# Supplementary material for: Functional Characterization of Cytochromes P450 Linked to Herbicide Detoxification and Selectivity in Winter Wheat and the Problem Competing Weed Blackgrass
Source: ACS Omega. 2025 Mar 21;10(12):12270–87. doi: 10.1021/acsomega.4c11069 (PMC11966285; doi:10.1021/acsomega.4c11069)
Supplement: Supplementary file 2 — ao4c11069_si_003.xlsx [file ao4c11069_si_003.xlsx]

## Sheet: All_data
	Single Reference ID						Stringtie annotation			Stringtie Unique Swissprot hit	Timecourse (adj P <0.05)		Functional group				Cloq_1hr_vs_DMSO_1hr					Cloq_3hr_vs_DMSO_3hr					Cloq_6hr_vs_DMSO_6hr					Cloq_22hr_vs_DMSO_22hr
	ID	Gene name	Description	GO	Interpro	PFAM	PFAM	Interpro	GO	ID;%Blast Identity;Entry name; Protein name; Organism	Monotonous	Transient	Cyp450	GST	ABC transporter	Glucosyltransferase	logFC	logCPM	F	PValue	FDR	logFC	logCPM	F	PValue	FDR	logFC	logCPM	F	PValue	FDR	logFC	logCPM	F	PValue	FDR	Novel Stringtie	Single Reference ID	Kegg Identifier(Single Reference only)
MSTRG.34635|TraesCS5A02G397800	TraesCS5A02G397800		Cytochrome P450	GO:0016705,GO:0055114,GO:0005506,GO:0016705,GO:0020037,GO:0055114	IPR017972,IPR001128,IPR002401	PF00067	PF00067:Cytochrome P450	IPR001128:Cytochrome P450	GO:0005506,GO:0016705,GO:0020037,GO:0055114				Yes				2.7333	4.79837	843.372	8.70752e-27	4.3353e-22	2.27377	4.79837	608.083	2.53856e-24	1.15767e-20	2.02303	4.79837	489.351	1.04189e-22	1.62106e-19	1.73985	4.79837	370.543	3.95171e-21	3.12298e-18		Yes
MSTRG.37648|TraesCS5B02G402900|TraesCS5B02G403000|TraesCS5B02G403100		0;0;0	Cytochrome P450;Cytochrome P450;Cytochrome P450	GO:0005506,GO:0016705,GO:0020037,GO:0055114,GO:0016705,GO:0055114;GO:0005506,GO:0016705,GO:0020037,GO:0055114,GO:0016705,GO:0055114;GO:0005506,GO:0016705,GO:0020037,GO:0055114,GO:0016705,GO:0055114	IPR002401,IPR001128,IPR017972;IPR001128,IPR002401,IPR017972;IPR001128,IPR002401,IPR017972	PF00067;PF00067;PF00067	PF00067:Cytochrome P450	IPR001128:Cytochrome P450	GO:0005506,GO:0016705,GO:0020037,GO:0055114				Yes				2.91276	6.35616	792.993	2.5517e-26	6.35219e-22	3.07665	6.35616	874.333	4.63495e-27	2.30765e-22	2.67389	6.35616	682.623	3.44909e-25	2.86206e-21	3.37638	6.35616	1037.45	4.33717e-29	1.07969e-24
MSTRG.40704|TraesCS5D02G407300	TraesCS5D02G407300	0	Cytochrome P450	GO:0005506,GO:0016705,GO:0020037,GO:0055114,GO:0016705,GO:0055114	IPR001128,IPR017972,IPR002401	PF00067	PF00067:Cytochrome P450	IPR001128:Cytochrome P450	GO:0005506,GO:0016705,GO:0020037,GO:0055114				Yes				3.12296	4.1671	640.696	1.03175e-24	1.71229e-20	2.16945	4.1671	339.144	4.84175e-20	3.01326e-17	1.66515	4.1671	206.506	1.39059e-16	3.42745e-14	2.19552	4.1671	351.527	9.75538e-21	6.07126e-18		Yes
MSTRG.37647|TraesCS5B02G402800	TraesCS5B02G402800	0	Cytochrome P450	GO:0005506,GO:0016705,GO:0020037,GO:0055114,GO:0016705,GO:0055114	IPR001128,IPR002401,IPR017972	PF00067	PF00067:Cytochrome P450	IPR001128:Cytochrome P450	GO:0005506,GO:0016705,GO:0020037,GO:0055114				Yes				2.51333	4.19597	506.033	5.89256e-23	7.33447e-19	1.9498	4.19597	322.305	1.11908e-19	6.40421e-17	1.42732	4.19597	178.01	1.36427e-15	2.56318e-13	1.84645	4.19597	293.583	2.06927e-19	7.63147e-17		Yes
MSTRG.39019|TraesCS5D02G112200	TraesCS5D02G112200	0	Leucine-rich repeat - CC (cysteine-containing) subfamily	0	IPR006553	0	PF13516:Leucine Rich repeat	IPR001611:Leucine-rich repeat	GO:0005515								4.26891	4.48338	420.577	1.34564e-21	1.33994e-17	4.73894	4.48338	481.639	1.36437e-22	2.34238e-19	4.69043	4.48338	475.029	1.72462e-22	2.11769e-19	4.16151	4.48338	393.573	1.10464e-20	6.54738e-18		Yes
MSTRG.50474|TraesCS7A02G449500	TraesCS7A02G449500	0	Cytochrome P450	GO:0016705,GO:0055114,GO:0005506,GO:0016705,GO:0020037,GO:0055114	IPR017972,IPR002401,IPR001128	PF00067	PF00067:Cytochrome P450	IPR001128:Cytochrome P450	GO:0005506,GO:0016705,GO:0020037,GO:0055114				Yes				2.9323	6.00311	410.971	1.98303e-21	1.47982e-17	3.68638	6.00311	607.817	2.55772e-24	1.15767e-20	3.29598	6.00311	502.916	6.54596e-23	1.12383e-19	3.37567	6.00311	533.886	1.10458e-23	2.74974e-20		Yes
MSTRG.23054|TraesCS3D02G120200|TraesCS3D02G120400		0;0	UDP-glucoronosyl and UDP-glucosyl transferase;UDP-glucoronosyl and UDP-glucosyl transferase	GO:0008152,GO:0016758;GO:0008152,GO:0016758	IPR002213;IPR002213	PF00201;PF00201	PF00201:UDP-glucoronosyl and UDP-glucosyl transferase	IPR002213:UDP-glucuronosyl/UDP-glucosyltransferase	GO:0016758		UP					Yes	4.07841	6.89394	409.796	2.08058e-21	1.47982e-17	5.67811	6.89394	683.801	3.3477e-25	3.33351e-21	5.85468	6.89394	710.023	1.74387e-25	1.88379e-21	4.71582	6.89394	505.937	1.91925e-22	2.45014e-19
MSTRG.25586|TraesCS4A02G037000	TraesCS4A02G037000	0	FAD binding domain	GO:0008152,GO:0016491	IPR003042,IPR002938	PF01494	#N/A	#N/A	#N/A		UP						3.45545	4.239	402.686	2.78944e-21	1.73601e-17	3.47495	4.239	403.653	2.67965e-21	2.42572e-18	3.42294	4.239	390.555	4.65192e-21	3.51911e-18	3.34651	4.239	387.675	5.07204e-21	3.65981e-18		Yes
MSTRG.23108|TraesCS3D02G130700	TraesCS3D02G130700	0	Glutathione S-transferase, N-terminal domain, Glutathione S-transferase, C-terminal domain	GO:0005515	IPR004045,IPR010987,IPR012336	PF13417,PF13410	PF02798:Glutathione S-transferase, N-terminal domain, PF13410:Glutathione S-transferase, C-terminal domain	IPR004045:Glutathione S-transferase, N-terminal	GO:0005515		UP			Yes			2.47233	2.3993	390.56	4.65096e-21	2.57291e-17	2.48007	2.3993	406.403	2.39163e-21	2.28989e-18	2.12302	2.3993	299.165	3.7831e-19	1.76031e-16	2.48981	2.3993	400.947	1.01362e-21	1.07375e-18		Yes
MSTRG.39245|TraesCS5D02G140900	TraesCS5D02G140900	0	UDP-glucoronosyl and UDP-glucosyl transferase	GO:0008152,GO:0016758	IPR002213	PF00201	PF00201:UDP-glucoronosyl and UDP-glucosyl transferase	IPR002213:UDP-glucuronosyl/UDP-glucosyltransferase	GO:0016758							Yes	3.20391	4.6554	374.452	9.3853e-21	4.32944e-17	4.94753	4.6554	749.932	6.74566e-26	1.11951e-21	4.77656	4.6554	706.697	1.89181e-25	1.88379e-21	4.48676	4.6554	647.594	7.52881e-25	3.18768e-21		Yes
MSTRG.40705|TraesCS5D02G407400	TraesCS5D02G407400	0	Cytochrome P450	GO:0005506,GO:0016705,GO:0020037,GO:0055114,GO:0016705,GO:0055114	IPR002401,IPR001128,IPR017972	PF00067	PF00067:Cytochrome P450	IPR001128:Cytochrome P450	GO:0005506,GO:0016705,GO:0020037,GO:0055114				Yes				3.62787	5.92054	374.024	9.56532e-21	4.32944e-17	4.54973	5.92054	541.991	1.82702e-23	5.05353e-20	4.26589	5.92054	486.533	1.14926e-22	1.63599e-19	4.68847	5.92054	557.44	2.94663e-23	5.05886e-20		Yes
MSTRG.43741		#N/A	#N/A	#N/A	#N/A	#N/A	#N/A	#N/A	#N/A	F8WKW1;41.28;UGT2_GARJA;7-deoxyloganetin glucosyltransferase (EC 2.4.1.324) (Genipin glucosyltransferase) (UDP-glucose glucosyltransferase 2) (GjUGT2) (UDP-glycosyltransferase 85A24);Gardenia jasminoides (Cape jasmine) (Gardenia augusta)							2.53751	2.81259	365.998	1.37183e-20	5.6917e-17	0.63233	2.81259	27.4769	6.94558e-06	0.000178989	1.59977	2.81259	161.712	5.80185e-15	9.58832e-13	1.70307	2.81259	187.733	3.06961e-16	5.47777e-14	Yes
MSTRG.17469|TraesCS3A02G166300|TraesCS3A02G166400		0;0	unknown function;Signal recognition particle 14kD protein	0;GO:0005786,GO:0006614,GO:0008312,GO:0030942,GO:0006614,GO:0008312,GO:0048500	0;IPR027417,IPR003210,IPR009018	0;PF02290	PF02290:Signal recognition particle 14kD protein	IPR003210:Signal recognition particle, SRP14 subunit	GO:0005786,GO:0006614,GO:0008312,GO:0030942		UP						2.41442	3.18216	337.645	5.20847e-20	1.99477e-16	2.30941	3.18216	320.555	1.2236e-19	6.9228e-17	1.92864	3.18216	229.878	2.59125e-17	7.67934e-15	2.91787	3.18216	485.462	3.60464e-23	5.78929e-20
MSTRG.29687|TraesCS4B02G270100	TraesCS4B02G270100	0	FAD binding domain	GO:0008152,GO:0016491	IPR002938,IPR003042	PF01494	PF01494:FAD binding domain	IPR002938:FAD-binding domain	GO:0071949		UP						4.50281	4.75086	334.774	5.99539e-20	2.13213e-16	4.88767	4.75086	388.814	5.01207e-21	4.09084e-18	4.26279	4.75086	311.974	1.90835e-19	9.69522e-17	5.10194	4.75086	401.71	1.63626e-20	9.15348e-18		Yes
MSTRG.21250|TraesCS3B02G313400	TraesCS3B02G313400	0	UDP-glucoronosyl and UDP-glucosyl transferase	GO:0008152,GO:0016758	IPR002213	PF00201	PF00201:UDP-glucoronosyl and UDP-glucosyl transferase	IPR002213:UDP-glucuronosyl/UDP-glucosyltransferase	GO:0016758		UP					Yes	3.18381	5.63907	314.695	1.65552e-19	5.17611e-16	4.82878	5.63907	620.106	1.81205e-24	1.00243e-20	4.63249	5.63907	577.391	6.18185e-24	2.19844e-20	3.25579	5.63907	325.85	1.66232e-19	6.49513e-17		Yes
MSTRG.33232|TraesCS5A02G132700	TraesCS5A02G132700	0	unknown function	0	0	0	PF00201:UDP-glucoronosyl and UDP-glucosyl transferase	IPR002213:UDP-glucuronosyl/UDP-glucosyltransferase	GO:0016758							Yes	2.29441	4.71212	314.604	1.66341e-19	5.17611e-16	2.70823	4.71212	424.896	1.13336e-21	1.22669e-18	2.26354	4.71212	307.078	2.47133e-19	1.18953e-16	2.43788	4.71212	358.966	6.81488e-21	4.46446e-18		Yes
MSTRG.493|TraesCS1A02G102800	TraesCS1A02G102800	0	Glutathione S-transferase, C-terminal domain, Glutathione S-transferase, N-terminal domain	GO:0005515	IPR010987,IPR004045,IPR004046,IPR012336	PF00043,PF02798	#N/A	#N/A	#N/A			UP		Yes			2.89654	2.92507	311.45	1.9616e-19	5.74494e-16	3.98331	2.92507	548.59	1.48548e-23	4.62244e-20	3.96047	2.92507	528.484	2.81166e-23	6.08639e-20	3.97185	2.92507	515.128	1.5285e-23	3.04404e-20		Yes	2.5.1.18
MSTRG.55794|TraesCS7D02G438600	TraesCS7D02G438600	0	Cytochrome P450	GO:0005506,GO:0016705,GO:0020037,GO:0055114,GO:0016705,GO:0055114	IPR002401,IPR001128,IPR017972	PF00067	PF00067:Cytochrome P450	IPR001128:Cytochrome P450	GO:0005506,GO:0016705,GO:0020037,GO:0055114				Yes				2.41802	5.95713	305.042	2.75488e-19	7.4557e-16	3.3078	5.95713	529.979	2.67931e-23	7.02093e-20	3.021	5.95713	452.567	3.91415e-22	4.05995e-19	2.70041	5.95713	380.004	3.38016e-21	2.75888e-18		Yes
MSTRG.46350|TraesCS6D02G059300	TraesCS6D02G059300	0	No apical meristem (NAM) protein	GO:0003677,GO:0006355	IPR003441	PF02365	PF02365:No apical meristem (NAM) protein	IPR003441:NAC domain	GO:0003677,GO:0006355								3.19093	2.89644	304.439	2.84523e-19	7.4557e-16	3.0809	2.89644	282.645	9.51481e-19	3.88298e-16	2.77929	2.89644	237.534	1.5432e-17	4.74275e-15	3.59139	2.89644	364.436	1.09606e-20	6.54738e-18		Yes
MSTRG.52880|TraesCS7B02G349000	TraesCS7B02G349000	0	Cytochrome P450	GO:0005506,GO:0016705,GO:0020037,GO:0055114,GO:0016705,GO:0055114	IPR002401,IPR001128,IPR017972	PF00067	PF00067:Cytochrome P450	IPR001128:Cytochrome P450	GO:0005506,GO:0016705,GO:0020037,GO:0055114				Yes				3.29496	6.13912	290.73	6.02312e-19	1.4994e-15	4.42229	6.13912	473.01	1.85366e-22	2.79667e-19	3.92991	6.13912	390.545	4.65389e-21	3.51911e-18	3.78825	6.13912	360.414	4.81507e-20	2.30512e-17		Yes
MSTRG.40315|TraesCS5D02G332300	TraesCS5D02G332300	0	MatE	GO:0006855,GO:0015238,GO:0015297,GO:0016020,GO:0055085	IPR002528	PF01554	PF01554:MatE	IPR002528:Multi antimicrobial extrusion protein	GO:0015297,GO:0016020,GO:0042910,GO:0055085								2.35347	6.43219	289.588	6.42062e-19	1.52224e-15	3.46927	6.43219	573.797	6.88084e-24	2.85486e-20	3.03768	6.43219	456.195	3.42016e-22	3.70181e-19	2.65103	6.43219	367.357	5.92121e-21	4.03843e-18		Yes
MSTRG.42921|TraesCS6A02G270400	TraesCS6A02G270400	0	UDP-glucoronosyl and UDP-glucosyl transferase	GO:0008152,GO:0016758	IPR002213	PF00201	PF00201:UDP-glucoronosyl and UDP-glucosyl transferase	IPR002213:UDP-glucuronosyl/UDP-glucosyltransferase	GO:0016758							Yes	4.90217	2.93058	284.557	8.53105e-19	1.93066e-15	6.81389	2.93058	419.804	1.38787e-21	1.45687e-18	7.54794	2.93058	432.965	8.25892e-22	7.34277e-19	5.99832	2.93058	364.303	7.54721e-20	3.21163e-17		Yes
MSTRG.40706|TraesCS5D02G407500	TraesCS5D02G407500	0	Cytochrome P450	GO:0005506,GO:0016705,GO:0020037,GO:0055114,GO:0016705,GO:0055114	IPR001128,IPR002401,IPR017972	PF00067	PF00067:Cytochrome P450	IPR001128:Cytochrome P450	GO:0005506,GO:0016705,GO:0020037,GO:0055114				Yes				4.07234	3.0055	276.541	1.35421e-18	2.93145e-15	4.94382	3.0055	376.759	8.47318e-21	6.39186e-18	4.67203	3.0055	337.18	5.32807e-20	3.09747e-17	5.48807	3.0055	419.537	4.78347e-21	3.55824e-18		Yes
MSTRG.32013|TraesCS4D02G269300	TraesCS4D02G269300	0	FAD binding domain	GO:0008152,GO:0016491	IPR002938,IPR003042	PF01494	PF01494:FAD binding domain	IPR002938:FAD-binding domain	GO:0071949								2.94039	4.43723	274.881	1.49248e-18	3.09615e-15	2.82027	4.43723	256.127	4.64611e-18	1.56301e-15	2.3936	4.43723	189.201	5.37594e-16	1.13414e-13	2.68888	4.43723	236.224	2.26245e-17	5.2392e-15		Yes
MSTRG.54751|TraesCS7D02G265500	TraesCS7D02G265500	0	Stress up-regulated Nod 19	0	IPR011692	PF07712	PF07712:Stress up-regulated Nod 19	IPR011692:Stress up-regulated Nod 19	#N/A								2.09343	7.5951	272.195	1.74861e-18	3.48239e-15	3.32179	7.5951	621.197	1.75804e-24	1.00243e-20	3.00113	7.5951	521.242	3.55789e-23	6.9196e-20	2.24944	7.5951	318.363	5.273e-20	2.40245e-17		Yes
MSTRG.46220|TraesCS6D02G021200	TraesCS6D02G021200	0	UDP-glucoronosyl and UDP-glucosyl transferase	GO:0008152,GO:0016758	IPR002213	PF00201	PF00201:UDP-glucoronosyl and UDP-glucosyl transferase	IPR002213:UDP-glucuronosyl/UDP-glucosyltransferase	GO:0016758							Yes	2.06387	6.23849	254.502	5.14419e-18	9.75316e-15	2.48981	6.23849	360.596	1.75579e-20	1.21413e-17	2.72944	6.23849	423.941	1.17706e-21	9.93282e-19	2.54302	6.23849	383.488	2.18765e-21	1.98034e-18		Yes
MSTRG.26987		#N/A	#N/A	#N/A	#N/A	#N/A	PF02458:Transferase family	IPR003480:Transferase	GO:0016747	Q9MBC1;31.44;3AT_PERFR;Anthocyanidin 3-O-glucoside 6''-O-acyltransferase (3AT) (EC 2.3.1.215) (Fragment);Perilla frutescens (Beefsteak mint) (Perilla ocymoides)	UP						4.54063	2.39627	254.06	5.28913e-18	9.75316e-15	6.52237	2.39627	384.808	5.95756e-21	4.63461e-18	5.92701	2.39627	334.74	6.00546e-20	3.39772e-17	5.70915	2.39627	315.161	5.1026e-19	1.72822e-16	Yes
MSTRG.6095|TraesCS1D02G190100	TraesCS1D02G190100	0	Glutathione S-transferase, C-terminal domain, Glutathione S-transferase, N-terminal domain	GO:0005515	IPR004046,IPR010987,IPR012336,IPR004045	PF00043,PF13417	PF13410:Glutathione S-transferase, C-terminal domain, PF02798:Glutathione S-transferase, N-terminal domain	IPR004045:Glutathione S-transferase, N-terminal	GO:0005515		UP			Yes			2.52984	4.07388	250.842	6.48355e-18	1.15287e-14	3.94975	4.07388	546.071	1.60714e-23	4.70685e-20	3.92069	4.07388	535.076	2.27528e-23	5.39437e-20	3.62912	4.07388	473.445	1.25617e-22	1.72347e-19		Yes
MSTRG.10149|TraesCS2A02G483000	TraesCS2A02G483000	0	UDP-glucoronosyl and UDP-glucosyl transferase	GO:0008152,GO:0016758	IPR002213	PF00201	PF00201:UDP-glucoronosyl and UDP-glucosyl transferase	IPR002213:UDP-glucuronosyl/UDP-glucosyltransferase	GO:0016758							Yes	4.12916	0.88385	249.063	7.26346e-18	1.2135e-14	4.404	0.88385	275.592	1.43151e-18	5.56814e-16	4.70142	0.88385	314.482	1.67398e-19	8.68166e-17	6.37306	0.88385	491.138	2.9385e-23	5.05886e-20		Yes
MSTRG.17183|TraesCS3A02G118300|TraesCS3A02G118500		0;0	UDP-glucoronosyl and UDP-glucosyl transferase;UDP-glucoronosyl and UDP-glucosyl transferase	GO:0008152,GO:0016758;GO:0008152,GO:0016758	IPR002213;IPR002213	PF00201;PF00201	PF00201:UDP-glucoronosyl and UDP-glucosyl transferase	IPR002213:UDP-glucuronosyl/UDP-glucosyltransferase	GO:0016758		UP					Yes	3.79792	7.16858	248.717	7.4263e-18	1.2135e-14	5.78422	7.16858	478.127	1.54463e-22	2.48078e-19	6.78825	7.16858	592.686	3.94579e-24	1.51118e-20	5.03542	7.16858	369.536	7.27999e-20	3.16169e-17
MSTRG.14136|TraesCS2D02G128700	TraesCS2D02G128700	0	Metallo-beta-lactamase superfamily, 4Fe-4S single cluster domain	0	IPR001279	PF00753,PF13370	PF00753:Metallo-beta-lactamase superfamily, PF13370:4Fe-4S single cluster domain of Ferredoxin I	IPR001279:Metallo-beta-lactamase	#N/A			UP					1.86693	4.79317	248.447	7.55573e-18	1.2135e-14	3.59157	4.79317	812.894	1.65605e-26	4.12256e-22	3.69833	4.79317	857.768	6.47708e-27	1.61241e-22	3.19955	4.79317	668.133	1.24441e-25	7.74458e-22		Yes
MSTRG.39833|TraesCS5D02G233800	TraesCS5D02G233800	0	2OG-Fe(II) oxygenase superfamily, non-haem dioxygenase in morphine synthesis N-terminal	GO:0016491,GO:0016706,GO:0055114	IPR005123,IPR027443,IPR026992	PF03171,PF14226	PF14226:non-haem dioxygenase in morphine synthesis N-terminal, PF03171:2OG-Fe(II) oxygenase superfamily	IPR026992:Non-haem dioxygenase N-terminal domain, IPR005123:Oxoglutarate/iron-dependent dioxygenase	GO:0016491,GO:0055114								3.13737	3.74825	246.731	8.43834e-18	1.3129e-14	4.3358	3.74825	412.659	1.85131e-21	1.80732e-18	4.08691	3.74825	373.062	9.98411e-21	7.10127e-18	5.0067	3.74825	511.011	1.2808e-22	1.72347e-19		Yes
MSTRG.3577|TraesCS1B02G203000	TraesCS1B02G203000	0	Cytochrome P450	GO:0016705,GO:0055114,GO:0005506,GO:0016705,GO:0020037,GO:0055114	IPR017972,IPR001128,IPR002401	PF00067	PF00067:Cytochrome P450	IPR001128:Cytochrome P450	GO:0005506,GO:0016705,GO:0020037,GO:0055114				Yes				2.05825	4.53177	246.238	8.71137e-18	1.31431e-14	2.13293	4.53177	262.869	3.06355e-18	1.10527e-15	1.25146	4.53177	95.8296	9.65927e-12	8.71224e-10	1.79038	4.53177	194.393	1.76622e-16	3.2935e-14		Yes
MSTRG.34636|TraesCS5A02G397900|TraesCS5A02G398000		0;0	Cytochrome P450;Cytochrome P450	GO:0005506,GO:0016705,GO:0020037,GO:0055114,GO:0016705,GO:0055114;GO:0005506,GO:0016705,GO:0020037,GO:0055114,GO:0016705,GO:0055114	IPR002401,IPR001128,IPR017972;IPR001128,IPR002401,IPR017972	PF00067;PF00067	PF00067:Cytochrome P450	IPR001128:Cytochrome P450	GO:0005506,GO:0016705,GO:0020037,GO:0055114				Yes				2.98563	4.64588	245.258	9.28271e-18	1.35932e-14	3.56877	4.64588	336.543	5.4968e-20	3.3375e-17	2.96363	4.64588	242.367	1.12091e-17	3.48752e-15	4.07305	4.64588	408.405	5.28295e-21	3.70461e-18
MSTRG.37333|TraesCS5B02G326600	TraesCS5B02G326600	0	MatE	GO:0006855,GO:0015238,GO:0015297,GO:0016020,GO:0055085	IPR002528	PF01554	PF01554:MatE	IPR002528:Multi antimicrobial extrusion protein	GO:0015297,GO:0016020,GO:0042910,GO:0055085								2.18642	5.60198	238.291	1.46735e-17	2.08733e-14	3.75768	5.60198	620.111	1.81184e-24	1.00243e-20	3.20946	5.60198	474.717	1.7439e-22	2.11769e-19	2.86556	5.60198	397.997	1.77742e-21	1.76988e-18		Yes
MSTRG.5472|TraesCS1D02G094900	TraesCS1D02G094900	0	Glutathione S-transferase, C-terminal domain, Glutathione S-transferase, N-terminal domain	GO:0005515	IPR010987,IPR012336,IPR004046,IPR004045	PF00043,PF02798	PF02798:Glutathione S-transferase, N-terminal domain, PF00043:Glutathione S-transferase, C-terminal domain	IPR004045:Glutathione S-transferase, N-terminal, IPR004046:Glutathione S-transferase, C-terminal	GO:0005515					Yes			3.04586	2.12373	237.032	1.59588e-17	2.2071e-14	4.49285	2.12373	474.285	1.77101e-22	2.75547e-19	4.5889	2.12373	472.247	1.90513e-22	2.25839e-19	3.42467	2.12373	294.132	2.28869e-19	8.37864e-17		Yes	2.5.1.18
MSTRG.43896|TraesCS6B02G075200	TraesCS6B02G075200	0	No apical meristem (NAM) protein	GO:0003677,GO:0006355	IPR003441	PF02365	PF02365:No apical meristem (NAM) protein	IPR003441:NAC domain	GO:0003677,GO:0006355			DOWN					2.20439	2.83758	231.326	2.34671e-17	3.11638e-14	2.6142	2.83758	304.218	2.87919e-19	1.40521e-16	2.37434	2.83758	255.221	4.91723e-18	1.61065e-15	2.63434	2.83758	314.403	6.51795e-20	2.89746e-17		Yes
MSTRG.22969|TraesCS3D02G104200	TraesCS3D02G104200	0	NADPH-dependent FMN reductase	GO:0016491	IPR005025,IPR029039	PF03358	#N/A	#N/A	#N/A		UP						4.1978	3.36087	231.129	2.37853e-17	3.11638e-14	5.78674	3.36087	403.729	2.67124e-21	2.42572e-18	6.35266	3.36087	459.126	3.0693e-22	3.39588e-19	5.73832	3.36087	359.577	9.63332e-20	3.96383e-17		Yes
MSTRG.15944|TraesCS2D02G414600	TraesCS2D02G414600	0	DNA-binding domain in plant proteins such as APETALA2 and EREBPs, AP2 domain	GO:0003700,GO:0006355,GO:0003677	IPR001471,IPR016177	PF00847	PF00847:AP2 domain	IPR001471:AP2/ERF domain	GO:0003700,GO:0006355								1.71675	3.54088	229.817	2.60223e-17	3.32205e-14	1.22474	3.54088	120.036	4.40542e-13	5.20991e-11	1.39811	3.54088	153.754	1.22956e-14	1.8607e-12	2.28645	3.54088	385.056	2.039e-21	1.91543e-18		Yes
MSTRG.20103|TraesCS3B02G137400|TraesCS3B02G137600		0;0	UDP-glucoronosyl and UDP-glucosyl transferase;UDP-glucoronosyl and UDP-glucosyl transferase	GO:0008152,GO:0016758;GO:0008152,GO:0016758	IPR002213;IPR002213	PF00201;PF00201	PF00201:UDP-glucoronosyl and UDP-glucosyl transferase	IPR002213:UDP-glucuronosyl/UDP-glucosyltransferase	GO:0016758		UP					Yes	5.06046	6.22916	229.142	2.72582e-17	3.39282e-14	7.12696	6.22916	374.779	9.24994e-21	6.77259e-18	7.50577	6.22916	390.543	4.65425e-21	3.51911e-18	6.83327	6.22916	328.372	9.32498e-19	2.87642e-16
MSTRG.51500|TraesCS7B02G127200	TraesCS7B02G127200	0	Aluminium activated malate transporter	GO:0015743	IPR020966	PF11744	PF11744:Aluminium activated malate transporter	IPR020966:Aluminum-activated malate transporter	GO:0015743			UP					3.06942	2.53416	228.646	2.82069e-17	3.42528e-14	4.99413	2.53416	505.811	5.93674e-23	1.28512e-19	4.81816	2.53416	453.668	3.75679e-22	3.97964e-19	3.82525	2.53416	309.273	2.03429e-19	7.55845e-17		Yes
MSTRG.9836|TraesCS2A02G417300	TraesCS2A02G417300	0	DNA-binding domain in plant proteins such as APETALA2 and EREBPs, AP2 domain	GO:0003700,GO:0006355,GO:0003677	IPR001471,IPR016177	PF00847	PF00847:AP2 domain	IPR001471:AP2/ERF domain	GO:0003700,GO:0006355		UP						1.43589	2.97	223.905	3.92368e-17	4.65124e-14	0.946242	2.97	98.9271	6.31083e-12	6.20956e-10	1.27568	2.97	173.576	2.00001e-15	3.60785e-13	2.21948	2.97	478.327	4.67493e-23	7.27361e-20		Yes
MSTRG.4920		#N/A	#N/A	#N/A	#N/A	#N/A	#N/A	#N/A	#N/A	Q5UR34;44.44;YR554_MIMIV;Uncharacterized protein R554;Acanthamoeba polyphaga mimivirus (APMV)		DOWN					1.28133	5.54293	222.065	4.46717e-17	5.17236e-14	2.26218	5.54293	649.54	8.14286e-25	6.75694e-21	1.7214	5.54293	389.627	4.84029e-21	3.59684e-18	1.9934	5.54293	516.455	1.21244e-23	2.84853e-20	Yes
MSTRG.6388|TraesCS1D02G238900	TraesCS1D02G238900	0	Nitronate monooxygenase	GO:0018580,GO:0055114,GO:0003824	IPR004136,IPR013785	PF03060	PF03060:Nitronate monooxygenase	IPR004136:Nitronate monooxygenase	GO:0018580,GO:0055114		UP	UP					2.28375	5.07393	220.513	4.98704e-17	5.64307e-14	3.91887	5.07393	570.011	7.708e-24	2.95205e-20	3.21334	5.07393	407.535	2.28271e-21	1.83309e-18	3.31586	5.07393	428.482	7.46232e-22	8.44395e-19		Yes
MSTRG.21993|TraesCS3B02G439600	TraesCS3B02G439600	0	No apical meristem (NAM) protein	GO:0003677,GO:0006355	IPR003441	PF02365	PF02365:No apical meristem (NAM) protein	IPR003441:NAC domain	GO:0003677,GO:0006355		UP	DOWN					1.74519	4.82209	219.677	5.29357e-17	5.85681e-14	1.37742	4.82209	139.69	5.02682e-14	6.99093e-12	1.46655	4.82209	157.125	8.91109e-15	1.404e-12	2.22524	4.82209	350.604	1.02039e-20	6.27199e-18		Yes
MSTRG.32724|TraesCS5A02G053600	TraesCS5A02G053600	0	Alpha/beta hydrolase family	GO:0003824	IPR000073,IPR000639,IPR029058	PF12697	PF00561:alpha/beta hydrolase fold	IPR000073:Alpha/beta hydrolase fold-1	#N/A								3.31466	3.99778	218.99	5.55989e-17	6.01774e-14	4.33483	3.99778	345.252	3.60623e-20	2.38433e-17	4.52129	3.99778	360.503	1.76333e-20	1.20264e-17	4.51658	3.99778	341.591	1.66826e-19	6.49513e-17		Yes
MSTRG.26744|TraesCS4A02G219700	TraesCS4A02G219700	0	No apical meristem (NAM) protein	GO:0003677,GO:0006355	IPR003441	PF02365	PF02365:No apical meristem (NAM) protein	IPR003441:NAC domain	GO:0003677,GO:0006355		UP						2.12336	5.00317	215.518	7.14196e-17	7.51544e-14	2.92006	5.00317	380.456	7.20125e-21	5.51594e-18	2.40802	5.00317	270.781	1.90167e-18	6.91099e-16	3.32629	5.00317	480.85	7.33832e-23	1.04389e-19		Yes
MSTRG.982|TraesCS1A02G177300	TraesCS1A02G177300	0	Cytochrome P450	GO:0016705,GO:0055114,GO:0005506,GO:0016705,GO:0020037,GO:0055114	IPR017972,IPR001128,IPR002401	PF00067	PF00067:Cytochrome P450	IPR001128:Cytochrome P450	GO:0005506,GO:0016705,GO:0020037,GO:0055114		UP		Yes				2.40306	4.38952	215.319	7.24555e-17	7.51544e-14	2.54522	4.38952	238.57	1.44035e-17	4.3462e-15	1.72443	4.38952	116.111	7.02313e-13	7.68501e-11	1.79343	4.38952	126.871	1.99934e-13	1.91062e-11		Yes
MSTRG.19042|TraesCS3A02G406000	TraesCS3A02G406000	0	No apical meristem (NAM) protein	GO:0003677,GO:0006355	IPR003441	PF02365	PF02365:No apical meristem (NAM) protein	IPR003441:NAC domain	GO:0003677,GO:0006355		UP	DOWN					1.70615	4.69134	213.911	8.02832e-17	8.15743e-14	1.40248	4.69134	147.02	2.38041e-14	3.53778e-12	1.58143	4.69134	184.416	7.95906e-16	1.59356e-13	3.07523	4.69134	628.367	3.72876e-25	1.85647e-21		Yes
MSTRG.33877|TraesCS5A02G242600	TraesCS5A02G242600	0	alpha/beta hydrolase fold	GO:0008152,GO:0016787	IPR013094,IPR029058	PF07859	PF07859:alpha/beta hydrolase fold	IPR013094:Alpha/beta hydrolase fold-3	GO:0016787								3.78947	2.76939	211.238	9.77045e-17	9.72903e-14	4.48414	2.76939	280.228	1.09331e-18	4.38981e-16	4.59045	2.76939	284.145	8.73364e-19	3.59364e-16	4.54375	2.76939	270.26	6.07396e-18	1.57505e-15		Yes
MSTRG.47440|TraesCS6D02G244600	TraesCS6D02G244600	0	UDP-glucoronosyl and UDP-glucosyl transferase	GO:0008152,GO:0016758	IPR002213	PF00201	PF00201:UDP-glucoronosyl and UDP-glucosyl transferase	IPR002213:UDP-glucuronosyl/UDP-glucosyltransferase	GO:0016758							Yes	4.9315	1.86604	209.823	1.08503e-16	1.04258e-13	7.81425	1.86604	385.111	5.87994e-21	4.63461e-18	9.38684	1.86604	433.465	8.09978e-22	7.34277e-19	8.71611	1.86604	422.674	2.97935e-21	2.60238e-18		Yes
MSTRG.12908|TraesCS2B02G436300	TraesCS2B02G436300	0	AP2 domain, DNA-binding domain in plant proteins such as APETALA2 and EREBPs	GO:0003700,GO:0006355,GO:0003677	IPR001471,IPR016177	PF00847	PF00847:AP2 domain	IPR001471:AP2/ERF domain	GO:0003700,GO:0006355								1.86685	3.57154	209.775	1.0889e-16	1.04258e-13	1.22857	3.57154	94.4764	1.16704e-11	1.09014e-09	1.34279	3.57154	111.11	1.29523e-12	1.33791e-10	2.44003	3.57154	336.889	2.01674e-20	1.09141e-17		Yes
MSTRG.20153|TraesCS3B02G146500	TraesCS3B02G146500	0	Transferase family	GO:0016747	IPR023213,IPR003480	PF02458	PF02458:Transferase family	IPR003480:Transferase	GO:0016747		UP						3.68739	4.23946	207.599	1.28092e-16	1.20329e-13	5.8847	4.23946	418.422	1.46688e-21	1.49047e-18	5.60789	4.23946	382.607	6.5556e-21	4.73029e-18	6.16561	4.23946	409.895	1.55509e-20	8.89942e-18		Yes
MSTRG.36841|TraesCS5B02G224900	TraesCS5B02G224900	0	non-haem dioxygenase in morphine synthesis N-terminal, 2OG-Fe(II) oxygenase superfamily	GO:0016491,GO:0016706,GO:0055114,GO:0005506,GO:0016491,GO:0055114	IPR026992,IPR027443,IPR005123,IPR002283	PF14226,PF03171	PF14226:non-haem dioxygenase in morphine synthesis N-terminal, PF03171:2OG-Fe(II) oxygenase superfamily	IPR026992:Non-haem dioxygenase N-terminal domain, IPR005123:Oxoglutarate/iron-dependent dioxygenase	GO:0016491,GO:0055114								3.09368	5.90324	201.483	2.03804e-16	1.84691e-13	4.69493	5.90324	399.907	3.13224e-21	2.68876e-18	5.64227	5.90324	520.768	3.61351e-23	6.9196e-20	5.84552	5.90324	524.706	2.26883e-22	2.82402e-19		Yes
MSTRG.30847|TraesCS4D02G094400	TraesCS4D02G094400	0	No apical meristem (NAM) protein	GO:0003677,GO:0006355	IPR003441	PF02365	#N/A	#N/A	#N/A		UP						1.90475	4.91104	201.469	2.04025e-16	1.84691e-13	2.16555	4.91104	254.502	5.14401e-18	1.7074e-15	1.9594	4.91104	211.688	9.45166e-17	2.42567e-14	3.41144	4.91104	575.787	1.96569e-24	6.52451e-21		Yes
MSTRG.51739|TraesCS7B02G162600	TraesCS7B02G162600	0	Stress up-regulated Nod 19	0	IPR011692	PF07712	PF07712:Stress up-regulated Nod 19	IPR011692:Stress up-regulated Nod 19	#N/A								2.03392	7.18067	200.566	2.18718e-16	1.94456e-13	3.21111	7.18067	455.607	3.49556e-22	4.70371e-19	2.94054	7.18067	390.489	4.66501e-21	3.51911e-18	2.13752	7.18067	223.724	2.64683e-17	5.99003e-15		Yes
MSTRG.30976|TraesCS4D02G119700	TraesCS4D02G119700	0	DNA binding domain, WRKY DNA -binding domain	GO:0003700,GO:0006355,GO:0043565	IPR003657	PF03106	PF03106:WRKY DNA -binding domain	IPR003657:WRKY domain	GO:0003700,GO:0006355,GO:0043565		UP						1.7375	2.74712	197.987	2.67213e-16	2.29902e-13	1.69789	2.74712	188.632	5.63021e-16	1.24585e-13	1.64154	2.74712	176.279	1.58248e-15	2.93962e-13	1.65531	2.74712	179.53	6.20516e-16	1.00633e-13		Yes
MSTRG.18568|TraesCS3A02G332600	TraesCS3A02G332600	0	UDP-glucoronosyl and UDP-glucosyl transferase	GO:0008152,GO:0016758	IPR002213	PF00201	PF00201:UDP-glucoronosyl and UDP-glucosyl transferase	IPR002213:UDP-glucuronosyl/UDP-glucosyltransferase	GO:0016758		UP	UP				Yes	2.82343	3.55168	197.957	2.67822e-16	2.29902e-13	3.88327	3.55168	355.211	2.25307e-20	1.51589e-17	4.47565	3.55168	447.925	4.65834e-22	4.73325e-19	3.68162	3.55168	303.602	5.60828e-19	1.87399e-16		Yes
MSTRG.52441|TraesCS7B02G258000	TraesCS7B02G258000	0	unknown function	0	0	0	#N/A	#N/A	#N/A								4.44845	1.43057	196.918	2.90511e-16	2.45152e-13	5.5769	1.43057	235.045	1.82358e-17	5.37232e-15	5.63647	1.43057	212.024	9.22008e-17	2.37849e-14	4.75944	1.43057	231.953	3.15801e-17	6.89611e-15		Yes
MSTRG.21387|TraesCS3B02G335400	TraesCS3B02G335400	0	Acetamidase/Formamidase family	GO:0016811	IPR004304	PF03069	PF03069:Acetamidase/Formamidase family	IPR004304:Acetamidase/Formamidase	GO:0016811		UP						1.70235	5.76639	196.107	3.09633e-16	2.56933e-13	2.4481	5.76639	388.257	5.13352e-21	4.12238e-18	2.62264	5.76639	440.434	6.19138e-22	5.81616e-19	3.36095	5.76639	687.842	7.38975e-26	6.13202e-22		Yes
MSTRG.3997|TraesCS1B02G267900	TraesCS1B02G267900	0	POT family	GO:0005215,GO:0006810,GO:0016020	IPR000109,IPR020846	PF00854	PF00854:POT family	IPR000109:Proton-dependent oligopeptide transporter family	GO:0016020,GO:0022857,GO:0055085								2.17364	3.58777	192.127	4.24661e-16	3.46607e-13	2.78105	3.58777	300.466	3.52485e-19	1.64014e-16	2.25889	3.58777	208.855	1.16608e-16	2.93217e-14	3.20992	3.58777	395.81	2.10646e-21	1.94215e-18		Yes
MSTRG.36589|TraesCS5B02G183500	TraesCS5B02G183500	0	ABC transporter, ABC-transporter extracellular N-terminal, Plant PDR ABC transporter associated, ATPases associated with a variety of cellular activities, ABC-2 type transporter	GO:0005524,GO:0016887,GO:0016020	IPR027417,IPR003439,IPR029481,IPR013581,IPR003593,IPR013525	PF00005,PF14510,PF08370,PF01061	PF01061:ABC-2 type transporter, PF08370:Plant PDR ABC transporter associated, PF00005:ABC transporter, PF14510:ABC-transporter N-terminal	IPR013525:ABC-2 type transporter, IPR013581:Plant PDR ABC transporter associated, IPR003439:ABC transporter-like, IPR029481:ABC-transporter N-terminal domain	GO:0016020, GO:0005524,GO:0016887			UP			Yes		1.85053	6.07342	190.821	4.71624e-16	3.78729e-13	3.00996	6.07342	463.413	2.62279e-22	3.84069e-19	1.85521	6.07342	192.309	4.18522e-16	9.13921e-14	3.02502	6.07342	474.279	6.83297e-23	1.03091e-19		Yes
MSTRG.46850|TraesCS6D02G162700	TraesCS6D02G162700	0	UDP-glucoronosyl and UDP-glucosyl transferase	GO:0008152,GO:0016758	IPR002213	PF00201	PF00201:UDP-glucoronosyl and UDP-glucosyl transferase	IPR002213:UDP-glucuronosyl/UDP-glucosyltransferase	GO:0016758							Yes	3.21963	5.22624	190.108	4.99545e-16	3.94784e-13	4.54264	5.22624	336.977	5.38135e-20	3.30774e-17	3.06054	5.22624	174.525	1.84159e-15	3.34632e-13	2.98768	5.22624	161.575	1.69762e-14	2.00763e-12		Yes
MSTRG.1352|TraesCS1A02G238600|TraesCS1A02G238700		0;0	Subtilase family, Peptidase inhibitor I9, PA domain;Nitronate monooxygenase	GO:0004252,GO:0006508;GO:0003824,GO:0018580,GO:0055114	IPR023828,IPR000209,IPR010259,IPR003137,IPR015500,IPR023827;IPR013785,IPR004136	PF00082,PF05922,PF02225;PF03060	PF00082:Subtilase family, PF17766:Fibronectin type-III domain, PF05922:Peptidase inhibitor I9	IPR000209:Peptidase S8/S53 domain, IPR041469:Subtilisin-like protease, fibronectin type-III domain, IPR010259:Peptidase S8 propeptide/proteinase inhibitor I9	GO:0004252,GO:0006508			UP					1.9709	6.3784	189.31	5.32879e-16	4.14547e-13	3.61024	6.3784	557.147	1.13975e-23	4.05328e-20	3.30172	6.3784	479.179	1.48813e-22	1.89976e-19	3.03712	6.3784	418.807	8.48433e-22	9.183e-19
MSTRG.53916|TraesCS7D02G114200	TraesCS7D02G114200	0	ABC transporter transmembrane region, ATPases associated with a variety of cellular activities, ABC transporter	GO:0005524,GO:0016887,GO:0005524,GO:0006810,GO:0016021,GO:0042626,GO:0055085	IPR003439,IPR027417,IPR011527,IPR017871,IPR003593	PF00664,PF00005	PF00005:ABC transporter, PF00664:ABC transporter transmembrane region	IPR003439:ABC transporter-like, IPR011527:ABC transporter type 1, transmembrane domain	GO:0005524,GO:0016887, GO:0005524,GO:0016021,GO:0042626,GO:0055085						Yes		1.59151	5.19578	186.162	6.89083e-16	5.27817e-13	3.27659	5.19578	699.797	2.24265e-25	2.79142e-21	3.79532	5.19578	892.686	3.22161e-27	1.60398e-22	3.66963	5.19578	865.67	1.16773e-27	1.51617e-23		Yes
MSTRG.37633|TraesCS5B02G399700	TraesCS5B02G399700	0	UDP-glucoronosyl and UDP-glucosyl transferase	GO:0008152,GO:0016758	IPR002213	PF00201	PF00201:UDP-glucoronosyl and UDP-glucosyl transferase	IPR002213:UDP-glucuronosyl/UDP-glucosyltransferase	GO:0016758							Yes	4.18049	2.43186	185.089	7.52765e-16	5.67858e-13	4.55406	2.43186	186.728	6.57742e-16	1.43096e-13	6.06195	2.43186	279.694	1.1276e-18	4.31852e-16	7.01779	2.43186	364.858	7.44367e-20	3.19488e-17		Yes
MSTRG.22653|TraesCS3D02G023000	TraesCS3D02G023000	0	Protein of unknown function (DUF563)	GO:0016757	IPR007657	PF04577	PF04577:Protein of unknown function (DUF563)	IPR007657:Glycosyltransferase 61	GO:0016757		UP						1.37016	2.83217	184.292	8.04129e-16	5.97552e-13	1.83996	2.83217	317.936	1.39975e-19	7.57532e-17	1.48533	2.83217	215.39	7.2082e-17	1.86918e-14	1.21444	2.83217	145.314	1.61068e-14	1.92308e-12		Yes
MSTRG.6133|TraesCS1D02G195700	TraesCS1D02G195700	0	NMD3 family	0	IPR007064	PF04981	PF04981:NMD3 family	IPR007064:Nmd3, N-terminal	#N/A		UP	UP					1.47487	3.8629	182.261	9.52377e-16	6.97308e-13	1.77342	3.8629	261.148	3.40406e-18	1.21929e-15	1.26886	3.8629	137.358	6.4183e-14	8.23593e-12	1.09397	3.8629	99.8934	3.67459e-12	2.72248e-10		Yes
MSTRG.1053|TraesCS1A02G187000	TraesCS1A02G187000	0	Glutathione S-transferase, C-terminal domain, Glutathione S-transferase, N-terminal domain	GO:0005515	IPR004046,IPR004045,IPR012336,IPR010987	PF00043,PF13417	PF13963:Transposase-associated domain	IPR029480:Transposase-associated domain	#N/A					Yes			5.48594	3.64989	180.428	1.11109e-15	8.01727e-13	8.48118	3.64989	307.177	2.45843e-19	1.21188e-16	8.19059	3.64989	285.615	8.03301e-19	3.39269e-16	7.81634	3.64989	266.618	2.22401e-17	5.19855e-15		Yes
MSTRG.2339|TraesCS1A02G431400	TraesCS1A02G431400	0	unknown function	0	0	0	#N/A	#N/A	#N/A		UP						2.6117	2.17934	178.586	1.29891e-15	9.2386e-13	3.28034	2.17934	295.627	4.59135e-19	2.07813e-16	3.7256	2.17934	363.193	1.5587e-20	1.07784e-17	3.96186	2.17934	414.042	6.36733e-22	7.54801e-19		Yes
MSTRG.24116|TraesCS3D02G279800	TraesCS3D02G279800	0	UDP-glucoronosyl and UDP-glucosyl transferase	GO:0008152,GO:0016758	IPR002213	PF00201	PF00201:UDP-glucoronosyl and UDP-glucosyl transferase	IPR002213:UDP-glucuronosyl/UDP-glucosyltransferase	GO:0016758		UP					Yes	4.61837	4.57169	177.173	1.46551e-15	1.02767e-12	6.58915	4.57169	292.025	5.60369e-19	2.44734e-16	6.92528	4.57169	299.208	3.77426e-19	1.76031e-16	7.44157	4.57169	306.411	2.73863e-18	7.57506e-16		Yes
MSTRG.24825|TraesCS3D02G401200	TraesCS3D02G401200	0	No apical meristem (NAM) protein	GO:0003677,GO:0006355	IPR003441	PF02365	#N/A	#N/A	#N/A		UP						1.59915	4.93836	174.811	1.79645e-15	1.24225e-12	1.29998	4.93836	117.446	5.98467e-13	6.84976e-11	1.36992	4.93836	129.725	1.46271e-13	1.75483e-11	2.26748	4.93836	341.186	1.6248e-20	9.15348e-18		Yes
MSTRG.10373|TraesCS2A02G525000	TraesCS2A02G525000	0	Transferase family	GO:0016747	IPR003480,IPR023213	PF02458	PF02458:Transferase family	IPR003480:Transferase	GO:0016747								2.04717	3.66466	173.013	2.10079e-15	1.43279e-12	2.52171	3.66466	253.972	5.31858e-18	1.75365e-15	1.57857	3.66466	107.187	2.1247e-12	2.11993e-10	1.74031	3.66466	131.387	9.44837e-14	9.71933e-12		Yes
MSTRG.1266|TraesCS1A02G221900	TraesCS1A02G221900	0	DNA-binding domain in plant proteins such as APETALA2 and EREBPs, AP2 domain	GO:0003700,GO:0006355,GO:0003677	IPR001471,IPR016177	PF00847	PF00847:AP2 domain	IPR001471:AP2/ERF domain	GO:0003700,GO:0006355								1.18848	3.2305	171.517	2.39553e-15	1.61174e-12	1.29475	3.2305	202.024	1.95504e-16	4.74817e-14	1.25605	3.2305	189.744	5.14462e-16	1.09462e-13	1.4879	3.2305	260.777	1.49408e-18	4.34132e-16		Yes
MSTRG.22387		#N/A	#N/A	#N/A	#N/A	#N/A	#N/A	#N/A	#N/A		UP						2.84866	3.55292	168.835	3.03843e-15	2.01703e-12	5.24149	3.55292	484.194	1.2472e-22	2.2177e-19	5.87803	3.55292	567.948	8.2025e-24	2.40227e-20	6.84349	3.55292	681.995	1.31945e-24	4.69235e-21	Yes
MSTRG.5985|TraesCS1D02G175700	TraesCS1D02G175700	0	Cytochrome P450	GO:0005506,GO:0016705,GO:0020037,GO:0055114,GO:0016705,GO:0055114	IPR001128,IPR017972,IPR002401	PF00067	PF00067:Cytochrome P450	IPR001128:Cytochrome P450	GO:0005506,GO:0016705,GO:0020037,GO:0055114		UP		Yes				2.08136	4.64703	168.059	3.2566e-15	2.13341e-12	2.0875	4.64703	169.654	2.82455e-15	5.17018e-13	1.36824	4.64703	76.2327	1.8502e-10	1.34087e-08	1.89729	4.64703	142.726	3.66859e-14	4.07705e-12		Yes
MSTRG.2934|TraesCS1B02G113700	TraesCS1B02G113700	0	Glutathione S-transferase, N-terminal domain, Glutathione S-transferase, C-terminal domain	GO:0005515	IPR012336,IPR004045,IPR010987,IPR004046	PF02798,PF00043	#N/A	#N/A	#N/A		UP	UP		Yes			2.56987	4.48309	164.549	4.47156e-15	2.8913e-12	5.23091	4.48309	554.538	1.23515e-23	4.0997e-20	5.33033	4.48309	572.143	7.23001e-24	2.2498e-20	4.32918	4.48309	391.061	1.33058e-20	7.79375e-18		Yes	2.5.1.18
MSTRG.36919|TraesCS5B02G240000	TraesCS5B02G240000	0	alpha/beta hydrolase fold	GO:0008152,GO:0016787	IPR013094,IPR029058	PF07859	PF07859:alpha/beta hydrolase fold	IPR013094:Alpha/beta hydrolase fold-3	GO:0016787								4.85625	1.22796	161.9	5.70191e-15	3.63957e-12	5.62272	1.22796	199.226	2.42633e-16	5.72522e-14	6.51037	1.22796	221.618	4.61064e-17	1.2753e-14	5.00146	1.22796	159.342	1.30114e-14	1.58003e-12		Yes
MSTRG.32598|TraesCS5A02G024100	TraesCS5A02G024100	0	Glutathione S-transferase, C-terminal domain, Glutathione S-transferase, N-terminal domain	GO:0005515	IPR010987,IPR004045,IPR004046,IPR012336	PF00043,PF02798	PF00043:Glutathione S-transferase, C-terminal domain, PF02798:Glutathione S-transferase, N-terminal domain	IPR004046:Glutathione S-transferase, C-terminal, IPR004045:Glutathione S-transferase, N-terminal	GO:0005515					Yes			2.37022	3.24257	161.58	5.87335e-15	3.70155e-12	4.1124	3.24257	429.838	9.33038e-22	1.08033e-18	4.55553	3.24257	495.779	8.34691e-23	1.38525e-19	4.88423	3.24257	543.283	2.23466e-23	4.27921e-20		Yes	2.5.1.18
MSTRG.6222|TraesCS1D02G210100	TraesCS1D02G210100	0	Metallo-beta-lactamase superfamily, 4Fe-4S single cluster domain	0	IPR001279	PF00753,PF13370	PF13370:4Fe-4S single cluster domain of Ferredoxin I, PF00753:Metallo-beta-lactamase superfamily	IPR001279:Metallo-beta-lactamase	#N/A		UP						2.88315	3.22291	160.842	6.28872e-15	3.91379e-12	4.55274	3.22291	363.68	1.52442e-20	1.06898e-17	5.48026	3.22291	485.706	1.18293e-22	1.63599e-19	5.40143	3.22291	442.14	1.86237e-21	1.79347e-18		Yes
MSTRG.18800|TraesCS3A02G366000	TraesCS3A02G366000	0	3-oxo-5-alpha-steroid 4-dehydrogenase	GO:0005737,GO:0006629,GO:0016021,GO:0016627,GO:0003865,GO:0008202,GO:0016020,GO:0055114	IPR001104,IPR016636	PF02544	PF02544:3-oxo-5-alpha-steroid 4-dehydrogenase	IPR001104:3-oxo-5-alpha-steroid 4-dehydrogenase, C-terminal	GO:0006629,GO:0016627		UP	UP					1.88459	2.21756	159.859	6.89147e-15	4.23596e-12	2.07658	2.21756	196.51	2.9996e-16	6.91408e-14	1.13845	2.21756	62.1904	2.15938e-09	1.26932e-07	1.39839	2.21756	90.2906	1.46019e-11	9.47238e-10		Yes	1.3.1.22
MSTRG.1341|TraesCS1A02G235800	TraesCS1A02G235800	0	Nitronate monooxygenase	GO:0003824,GO:0018580,GO:0055114	IPR013785,IPR004136	PF03060	PF03060:Nitronate monooxygenase	IPR004136:Nitronate monooxygenase	GO:0018580,GO:0055114								3.09139	2.49976	159.677	7.00952e-15	4.25597e-12	3.78651	2.49976	229.992	2.57113e-17	7.23227e-15	2.5989	2.49976	119.4	4.74705e-13	5.3472e-11	3.59471	2.49976	194.481	6.9467e-16	1.10499e-13		Yes
MSTRG.20168|TraesCS3B02G148900	TraesCS3B02G148900	0	Glutathione S-transferase, C-terminal domain	0	IPR010987	PF13410	PF13410:Glutathione S-transferase, C-terminal domain	#N/A	#N/A		UP			Yes			4.77856	-0.0341474	154.89	1.10237e-14	6.61264e-12	4.80932	-0.0341474	160.609	6.42664e-15	1.06656e-12	6.35679	-0.0341474	190.858	4.70237e-16	1.01351e-13	7.78641	-0.0341474	220.579	2.32236e-17	5.32836e-15		Yes
MSTRG.45221|TraesCS6B02G297600	TraesCS6B02G297600	0	UDP-glucoronosyl and UDP-glucosyl transferase	GO:0008152,GO:0016758	IPR002213	PF00201	PF00201:UDP-glucoronosyl and UDP-glucosyl transferase	IPR002213:UDP-glucuronosyl/UDP-glucosyltransferase	GO:0016758							Yes	4.49897	3.59077	154.511	1.14319e-14	6.77583e-12	6.70175	3.59077	258.722	3.95351e-18	1.37438e-15	7.33383	3.59077	280.851	1.05474e-18	4.13492e-16	7.84342	3.59077	296.932	4.16715e-18	1.10949e-15		Yes
MSTRG.51000		#N/A	#N/A	#N/A	#N/A	#N/A	PF00664:ABC transporter transmembrane region, PF00005:ABC transporter	IPR011527:ABC transporter type 1, transmembrane domain, IPR003439:ABC transporter-like	GO:0005524,GO:0016021,GO:0042626,GO:0055085, GO:0005524,GO:0016887	Q9LYS2;67.84;AB10C_ARATH;ABC transporter C family member 10 (ABC transporter ABCC.10) (AtABCC10) (EC 7.6.2.2) (ATP-energized glutathione S-conjugate pump 14) (Glutathione S-conjugate-transporting ATPase 14) (Multidrug resistance-associated protein 14);Arabidopsis thaliana (Mouse-ear cress)					Yes		2.2258	5.06866	154.105	1.1886e-14	6.9032e-12	4.58581	5.06866	524.881	3.15976e-23	7.49134e-20	4.81507	5.06866	557.172	1.13887e-23	3.15012e-20	4.2316	5.06866	459.434	7.12747e-22	8.25262e-19	Yes
MSTRG.19065|TraesCS3A02G413700	TraesCS3A02G413700	0	TAZ zinc finger, present in p300 and CBP, Broad-Complex, Tramtrack and Bric a brac, TAZ zinc finger, BTB/POZ domain	GO:0003712,GO:0004402,GO:0005634,GO:0006355,GO:0008270,GO:0005515	IPR000197,IPR011333,IPR000210,IPR013069	PF02135,PF00651	PF02135:TAZ zinc finger, PF00651:BTB/POZ domain	IPR000197:Zinc finger, TAZ-type, IPR000210:BTB/POZ domain	GO:0003712,GO:0004402,GO:0006355,GO:0008270,GO:0042025, GO:0005515		UP						1.53871	3.56921	154.072	1.19241e-14	6.9032e-12	1.19711	3.56921	95.1811	1.05731e-11	1.00078e-09	1.20475	3.56921	95.6355	9.92378e-12	8.91851e-10	2.41787	3.56921	324.274	3.85984e-20	1.88406e-17		Yes
MSTRG.39913		#N/A	#N/A	#N/A	#N/A	#N/A	PF07859:alpha/beta hydrolase fold	IPR013094:Alpha/beta hydrolase fold-3	GO:0016787	Q9SMN0;44.69;CXE12_ARATH;Probable carboxylesterase 12 (AtCXE12) (EC 3.1.1.1);Arabidopsis thaliana (Mouse-ear cress)							3.70494	2.36526	153.912	1.21099e-14	6.93022e-12	6.39493	2.36526	326.134	9.21786e-20	5.39928e-17	6.37169	2.36526	324.132	1.01988e-19	5.57997e-17	6.26202	2.36526	316.977	6.06727e-19	1.96154e-16	Yes
MSTRG.41710|TraesCS6A02G057400	TraesCS6A02G057400	0	No apical meristem (NAM) protein	GO:0003677,GO:0006355	IPR003441	PF02365	PF02365:No apical meristem (NAM) protein	IPR003441:NAC domain	GO:0003677,GO:0006355			DOWN					2.50851	2.8762	152.511	1.38646e-14	7.84423e-12	3.67985	2.8762	279.256	1.15652e-18	4.60646e-16	3.76603	2.8762	285.659	8.01314e-19	3.39269e-16	3.32843	2.8762	238.941	2.24379e-17	5.22028e-15		Yes
MSTRG.23092|TraesCS3D02G128500	TraesCS3D02G128500	0	Transferase family	GO:0016747	IPR023213,IPR003480	PF02458	PF02458:Transferase family	IPR003480:Transferase	GO:0016747		UP						4.69531	4.89097	150.305	1.71939e-14	9.52206e-12	7.2535	4.89097	274.699	1.50854e-18	5.82225e-16	7.92247	4.89097	287.104	7.38384e-19	3.22479e-16	7.63406	4.89097	263.118	3.13386e-17	6.8735e-15		Yes
MSTRG.55329|TraesCS7D02G352700	TraesCS7D02G352700	0	UDP-glucoronosyl and UDP-glucosyl transferase	GO:0008152,GO:0016758	IPR002213	PF00201	PF00201:UDP-glucoronosyl and UDP-glucosyl transferase	IPR002213:UDP-glucuronosyl/UDP-glucosyltransferase	GO:0016758							Yes	2.97222	2.7585	150.294	1.72127e-14	9.52206e-12	3.36291	2.7585	187.142	6.35826e-16	1.39456e-13	2.16527	2.7585	84.7434	4.83669e-11	3.81631e-09	2.67682	2.7585	127.395	3.44897e-13	3.15077e-11		Yes
MSTRG.33560|TraesCS5A02G185500	TraesCS5A02G185500	0	ABC-transporter extracellular N-terminal, ABC-2 type transporter, ATPases associated with a variety of cellular activities, Plant PDR ABC transporter associated, ABC transporter	GO:0005524,GO:0016887,GO:0016020	IPR029481,IPR003439,IPR013525,IPR027417,IPR003593,IPR013581	PF14510,PF01061,PF08370,PF00005	PF01061:ABC-2 type transporter, PF08370:Plant PDR ABC transporter associated, PF14510:ABC-transporter N-terminal, PF00005:ABC transporter	IPR013525:ABC-2 type transporter, IPR013581:Plant PDR ABC transporter associated, IPR029481:ABC-transporter N-terminal domain, IPR003439:ABC transporter-like	GO:0016020, GO:0005524,GO:0016887			UP			Yes		1.67636	5.84858	149.641	1.83548e-14	1.00423e-11	2.92462	5.84858	416.52	1.5835e-21	1.57679e-18	1.74351	5.84858	161.565	5.88133e-15	9.66401e-13	2.62381	5.84858	347.845	1.68151e-20	9.30212e-18		Yes
MSTRG.53597|TraesCS7D02G030800	TraesCS7D02G030800	0	Glutathione S-transferase, N-terminal domain, Glutathione S-transferase, C-terminal domain	GO:0005515	IPR012336,IPR004045,IPR010987	PF13417,PF13410	PF13417:Glutathione S-transferase, N-terminal domain, PF13410:Glutathione S-transferase, C-terminal domain	IPR004045:Glutathione S-transferase, N-terminal	GO:0005515					Yes			2.19709	4.34253	148.464	2.06176e-14	1.11577e-11	3.06863	4.34253	269.913	2.00254e-18	7.38536e-16	4.60331	4.34253	512.95	4.67622e-23	8.45423e-20	5.22222	4.34253	578.853	1.37311e-23	2.84853e-20		Yes
MSTRG.45808|TraesCS6B02G406000	TraesCS6B02G406000	0	Alcohol dehydrogenase GroES-like domain, Enoylreductase, Zinc-binding dehydrogenase	GO:0016491,GO:0055114,GO:0016491,GO:0008270,GO:0016491,GO:0055114	IPR013154,IPR020843,IPR011032,IPR002328,IPR016040,IPR002085,IPR013149	PF08240,PF00107	PF08240:Alcohol dehydrogenase GroES-like domain, PF00107:Zinc-binding dehydrogenase	IPR013154:Alcohol dehydrogenase, N-terminal, IPR013149:Alcohol dehydrogenase, C-terminal	GO:0055114								2.36919	6.34776	148.111	2.13522e-14	1.1431e-11	4.1481	6.34776	389.907	4.78275e-21	3.96873e-18	3.91608	6.34776	354.162	2.3661e-20	1.57071e-17	3.38169	6.34776	269.682	5.73748e-18	1.51142e-15		Yes
MSTRG.42286|TraesCS6A02G173600	TraesCS6A02G173600	0	UDP-glucoronosyl and UDP-glucosyl transferase	GO:0008152,GO:0016758	IPR002213	PF00201	PF00201:UDP-glucoronosyl and UDP-glucosyl transferase	IPR002213:UDP-glucuronosyl/UDP-glucosyltransferase	GO:0016758							Yes	2.36794	5.03039	147.545	2.25888e-14	1.19644e-11	3.37982	5.03039	276.278	1.37525e-18	5.39141e-16	2.67907	5.03039	183.003	8.95104e-16	1.76847e-13	2.68876	5.03039	181.746	2.10631e-15	3.04682e-13		Yes
MSTRG.3788|TraesCS1B02G235100	TraesCS1B02G235100	0	AP2 domain, DNA-binding domain in plant proteins such as APETALA2 and EREBPs	GO:0003700,GO:0006355,GO:0003677	IPR001471,IPR016177	PF00847	PF00847:AP2 domain	IPR001471:AP2/ERF domain	GO:0003700,GO:0006355								1.20916	3.42542	147.036	2.37664e-14	1.24556e-11	1.34834	3.42542	181.363	1.02688e-15	2.12143e-13	1.27037	3.42542	161.686	5.816e-15	9.58832e-13	1.32899	3.42542	171.188	1.3053e-15	1.97533e-13		Yes
MSTRG.40147|TraesCS5D02G302900	TraesCS5D02G302900	0	Glycosyl hydrolase family 1	GO:0004553,GO:0005975,GO:0005975	IPR001360,IPR013781,IPR017853,IPR018120	PF00232	PF00232:Glycosyl hydrolase family 1	IPR001360:Glycoside hydrolase family 1	GO:0004553,GO:0005975								3.8166	2.29707	146.845	2.42236e-14	1.25629e-11	5.22203	2.29707	250.516	6.61948e-18	2.11263e-15	5.86893	2.29707	273.221	1.64569e-18	6.1146e-16	7.70592	2.29707	389.834	2.29697e-20	1.19127e-17		Yes
MSTRG.48987|TraesCS7A02G189500	TraesCS7A02G189500	0	UDP-glucoronosyl and UDP-glucosyl transferase	GO:0008152,GO:0016758	IPR002213	PF00201	PF00201:UDP-glucoronosyl and UDP-glucosyl transferase	IPR002213:UDP-glucuronosyl/UDP-glucosyltransferase	GO:0016758							Yes	1.86183	4.04752	145.367	2.80994e-14	1.43013e-11	2.71638	4.04752	287.626	7.16923e-19	3.02493e-16	2.44322	4.04752	235.882	1.72375e-17	5.26517e-15	1.62245	4.04752	115.075	6.79972e-13	5.85717e-11		Yes
MSTRG.7432|TraesCS1D02G440500	TraesCS1D02G440500	0	unknown function	0	0	0	#N/A	#N/A	#N/A		UP						1.77644	3.85315	145.349	2.81498e-14	1.43013e-11	3.23155	3.85315	454.537	3.63724e-22	4.76555e-19	4.24001	3.85315	707.393	1.8598e-25	1.88379e-21	4.25211	3.85315	742.751	2.3115e-26	2.3017e-22		Yes
MSTRG.16932|TraesCS3A02G060500	TraesCS3A02G060500	0	MATH domain, Broad-Complex, Tramtrack and Bric a brac, BTB/POZ domain	GO:0005515	IPR011333,IPR002083,IPR000210,IPR008974,IPR013069	PF00917,PF00651	PF00651:BTB/POZ domain	IPR000210:BTB/POZ domain	GO:0005515			UP					2.26708	1.7914	145.097	2.88747e-14	1.45214e-11	4.07737	1.7914	459.969	2.97548e-22	4.11508e-19	5.04831	1.7914	649.834	8.07956e-25	5.40832e-21	6.52669	1.7914	674.393	1.05294e-25	7.48912e-22		Yes
MSTRG.23894|TraesCS3D02G244800	TraesCS3D02G244800	0	Glutaredoxin	GO:0009055,GO:0015035,GO:0045454	IPR012336,IPR011905,IPR002109	PF00462	PF00462:Glutaredoxin	IPR002109:Glutaredoxin	GO:0009055,GO:0015035,GO:0045454		UP						2.68596	1.28365	143.215	3.49527e-14	1.74022e-11	3.18296	1.28365	180.816	1.07525e-15	2.20308e-13	2.71824	1.28365	134.588	8.61763e-14	1.07532e-11	4.00585	1.28365	257.106	1.90008e-18	5.43685e-16		Yes
MSTRG.45811|TraesCS6B02G406300	TraesCS6B02G406300	0	Alcohol dehydrogenase GroES-like domain, Enoylreductase, Zinc-binding dehydrogenase	GO:0016491,GO:0055114,GO:0008270,GO:0016491,GO:0055114,GO:0016491	IPR011032,IPR016040,IPR013154,IPR002085,IPR002328,IPR020843,IPR013149	PF08240,PF00107	PF00107:Zinc-binding dehydrogenase, PF08240:Alcohol dehydrogenase GroES-like domain	IPR013149:Alcohol dehydrogenase, C-terminal, IPR013154:Alcohol dehydrogenase, N-terminal	GO:0055114								1.66641	5.8287	142.774	3.65661e-14	1.80253e-11	3.11977	5.8287	451.08	4.13783e-22	5.28242e-19	2.72688	5.8287	355.408	2.23243e-20	1.50201e-17	3.43245	5.8287	538.659	1.00633e-23	2.74974e-20		Yes
MSTRG.28865|TraesCS4B02G155800	TraesCS4B02G155800	0	CCT motif, B-Box-type zinc finger	GO:0005515,GO:0005622,GO:0008270	IPR010402,IPR000315	PF06203	PF06203:CCT motif	IPR010402:CCT domain	GO:0005515		UP						1.7917	4.97435	140.987	4.39421e-14	2.14489e-11	1.62424	4.97435	117.421	6.00248e-13	6.85439e-11	1.47243	4.97435	97.3103	7.87105e-12	7.21702e-10	2.3317	4.97435	228.961	2.2836e-17	5.26369e-15		Yes
MSTRG.42775|TraesCS6A02G244400	TraesCS6A02G244400	0	Amino acid permease, C-terminus of AA_permease	GO:0003333,GO:0015171,GO:0016020	IPR002293,IPR029485	PF13520,PF13906	PF13906:C-terminus of AA_permease, PF13520:Amino acid permease	IPR029485:Cationic amino acid transporter, C-terminal, IPR002293:Amino acid/polyamine transporter I	GO:0016020,GO:0022857,GO:0055085								1.09208	4.2823	137.799	6.12681e-14	2.96157e-11	2.19282	4.2823	526.865	2.96279e-23	7.37557e-20	2.34571	4.2823	594.226	3.77373e-24	1.51118e-20	2.24696	4.2823	552.658	3.65919e-24	1.13865e-20		Yes
MSTRG.40268|TraesCS5D02G323800|TraesCS5D02G323900		0;0	Cytochrome P450;Cytochrome P450	GO:0005506,GO:0016705,GO:0020037,GO:0055114,GO:0016705,GO:0055114;GO:0005506,GO:0016705,GO:0020037,GO:0055114,GO:0016705,GO:0055114	IPR001128,IPR002401,IPR017972;IPR001128,IPR017972,IPR002401	PF00067;PF00067	PF00067:Cytochrome P450	IPR001128:Cytochrome P450	GO:0005506,GO:0016705,GO:0020037,GO:0055114				Yes				1.22639	5.56196	137.64	6.23066e-14	2.98281e-11	1.30392	5.56196	155.418	1.04814e-14	1.66725e-12	0.935941	5.56196	81.2589	8.27782e-11	6.37982e-09	1.11331	5.56196	116.158	4.37366e-13	3.93772e-11
MSTRG.1088|TraesCS1A02G192300	TraesCS1A02G192300	0	NMD3 family	0	IPR007064	PF04981	PF04981:NMD3 family	IPR007064:Nmd3, N-terminal	#N/A			UP					1.29321	3.82705	137.201	6.52598e-14	3.09443e-11	1.64638	3.82705	219.534	5.34802e-17	1.43928e-14	1.19154	3.82705	117.529	5.92566e-13	6.55615e-11	0.913727	3.82705	69.0888	4.64672e-10	2.35352e-08		Yes
MSTRG.19382|TraesCS3A02G492900	TraesCS3A02G492900	0	Eukaryotic protein of unknown function (DUF914)	GO:0006810,GO:0016021	IPR009262	PF06027	PF08627:CRT-like, chloroquine-resistance transporter-like	IPR013936:Chloroquine-resistance transporter-like	#N/A		UP						1.61969	4.78461	137.029	6.64531e-14	3.12129e-11	3.0313	4.78461	434.839	7.67944e-22	9.10342e-19	3.07339	4.78461	440.806	6.10377e-22	5.81616e-19	2.78384	4.78461	381.824	3.03279e-21	2.60339e-18		Yes
MSTRG.24396|TraesCS3D02G326200	TraesCS3D02G326200	0	UDP-glucoronosyl and UDP-glucosyl transferase	GO:0008152,GO:0016758	IPR002213	PF00201	PF00201:UDP-glucoronosyl and UDP-glucosyl transferase	IPR002213:UDP-glucuronosyl/UDP-glucosyltransferase	GO:0016758		UP					Yes	2.69453	2.86344	135.805	7.56656e-14	3.52078e-11	4.0005	2.86344	285.692	7.99802e-19	3.31838e-16	4.03661	2.86344	297.171	4.21836e-19	1.92682e-16	4.47062	2.86344	331.215	1.7256e-19	6.66003e-17		Yes
MSTRG.47330|TraesCS6D02G226700	TraesCS6D02G226700	0	Amino acid permease, C-terminus of AA_permease	GO:0003333,GO:0015171,GO:0016020	IPR002293,IPR029485	PF13520,PF13906	PF13906:C-terminus of AA_permease, PF13520:Amino acid permease	IPR029485:Cationic amino acid transporter, C-terminal, IPR002293:Amino acid/polyamine transporter I	GO:0016020,GO:0022857,GO:0055085								0.95811	4.16438	135.522	7.79808e-14	3.59492e-11	1.88001	4.16438	503.399	6.43983e-23	1.33594e-19	1.79765	4.16438	462.491	2.71264e-22	3.06948e-19	1.91843	4.16438	519.237	1.10275e-23	2.74974e-20		Yes
MSTRG.1873|TraesCS1A02G331500|TraesCS1A02G331600		0;0	non-haem dioxygenase in morphine synthesis N-terminal;2OG-Fe(II) oxygenase superfamily	0;GO:0016491,GO:0016706,GO:0055114	IPR027443,IPR026992;IPR027443,IPR005123	PF14226;PF03171	PF03171:2OG-Fe(II) oxygenase superfamily	IPR005123:Oxoglutarate/iron-dependent dioxygenase	GO:0016491,GO:0055114		UP						2.35573	0.809784	134.971	8.27117e-14	3.77803e-11	2.26866	0.809784	130.261	1.37893e-13	1.77861e-11	2.09106	0.809784	110.798	1.34661e-12	1.37669e-10	2.42692	0.809784	153.108	7.29045e-15	9.40355e-13
MSTRG.20998|TraesCS3B02G272600	TraesCS3B02G272600	0	Glutaredoxin	GO:0009055,GO:0015035,GO:0045454	IPR002109,IPR012336,IPR011905	PF00462	PF00462:Glutaredoxin	IPR002109:Glutaredoxin	GO:0009055,GO:0015035,GO:0045454		UP						2.58687	2.32011	134.501	8.69883e-14	3.93428e-11	2.91469	2.32011	161.304	6.02531e-15	1.01347e-12	2.58495	2.32011	128.446	1.68554e-13	2.00354e-11	2.86125	2.32011	152.514	1.86279e-14	2.18222e-12		Yes
MSTRG.28672|TraesCS4B02G131500	TraesCS4B02G131500	0	Major Facilitator Superfamily	GO:0016021,GO:0055085	IPR011701,IPR020846	PF07690	PF07690:Major Facilitator Superfamily	IPR011701:Major facilitator superfamily	GO:0055085		UP						1.60013	5.3909	134.423	8.77128e-14	3.93428e-11	3.32106	5.3909	508.413	5.44026e-23	1.23118e-19	3.87156	5.3909	647.098	8.69015e-25	5.40832e-21	2.23217	5.3909	256.505	2.63305e-18	7.32371e-16		Yes
MSTRG.21254|TraesCS3B02G313900	TraesCS3B02G313900	0	UDP-glucoronosyl and UDP-glucosyl transferase	GO:0008152,GO:0016758	IPR002213	PF00201	PF00201:UDP-glucoronosyl and UDP-glucosyl transferase	IPR002213:UDP-glucuronosyl/UDP-glucosyltransferase	GO:0016758		UP					Yes	5.38182	4.96016	134.141	9.04116e-14	4.01912e-11	7.28657	4.96016	203.184	1.78893e-16	4.36603e-14	6.85873	4.96016	185.573	7.23333e-16	1.49433e-13	7.93855	4.96016	197.768	2.19748e-15	3.14392e-13		Yes
MSTRG.40900|TraesCS5D02G436200	TraesCS5D02G436200	0	CO dehydrogenase flavoprotein C-terminal domain, 2Fe-2S iron-sulfur cluster binding domain, Aldehyde oxidase and xanthine dehydrogenase, a/b hammerhead domain, Molybdopterin-binding domain of aldehyde dehydrogenase, [2Fe-2S] binding domain, FAD binding domain in molybdopterin dehydrogenase	GO:0051537,GO:0016491,GO:0055114,GO:0003824,GO:0016614,GO:0050660,GO:0055114,GO:0009055,GO:0051536,GO:0050660,GO:0005506,GO:0016491,GO:0055114,GO:0016491,GO:0046872,GO:0055114	IPR006058,IPR008274,IPR016166,IPR005107,IPR001041,IPR000674,IPR012675,IPR016169,IPR016208,IPR002888,IPR002346	PF03450,PF00111,PF01315,PF02738,PF01799,PF00941	PF00111:2Fe-2S iron-sulfur cluster binding domain, PF01799:[2Fe-2S] binding domain, PF03450:CO dehydrogenase flavoprotein C-terminal domain, PF00941:FAD binding domain in molybdopterin dehydrogenase, PF01315:Aldehyde oxidase and xanthine dehydrogenase, a/b hammerhead domain, PF02738:Molybdopterin-binding domain of aldehyde dehydrogenase	IPR001041:2Fe-2S ferredoxin-type iron-sulfur binding domain, IPR002888:[2Fe-2S]-binding, IPR005107:CO dehydrogenase flavoprotein, C-terminal, IPR002346:Molybdopterin dehydrogenase, FAD-binding, IPR000674:Aldehyde oxidase/xanthine dehydrogenase, a/b hammerhead, IPR008274:Aldehyde oxidase/xanthine dehydrogenase, molybdopterin binding	GO:0009055,GO:0051536, GO:0016491,GO:0046872,GO:0055114, GO:0016491,GO:0055114								2.01157	5.6382	133.615	9.56817e-14	4.21575e-11	2.90079	5.6382	260.911	3.45409e-18	1.22837e-15	2.39755	5.6382	185.296	7.4003e-16	1.51624e-13	1.94951	5.6382	124.845	3.59366e-13	3.27694e-11		Yes
MSTRG.28478|TraesCS4B02G098200	TraesCS4B02G098200	0	No apical meristem (NAM) protein	GO:0003677,GO:0006355	IPR003441	PF02365	PF02365:No apical meristem (NAM) protein	IPR003441:NAC domain	GO:0003677,GO:0006355		UP						2.29177	3.68539	132.704	1.05586e-13	4.61134e-11	2.54226	3.68539	156.484	9.46932e-15	1.5299e-12	1.88827	3.68539	91.8703	1.68941e-11	1.45271e-09	3.48465	3.68539	259.473	8.58253e-18	2.18014e-15		Yes
MSTRG.12358		#N/A	#N/A	#N/A	#N/A	#N/A	PF07727:Reverse transcriptase (RNA-dependent DNA polymerase)	IPR013103:Reverse transcriptase, RNA-dependent DNA polymerase	#N/A	P10978;35.57;POLX_TOBAC;Retrovirus-related Pol polyprotein from transposon TNT 1-94 [Includes: Protease (EC 3.4.23.-); Reverse transcriptase (EC 2.7.7.49); Endonuclease];Nicotiana tabacum (Common tobacco)							2.61848	2.51428	132.063	1.13206e-13	4.90112e-11	4.97592	2.51428	402.451	2.81686e-21	2.4908e-18	6.49696	2.51428	547.995	1.51329e-23	3.76719e-20	4.95729	2.51428	401.431	4.78834e-21	3.55824e-18	Yes
MSTRG.26132|TraesCS4A02G123100	TraesCS4A02G123100	0	EF hand, EF-hand domain pair, EF-hand, calcium binding motif	GO:0005509	IPR018247,IPR002048,IPR011992	PF00036,PF13499	PF00036:EF hand, PF13499:EF-hand domain pair	IPR002048:EF-hand domain	GO:0005509		UP	DOWN					2.66437	4.04074	130.953	1.27801e-13	5.48532e-11	4.70914	4.04074	317.633	1.42182e-19	7.61178e-17	4.44628	4.04074	284.467	8.57478e-19	3.55767e-16	3.58053	4.04074	206.353	4.84358e-16	8.23044e-14		Yes
MSTRG.3516|TraesCS1B02G194900	TraesCS1B02G194900	0	Glutathione S-transferase, C-terminal domain, Glutathione S-transferase, N-terminal domain	GO:0005515	IPR010987,IPR012336,IPR004045,IPR004046	PF00043,PF13417	PF00043:Glutathione S-transferase, C-terminal domain, PF02798:Glutathione S-transferase, N-terminal domain	IPR004046:Glutathione S-transferase, C-terminal, IPR004045:Glutathione S-transferase, N-terminal	GO:0005515					Yes			4.04441	1.70129	130.417	1.3554e-13	5.76775e-11	5.4761	1.70129	193.241	3.88521e-16	8.7528e-14	5.32635	1.70129	178.388	1.32097e-15	2.51776e-13	4.45206	1.70129	139.076	1.2493e-13	1.25151e-11		Yes
MSTRG.33793|TraesCS5A02G226400	TraesCS5A02G226400	0	2OG-Fe(II) oxygenase superfamily, non-haem dioxygenase in morphine synthesis N-terminal	GO:0016491,GO:0016706,GO:0055114,GO:0005506,GO:0016491,GO:0055114	IPR027443,IPR005123,IPR002283,IPR026992	PF03171,PF14226	PF14226:non-haem dioxygenase in morphine synthesis N-terminal, PF03171:2OG-Fe(II) oxygenase superfamily	IPR026992:Non-haem dioxygenase N-terminal domain, IPR005123:Oxoglutarate/iron-dependent dioxygenase	GO:0016491,GO:0055114								1.30604	5.76243	129.37	1.52125e-13	6.41864e-11	2.09854	5.76243	318.609	1.35212e-19	7.47991e-17	2.51976	5.76243	443.549	5.49755e-22	5.47424e-19	2.70234	5.76243	513.543	1.33959e-23	2.84853e-20		Yes
MSTRG.51299|TraesCS7B02G084400	TraesCS7B02G084400	0	Glutathione S-transferase, N-terminal domain, Glutathione S-transferase, C-terminal domain	GO:0005515	IPR004045,IPR010987,IPR004046,IPR012336	PF02798,PF00043	PF02798:Glutathione S-transferase, N-terminal domain, PF00043:Glutathione S-transferase, C-terminal domain	IPR004045:Glutathione S-transferase, N-terminal, IPR004046:Glutathione S-transferase, C-terminal	GO:0005515			UP		Yes			2.07692	3.67503	127.541	1.86474e-13	7.77956e-11	3.02251	3.67503	252.868	5.70184e-18	1.8434e-15	3.29658	3.67503	285.786	7.95558e-19	3.39269e-16	3.31925	3.67503	267.131	3.84524e-18	1.02928e-15		Yes	2.5.1.18
MSTRG.6098|TraesCS1D02G190300	TraesCS1D02G190300	0	Glutathione S-transferase, N-terminal domain, Glutathione S-transferase, C-terminal domain	GO:0005515	IPR010987,IPR004045,IPR012336,IPR004046	PF13417,PF00043	#N/A	#N/A	#N/A		UP			Yes			2.67081	2.99502	127.491	1.87504e-13	7.77956e-11	4.97497	2.99502	340.801	4.46759e-20	2.8156e-17	5.06701	2.99502	339.008	4.87376e-20	2.9592e-17	5.3955	2.99502	360.561	7.00292e-20	3.0855e-17		Yes
MSTRG.48408|TraesCS7A02G034500	TraesCS7A02G034500	0	Glutathione S-transferase, N-terminal domain	GO:0005515	IPR012336,IPR004045,IPR010987	PF13417	PF13417:Glutathione S-transferase, N-terminal domain	IPR004045:Glutathione S-transferase, N-terminal	GO:0005515					Yes			1.6621	4.8295	127.416	1.89098e-13	7.78082e-11	3.12201	4.8295	402.156	2.8516e-21	2.4908e-18	3.71103	4.8295	533.233	2.41341e-23	5.46177e-20	5.29071	4.8295	910.908	1.2181e-27	1.51617e-23		Yes
MSTRG.39832|TraesCS5D02G233700	TraesCS5D02G233700	0	non-haem dioxygenase in morphine synthesis N-terminal, 2OG-Fe(II) oxygenase superfamily	GO:0016491,GO:0016706,GO:0055114	IPR027443,IPR026992,IPR005123	PF14226,PF03171	PF03171:2OG-Fe(II) oxygenase superfamily, PF14226:non-haem dioxygenase in morphine synthesis N-terminal	IPR005123:Oxoglutarate/iron-dependent dioxygenase, IPR026992:Non-haem dioxygenase N-terminal domain	GO:0016491,GO:0055114								1.63349	5.88457	126.472	2.10251e-13	8.5803e-11	2.68985	5.88457	317.936	1.39979e-19	7.57532e-17	3.72768	5.88457	553.788	1.26408e-23	3.31242e-20	3.44134	5.88457	490.011	7.09289e-23	1.03865e-19		Yes
MSTRG.38031|TraesCS5B02G480900	TraesCS5B02G480900	0	No apical meristem (NAM) protein	GO:0003677,GO:0006355	IPR003441	PF02365	PF02365:No apical meristem (NAM) protein	IPR003441:NAC domain	GO:0003677,GO:0006355			DOWN					1.56555	4.90611	126.291	2.14568e-13	8.68528e-11	1.81964	4.90611	168.03	3.26491e-15	5.91103e-13	1.67396	4.90611	142.852	3.62745e-14	4.80329e-12	2.34623	4.90611	272.083	9.8869e-19	3.01993e-16		Yes
MSTRG.22370|TraesCS3B02G554300	TraesCS3B02G554300	0	Eukaryotic protein of unknown function (DUF914)	GO:0006810,GO:0016021	IPR009262	PF06027	PF08627:CRT-like, chloroquine-resistance transporter-like	IPR013936:Chloroquine-resistance transporter-like	#N/A		UP						1.65734	4.67846	125.343	2.38856e-13	9.59044e-11	3.28854	4.67846	436.851	7.10494e-22	8.7325e-19	2.69645	4.67846	306.977	2.48476e-19	1.18953e-16	2.93767	4.67846	363.018	1.03747e-20	6.29921e-18		Yes
MSTRG.5471|TraesCS1D02G094700|TraesCS1D02G094800		0;0	Glutathione S-transferase, C-terminal domain, Glutathione S-transferase, N-terminal domain;Glutathione S-transferase, C-terminal domain, Glutathione S-transferase, N-terminal domain	GO:0005515;GO:0005515	IPR012336,IPR010987,IPR004045,IPR004046;IPR004046,IPR010987,IPR012336,IPR004045	PF00043,PF02798;PF00043,PF02798	PF00043:Glutathione S-transferase, C-terminal domain, PF02798:Glutathione S-transferase, N-terminal domain	IPR004046:Glutathione S-transferase, C-terminal, IPR004045:Glutathione S-transferase, N-terminal	GO:0005515					Yes			2.0719	3.12039	124.486	2.6329e-13	1.04869e-10	3.64999	3.12039	356.215	2.15013e-20	1.46644e-17	3.85695	3.12039	384.622	6.0059e-21	4.39738e-18	3.27604	3.12039	298.181	4.36961e-19	1.50037e-16
MSTRG.15911		#N/A	#N/A	#N/A	#N/A	#N/A	#N/A	#N/A	#N/A	Q6JAH0;63.95;CZOG_SORBI;Putative cis-zeatin O-glucosyltransferase (EC 2.4.1.215);Sorghum bicolor (Sorghum) (Sorghum vulgare)							4.88895	0.344306	124.251	2.70463e-13	1.06872e-10	7.29902	0.344306	125.683	2.29834e-13	2.82543e-11	5.40578	0.344306	131.344	1.22439e-13	1.48321e-11	9.91295	0.344306	226.628	3.4954e-17	7.59513e-15	Yes
MSTRG.24170|TraesCS3D02G289000	TraesCS3D02G289000	0	heat shock factor, HSF-type DNA-binding	GO:0003700,GO:0005634,GO:0009408,GO:0003700,GO:0005634,GO:0006355,GO:0043565	IPR027709,IPR000232,IPR011991,IPR027725	PF00447	PF00447:HSF-type DNA-binding	IPR000232:Heat shock factor (HSF)-type, DNA-binding	GO:0003700,GO:0006355,GO:0042025,GO:0043565		UP						1.142	2.03957	123.65	2.89715e-13	1.13578e-10	0.767251	2.03957	56.5315	6.44185e-09	3.59559e-07	0.731465	2.03957	51.2814	1.89101e-08	9.17638e-07	1.08803	2.03957	108.842	1.10599e-12	9.08662e-11		Yes
MSTRG.25062|TraesCS3D02G456200	TraesCS3D02G456200	0	unknown function	0	0	0	#N/A	#N/A	#N/A		UP						4.38436	3.24901	123.173	3.06038e-13	1.19039e-10	6.74349	3.24901	224.685	3.7147e-17	1.02749e-14	7.49909	3.24901	257.756	4.19776e-18	1.41215e-15	7.82344	3.24901	260.553	3.02129e-17	6.74547e-15		Yes
MSTRG.48836|TraesCS7A02G155000	TraesCS7A02G155000	0	Cytochrome P450	GO:0005506,GO:0016705,GO:0020037,GO:0055114,GO:0016705,GO:0055114	IPR001128,IPR017972,IPR002401	PF00067	PF00067:Cytochrome P450	IPR001128:Cytochrome P450	GO:0005506,GO:0016705,GO:0020037,GO:0055114				Yes				5.89355	1.05106	137.357	3.38431e-13	1.30619e-10	9.08462	1.05106	287.595	1.10972e-17	3.43172e-15	9.95245	1.05106	321.164	2.19139e-18	7.84927e-16	13.178	1.05106	383.994	1.98814e-19	7.49889e-17		Yes
MSTRG.34617|TraesCS5A02G394800	TraesCS5A02G394800	0	UDP-glucoronosyl and UDP-glucosyl transferase	GO:0008152,GO:0016758	IPR002213	PF00201	PF00201:UDP-glucoronosyl and UDP-glucosyl transferase	IPR002213:UDP-glucuronosyl/UDP-glucosyltransferase	GO:0016758							Yes	3.98536	0.928441	121.944	3.52676e-13	1.3507e-10	5.99833	0.928441	186.606	6.64385e-16	1.43196e-13	4.76204	0.928441	156.406	9.53939e-15	1.47959e-12	6.04254	0.928441	202.922	2.73232e-16	4.94679e-14		Yes
MSTRG.49134|TraesCS7A02G220100	TraesCS7A02G220100	0	A Receptor for Ubiquitination Targets	GO:0005515	IPR001810	0	#N/A	#N/A	#N/A			UP					1.75745	1.67413	120.581	4.13312e-13	1.57084e-10	1.7351	1.67413	121.804	3.58421e-13	4.3274e-11	1.61086	1.67413	103.226	3.55212e-12	3.42738e-10	0.768526	1.67413	22.6701	2.81966e-05	0.000440631		Yes
MSTRG.47794|TraesCS6D02G302300	TraesCS6D02G302300	0	NADH:flavin oxidoreductase / NADH oxidase family	GO:0003824,GO:0010181,GO:0016491,GO:0055114	IPR013785,IPR001155	PF00724	PF00724:NADH:flavin oxidoreductase / NADH oxidase family	IPR001155:NADH:flavin oxidoreductase/NADH oxidase, N-terminal	GO:0010181,GO:0016491,GO:0055114								2.87419	5.9191	120.161	4.34096e-13	1.63733e-10	4.60983	5.9191	266.614	2.44077e-18	8.91171e-16	5.19905	5.9191	321.15	1.18697e-19	6.3545e-17	6.93009	5.9191	450.653	4.88532e-21	3.57692e-18		Yes
MSTRG.29689|TraesCS4B02G270200	TraesCS4B02G270200	0	FAD binding domain	GO:0008152,GO:0016491	IPR002938,IPR003042	PF01494	PF01494:FAD binding domain	IPR002938:FAD-binding domain	GO:0071949		UP						5.53323	0.836139	133.441	4.95312e-13	1.85418e-10	7.04549	0.836139	214.814	7.39251e-16	1.58646e-13	12.369	0.836139	298.533	6.42453e-18	2.05041e-15	9.10852	0.836139	256.129	9.06809e-17	1.81318e-14		Yes
MSTRG.10153|TraesCS2A02G484000	TraesCS2A02G484000	0	Sugar (and other) transporter	GO:0005215,GO:0016021,GO:0055085,GO:0016021,GO:0022857,GO:0055085	IPR005829,IPR020846,IPR005828	PF00083	PF00083:Sugar (and other) transporter	IPR005828:Major facilitator, sugar transporter-like	GO:0016021,GO:0022857,GO:0055085								2.40357	0.713364	116.864	6.41585e-13	2.36334e-10	2.72511	0.713364	148.826	1.98913e-14	3.01018e-12	2.81097	0.713364	156.668	9.30508e-15	1.45229e-12	2.58685	0.713364	133.158	5.95192e-14	6.3591e-12		Yes
MSTRG.31013|TraesCS4D02G125800	TraesCS4D02G125800	0	Major Facilitator Superfamily	GO:0016021,GO:0055085	IPR011701,IPR020846	PF07690	PF07690:Major Facilitator Superfamily	IPR011701:Major facilitator superfamily	GO:0055085		UP						1.83555	5.04509	116.81	6.45724e-13	2.36334e-10	4.1562	5.04509	493.108	9.14941e-23	1.68715e-19	4.37591	5.04509	525.64	3.08287e-23	6.39541e-20	3.21303	5.04509	320.341	1.98797e-19	7.49889e-17		Yes
MSTRG.17470		#N/A	#N/A	#N/A	#N/A	#N/A	#N/A	#N/A	#N/A	B1ZWH2;29.79;DNLJ1_OPITP;DNA ligase 1 (EC 6.5.1.2) (Polydeoxyribonucleotide synthase [NAD(+)] 1);Opitutus terrae (strain DSM 11246 / JCM 15787 / PB90-1)	UP						2.32463	1.53666	116.768	6.4897e-13	2.36334e-10	3.19858	1.53666	208.306	1.21491e-16	3.07044e-14	2.82556	1.53666	170.801	2.5516e-15	4.47321e-13	3.80889	1.53666	277.415	5.54831e-19	1.86648e-16	Yes
MSTRG.54440|TraesCS7D02G221900	TraesCS7D02G221900	0	Aluminium activated malate transporter	GO:0015743	IPR020966	PF11744	PF11744:Aluminium activated malate transporter	IPR020966:Aluminum-activated malate transporter	GO:0015743			UP					2.6961	1.78075	116.751	6.50313e-13	2.36334e-10	6.20411	1.78075	419.505	1.40456e-21	1.45687e-18	5.81436	1.78075	338.671	4.9543e-20	2.97187e-17	4.60735	1.78075	211.612	1.14297e-16	2.23161e-14		Yes
MSTRG.37825|TraesCS5B02G429700|TraesCS5B02G430100		0;0	[2Fe-2S] binding domain, Aldehyde oxidase and xanthine dehydrogenase, a/b hammerhead domain, CO dehydrogenase flavoprotein C-terminal domain, 2Fe-2S iron-sulfur cluster binding domain, Molybdopterin-binding domain of aldehyde dehydrogenase, FAD binding domain in molybdopterin dehydrogenase;2Fe-2S iron-sulfur cluster binding domain, [2Fe-2S] binding domain, Aldehyde oxidase and xanthine dehydrogen…	GO:0016491,GO:0055114,GO:0016491,GO:0046872,GO:0055114,GO:0003824,GO:0016614,GO:0050660,GO:0055114,GO:0050660,GO:0009055,GO:0051536,GO:0051537,GO:0005506,GO:0016491,GO:0055114;GO:0009055,GO:0051536,GO:0016491,GO:0046872,GO:0055114,GO:0016491,GO:0055114,GO:0003824,GO:0016614,GO:0050660,GO:0055114,GO:0051537,GO:0005506,GO:0016491,GO:0055114,GO:0050660	IPR000674,IPR008274,IPR002888,IPR016166,IPR016169,IPR001041,IPR005107,IPR006058,IPR012675,IPR002346,IPR016208;IPR012675,IPR001041,IPR002888,IPR008274,IPR016166,IPR000674,IPR002346,IPR006058,IPR005107,IPR016208,IPR016169	PF01799,PF03450,PF00111,PF01315,PF02738,PF00941;PF00111,PF01799,PF01315,PF00941,PF03450,PF02738	PF00111:2Fe-2S iron-sulfur cluster binding domain, PF01799:[2Fe-2S] binding domain, PF03450:CO dehydrogenase flavoprotein C-terminal domain, PF01315:Aldehyde oxidase and xanthine dehydrogenase, a/b hammerhead domain, PF00941:FAD binding domain in molybdopterin dehydrogenase, PF02738:Molybdopterin-binding domain of aldehyde dehydrogenase	IPR001041:2Fe-2S ferredoxin-type iron-sulfur binding domain, IPR002888:[2Fe-2S]-binding, IPR005107:CO dehydrogenase flavoprotein, C-terminal, IPR000674:Aldehyde oxidase/xanthine dehydrogenase, a/b hammerhead, IPR002346:Molybdopterin dehydrogenase, FAD-binding, IPR008274:Aldehyde oxidase/xanthine dehydrogenase, molybdopterin binding	GO:0009055,GO:0051536, GO:0016491,GO:0046872,GO:0055114, GO:0016491,GO:0055114								1.25636	5.57417	116.274	6.88676e-13	2.48462e-10	1.9635	5.57417	273.486	1.62009e-18	6.15615e-16	1.47359	5.57417	158.75	7.64513e-15	1.21999e-12	1.95383	5.57417	276.088	5.78731e-19	1.90616e-16
MSTRG.55614|TraesCS7D02G405800	TraesCS7D02G405800	0	UDP-glucoronosyl and UDP-glucosyl transferase	GO:0008152,GO:0016758	IPR002213	PF00201	PF00201:UDP-glucoronosyl and UDP-glucosyl transferase	IPR002213:UDP-glucuronosyl/UDP-glucosyltransferase	GO:0016758							Yes	2.71149	1.15847	115.766	7.32071e-13	2.62218e-10	4.09335	1.15847	220.344	5.04752e-17	1.37326e-14	4.42936	1.15847	252.265	5.92345e-18	1.91504e-15	4.71896	1.15847	255.269	2.80232e-18	7.7084e-16		Yes
MSTRG.42255|TraesCS6A02G168500	TraesCS6A02G168500	0	Domain of unknown function (DUF4228)	0	IPR025322	PF14009	PF14009:Domain of unknown function (DUF4228)	IPR025322:Protein of unknown function DUF4228, plant	#N/A								4.39051	-0.240184	115.11	7.92479e-13	2.81828e-10	5.61879	-0.240184	126.792	2.02795e-13	2.51163e-11	4.29608	-0.240184	94.5445	1.15592e-11	1.02954e-09	5.40704	-0.240184	129.183	9.3137e-14	9.60063e-12		Yes
MSTRG.18398|TraesCS3A02G301100	TraesCS3A02G301100	0	Acetamidase/Formamidase family	GO:0016811	IPR004304	PF03069	PF03069:Acetamidase/Formamidase family	IPR004304:Acetamidase/Formamidase	GO:0016811		UP						1.64167	5.08123	114.218	8.83217e-13	3.1187e-10	2.3698	5.08123	229.294	2.6975e-17	7.54511e-15	2.51606	5.08123	256.102	4.65331e-18	1.54453e-15	3.85602	5.08123	526.67	2.61987e-23	4.83104e-20		Yes
MSTRG.45090|TraesCS6B02G280000	TraesCS6B02G280000	0	C-terminus of AA_permease, Amino acid permease	GO:0003333,GO:0015171,GO:0016020	IPR029485,IPR002293	PF13906,PF13520	PF13520:Amino acid permease, PF13906:C-terminus of AA_permease	IPR002293:Amino acid/polyamine transporter I, IPR029485:Cationic amino acid transporter, C-terminal	GO:0016020,GO:0022857,GO:0055085								0.8772	4.56151	114.02	9.04802e-13	3.17241e-10	1.72904	4.56151	428.436	9.85757e-22	1.09064e-18	1.90263	4.56151	512.451	4.75453e-23	8.45423e-20	1.8585	4.56151	489.101	3.16131e-23	5.24652e-20		Yes
MSTRG.17471|TraesCS3A02G166500	TraesCS3A02G166500	0	SnoaL-like polyketide cyclase	0	IPR009959	PF07366	PF07366:SnoaL-like polyketide cyclase	IPR009959:Polyketide cyclase SnoaL-like	GO:0030638		UP	UP					1.69382	2.80954	113.619	9.50329e-13	3.30185e-10	2.68305	2.80954	274.23	1.55062e-18	5.93865e-16	2.94508	2.80954	318.137	1.38533e-19	7.33752e-17	2.84563	2.80954	290.354	2.84997e-19	1.02082e-16		Yes
MSTRG.52882|TraesCS7B02G350000	TraesCS7B02G350000	0	UDP-glucoronosyl and UDP-glucosyl transferase	GO:0008152,GO:0016758	IPR002213	PF00201	PF00201:UDP-glucoronosyl and UDP-glucosyl transferase	IPR002213:UDP-glucuronosyl/UDP-glucosyltransferase	GO:0016758							Yes	2.4118	2.16074	113.579	9.54982e-13	3.30185e-10	3.06537	2.16074	170.784	2.55544e-15	4.71224e-13	3.28474	2.16074	184.86	7.67186e-16	1.55271e-13	3.42483	2.16074	193.218	5.16256e-16	8.68356e-14		Yes
MSTRG.36234|TraesCS5B02G132200	TraesCS5B02G132200	0	UDP-glucoronosyl and UDP-glucosyl transferase	GO:0008152,GO:0016758	IPR002213	PF00201	PF00201:UDP-glucoronosyl and UDP-glucosyl transferase	IPR002213:UDP-glucuronosyl/UDP-glucosyltransferase	GO:0016758							Yes	3.01939	1.55266	113.493	9.65028e-13	3.31357e-10	4.89133	1.55266	245.541	9.11386e-18	2.83601e-15	4.5582	1.55266	210.374	1.04153e-16	2.6457e-14	3.56246	1.55266	155.7	1.32986e-14	1.61098e-12		Yes
MSTRG.37297|TraesCS5B02G318100|TraesCS5B02G318200		0;0	Cytochrome P450;Cytochrome P450	GO:0005506,GO:0016705,GO:0020037,GO:0055114,GO:0016705,GO:0055114;GO:0005506,GO:0016705,GO:0020037,GO:0055114,GO:0016705,GO:0055114	IPR001128,IPR002401,IPR017972;IPR002401,IPR017972,IPR001128	PF00067;PF00067	PF00067:Cytochrome P450	IPR001128:Cytochrome P450	GO:0005506,GO:0016705,GO:0020037,GO:0055114				Yes				1.63084	3.62549	112.685	1.06576e-12	3.63437e-10	1.74418	3.62549	129.357	1.52353e-13	1.93998e-11	1.45987	3.62549	91.8448	1.6956e-11	1.45552e-09	1.80182	3.62549	138.977	4.14673e-14	4.57777e-12
MSTRG.35292|TraesCS5A02G522600	TraesCS5A02G522600	0	Beta-eliminating lyase	GO:0003824,GO:0030170,GO:0006520,GO:0016829	IPR015421,IPR001597,IPR023603,IPR015422,IPR015424	PF01212	PF01212:Beta-eliminating lyase	IPR001597:Aromatic amino acid beta-eliminating lyase/threonine aldolase	GO:0006520,GO:0016829			UP					1.314	3.74987	112.342	1.11173e-12	3.76535e-10	2.1337	3.74987	286.133	7.80051e-19	3.26363e-16	1.77681	3.74987	202.38	1.90238e-16	4.51026e-14	1.38506	3.74987	126.888	1.21218e-13	1.21677e-11		Yes
MSTRG.8997		#N/A	#N/A	#N/A	#N/A	#N/A	#N/A	#N/A	#N/A	A0A0P0X004;25.32;HMA9_ORYSJ;Cation-transporting ATPase HMA5 (EC 7.2.2.-) (Protein HEAVY METAL ATPASE 5) (OsHMA5);Oryza sativa subsp. japonica (Rice)	UP	DOWN					1.67445	2.87945	110.866	1.33522e-12	4.49175e-10	1.92103	2.87945	139.508	5.12273e-14	7.10446e-12	1.52491	2.87945	90.1766	2.15733e-11	1.81741e-09	2.03653	2.87945	158.693	5.09006e-15	6.79421e-13	Yes
MSTRG.1163		#N/A	#N/A	#N/A	#N/A	#N/A	PF13976:GAG-pre-integrase domain, PF00665:Integrase core domain, PF07727:Reverse transcriptase (RNA-dependent DNA polymerase)	IPR025724:GAG-pre-integrase domain, IPR001584:Integrase, catalytic core, IPR013103:Reverse transcriptase, RNA-dependent DNA polymerase	GO:0015074	P10978;34.81;POLX_TOBAC;Retrovirus-related Pol polyprotein from transposon TNT 1-94 [Includes: Protease (EC 3.4.23.-); Reverse transcriptase (EC 2.7.7.49); Endonuclease];Nicotiana tabacum (Common tobacco)							1.76495	3.41012	110.098	1.46971e-12	4.91101e-10	3.89058	3.41012	462.568	2.705e-22	3.8479e-19	3.99891	3.41012	483.518	1.27713e-22	1.71853e-19	4.775	3.41012	639.431	7.68301e-25	3.18768e-21	Yes
MSTRG.44487|TraesCS6B02G196500	TraesCS6B02G196500	0	Domain of unknown function (DUF4228)	0	IPR025322	PF14009	PF14009:Domain of unknown function (DUF4228)	IPR025322:Protein of unknown function DUF4228, plant	#N/A								4.20401	-0.111114	109.349	1.61489e-12	5.36015e-10	3.57739	-0.111114	74.9094	2.30051e-10	1.73018e-08	4.02652	-0.111114	92.7876	1.48188e-11	1.2876e-09	4.40645	-0.111114	96.3016	6.28168e-12	4.42992e-10		Yes
MSTRG.20478|TraesCS3B02G199600	TraesCS3B02G199600	0	SnoaL-like polyketide cyclase	0	IPR009959	PF07366	PF07366:SnoaL-like polyketide cyclase	IPR009959:Polyketide cyclase SnoaL-like	GO:0030638		UP						2.69388	0.676005	109.042	1.67852e-12	5.53445e-10	2.80674	0.676005	117.695	5.80971e-13	6.66484e-11	2.65718	0.676005	104.348	3.06632e-12	2.99933e-10	3.87464	0.676005	197.896	1.32903e-16	2.54498e-14		Yes
MSTRG.3698|TraesCS1B02G220600	TraesCS1B02G220600	0	4Fe-4S single cluster domain, Metallo-beta-lactamase superfamily	0	IPR001279	PF13370,PF00753	PF13370:4Fe-4S single cluster domain of Ferredoxin I, PF00753:Metallo-beta-lactamase superfamily	IPR001279:Metallo-beta-lactamase	#N/A								2.26547	3.22668	107.975	1.9215e-12	6.29393e-10	3.96166	3.22668	296.994	4.25924e-19	1.96351e-16	4.93743	3.22668	421.658	1.28884e-21	1.0605e-18	5.17623	3.22668	424.17	3.6128e-21	2.9012e-18		Yes
MSTRG.14694|TraesCS2D02G224700	TraesCS2D02G224700	0	Glutathione S-transferase, N-terminal domain, Glutathione S-transferase, C-terminal domain	GO:0005515	IPR010987,IPR004045,IPR004046,IPR012336	PF13417,PF00043	PF00043:Glutathione S-transferase, C-terminal domain, PF02798:Glutathione S-transferase, N-terminal domain	IPR004046:Glutathione S-transferase, C-terminal, IPR004045:Glutathione S-transferase, N-terminal	GO:0005515					Yes			2.38121	2.69871	107.372	2.07508e-12	6.75256e-10	4.02668	2.69871	253.136	5.6063e-18	1.83015e-15	4.40465	2.69871	270.505	1.93308e-18	6.97421e-16	4.11212	2.69871	251.026	1.59026e-17	3.91959e-15		Yes
MSTRG.42645|TraesCS6A02G223500	TraesCS6A02G223500	0	Protein kinase domain, Serine/Threonine protein kinases, catalytic domain	GO:0005524,GO:0016772,GO:0004672,GO:0005524,GO:0006468,GO:0004672,GO:0006468	IPR017441,IPR011009,IPR000719,IPR008271,IPR002290	PF00069	#N/A	#N/A	#N/A								2.04243	3.83512	106.306	2.3792e-12	7.69192e-10	1.73505	3.83512	77.238	1.57075e-10	1.22963e-08	1.61501	3.83512	67.9424	7.57839e-10	4.85602e-08	1.63197	3.83512	68.4941	9.25258e-10	4.41676e-08		Yes
MSTRG.25995|TraesCS4A02G104300	TraesCS4A02G104300	0	Glutathione S-transferase, C-terminal domain, Glutathione S-transferase, N-terminal domain	GO:0005515	IPR010987,IPR004045,IPR012336	PF13410,PF13417	PF13410:Glutathione S-transferase, C-terminal domain, PF13417:Glutathione S-transferase, N-terminal domain	IPR004045:Glutathione S-transferase, N-terminal	GO:0005515		UP			Yes			4.11845	6.69158	105.45	2.65714e-12	8.53507e-10	6.52256	6.69158	213.927	8.01896e-17	2.11242e-14	7.81838	6.69158	272.184	1.74972e-18	6.45296e-16	7.19836	6.69158	220.925	4.32281e-16	7.41939e-14		Yes
MSTRG.39728|TraesCS5D02G216300	TraesCS5D02G216300	0	Cathepsin propeptide inhibitor domain (I29), Papain family cysteine protease	GO:0006508,GO:0008234,GO:0008234	IPR013201,IPR000668,IPR025661,IPR013128,IPR000169,IPR025660	PF08246,PF00112	PF00112:Papain family cysteine protease, PF08246:Cathepsin propeptide inhibitor domain (I29)	IPR000668:Peptidase C1A, papain C-terminal, IPR013201:Cathepsin propeptide inhibitor domain (I29)	GO:0006508,GO:0008234			UP					0.975611	7.15607	104.879	2.86159e-12	9.13288e-10	1.47477	7.15607	235.05	1.82284e-17	5.37232e-15	1.28083	7.15607	179.186	1.23424e-15	2.39107e-13	1.8373	7.15607	358.445	6.98683e-21	4.51767e-18		Yes
MSTRG.24957|TraesCS3D02G429600|TraesCS3D02G429700		0;0	Glutathione S-transferase, N-terminal domain, Glutathione S-transferase, C-terminal domain;Glutathione S-transferase, C-terminal domain, Glutathione S-transferase, N-terminal domain	GO:0005515;GO:0005515	IPR010987,IPR012336,IPR004045,IPR004046;IPR010987,IPR004046,IPR012336,IPR004045	PF13417,PF00043;PF00043,PF13417	PF02798:Glutathione S-transferase, N-terminal domain, PF13410:Glutathione S-transferase, C-terminal domain	IPR004045:Glutathione S-transferase, N-terminal	GO:0005515		UP			Yes			3.3915	0.629144	104.476	3.01554e-12	9.5629e-10	5.0115	0.629144	187.726	6.06197e-16	1.33546e-13	4.59862	0.629144	163.329	4.99938e-15	8.32471e-13	4.54533	0.629144	143.251	2.93548e-14	3.29913e-12
MSTRG.1046|TraesCS1A02G186300	TraesCS1A02G186300	0	Glutathione S-transferase, N-terminal domain	GO:0005515	IPR010987,IPR012336,IPR004045	PF13417	PF13417:Glutathione S-transferase, N-terminal domain	IPR004045:Glutathione S-transferase, N-terminal	GO:0005515					Yes			3.17105	2.39898	103.748	3.31678e-12	1.04516e-09	4.96344	2.39898	222.273	4.40183e-17	1.20417e-14	6.26875	2.39898	285.598	8.04083e-19	3.39269e-16	6.51328	2.39898	313.49	8.5816e-19	2.68718e-16		Yes
MSTRG.37225|TraesCS5B02G300800	TraesCS5B02G300800	0	Pyridoxal-phosphate dependent enzyme	GO:0006535,GO:0004124,GO:0006535	IPR001216,IPR005856,IPR001926,IPR005859	PF00291	PF00291:Pyridoxal-phosphate dependent enzyme	IPR001926:Pyridoxal-phosphate dependent enzyme	#N/A								0.646123	6.64602	103.551	3.40361e-12	1.06578e-09	1.442	6.64602	500.146	7.19081e-23	1.43206e-19	1.12754	6.64602	310.325	2.08114e-19	1.04087e-16	1.68339	6.64602	659.091	1.58828e-25	8.78639e-22		Yes	2.5.1.47
MSTRG.24115|TraesCS3D02G279700	TraesCS3D02G279700	0	UDP-glucoronosyl and UDP-glucosyl transferase	GO:0008152,GO:0016758	IPR002213	PF00201	PF00201:UDP-glucoronosyl and UDP-glucosyl transferase	IPR002213:UDP-glucuronosyl/UDP-glucosyltransferase	GO:0016758		UP					Yes	2.84504	5.89073	102.642	3.83656e-12	1.19384e-09	4.34515	5.89073	209.104	1.14468e-16	2.90771e-14	3.49644	5.89073	146.437	2.52349e-14	3.48999e-12	3.2286	5.89073	118.895	1.5881e-12	1.24517e-10		Yes
MSTRG.34113|TraesCS5A02G295200|TraesCS5A02G295300		0;0	Glycosyl hydrolase family 1;Glycosyl hydrolase family 1	GO:0004553,GO:0005975,GO:0005975;GO:0004553,GO:0005975,GO:0005975	IPR017853,IPR018120,IPR013781,IPR001360;IPR001360,IPR018120,IPR013781,IPR017853	PF00232;PF00232	PF00232:Glycosyl hydrolase family 1	IPR001360:Glycoside hydrolase family 1	GO:0004553,GO:0005975								2.85515	5.4842	102.581	3.86781e-12	1.19609e-09	4.6255	5.4842	232.254	2.20277e-17	6.41353e-15	4.01392	5.4842	183.833	8.35349e-16	1.66361e-13	4.58564	5.4842	212.886	4.91047e-16	8.31573e-14
MSTRG.48744|TraesCS7A02G130300	TraesCS7A02G130300	0	MatE	GO:0006855,GO:0015238,GO:0015297,GO:0016020,GO:0055085	IPR002528	PF01554	PF01554:MatE	IPR002528:Multi antimicrobial extrusion protein	GO:0015297,GO:0016020,GO:0042910,GO:0055085								1.61714	4.14194	102.347	3.98949e-12	1.2261e-09	1.47468	4.14194	88.5793	2.72516e-11	2.40995e-09	0.583366	4.14194	14.4546	0.000528561	0.00506662	1.13584	4.14194	54.4803	9.4352e-09	3.67862e-07		Yes
MSTRG.16463|TraesCS2D02G541200	TraesCS2D02G541200	0	Heavy-metal-associated domain	GO:0030001,GO:0046872	IPR006121	PF00403	#N/A	#N/A	#N/A								5.31289	2.27873	102.214	4.0602e-12	1.24018e-09	8.46689	2.27873	198.529	2.56156e-16	5.98755e-14	6.98822	2.27873	167.191	3.52035e-15	6.0858e-13	8.02736	2.27873	182.263	5.05504e-15	6.7656e-13		Yes
MSTRG.20885|TraesCS3B02G254100	TraesCS3B02G254100	0	unknown function	0	0	0	#N/A	#N/A	#N/A		UP						1.39614	4.76465	102.16	4.08951e-12	1.24152e-09	1.71051	4.76465	150.903	1.62154e-14	2.4841e-12	1.04988	4.76465	58.9261	4.02374e-09	2.22841e-07	1.28382	4.76465	88.7106	2.05032e-11	1.30706e-09		Yes
MSTRG.33696|TraesCS5A02G210100	TraesCS5A02G210100	0	Papain family cysteine protease, Cathepsin propeptide inhibitor domain (I29)	GO:0006508,GO:0008234,GO:0008234	IPR000668,IPR013201,IPR000169,IPR013128,IPR025660,IPR025661	PF00112,PF08246	PF00112:Papain family cysteine protease, PF08246:Cathepsin propeptide inhibitor domain (I29)	IPR000668:Peptidase C1A, papain C-terminal, IPR013201:Cathepsin propeptide inhibitor domain (I29)	GO:0006508,GO:0008234			UP					0.915111	7.91479	102.083	4.13138e-12	1.24662e-09	1.28929	7.91479	199.822	2.31674e-16	5.49266e-14	0.975848	7.91479	116.065	7.06184e-13	7.71041e-11	1.88731	7.91479	415.817	5.39105e-22	6.54658e-19		Yes
MSTRG.42864|TraesCS6A02G260900	TraesCS6A02G260900	0	Transferase family	GO:0016747	IPR023213,IPR003480	PF02458	PF02458:Transferase family	IPR003480:Transferase	GO:0016747								6.87032	-0.657172	112.171	4.66108e-12	1.39799e-09	8.79727	-0.657172	138.65	2.99011e-13	3.63989e-11	5.39131	-0.657172	93.513	4.46698e-11	3.55844e-09	11.178	-0.657172	167.82	1.15862e-14	1.4314e-12		Yes
MSTRG.29690|TraesCS4B02G270300|TraesCS4B02G270400		0;0	FAD binding domain;FAD binding domain	GO:0008152,GO:0016491;GO:0008152,GO:0016491	IPR003042,IPR002938;IPR002938,IPR003042	PF01494;PF01494	PF01494:FAD binding domain	IPR002938:FAD-binding domain	GO:0071949		UP						3.41493	2.54349	100.897	4.83889e-12	1.44242e-09	5.68598	2.54349	203.235	1.78204e-16	4.36603e-14	6.47443	2.54349	225.165	3.59204e-17	1.02782e-14	9.79755	2.54349	227.387	1.68927e-16	3.16185e-14
MSTRG.54215|TraesCS7D02G176000	TraesCS7D02G176000	0	NADH:flavin oxidoreductase / NADH oxidase family	GO:0003824,GO:0010181,GO:0016491,GO:0055114	IPR013785,IPR001155	PF00724	PF00724:NADH:flavin oxidoreductase / NADH oxidase family	IPR001155:NADH:flavin oxidoreductase/NADH oxidase, N-terminal	GO:0010181,GO:0016491,GO:0055114								3.97308	0.918036	100.853	4.86718e-12	1.44242e-09	4.31512	0.918036	84.5635	4.9708e-11	4.2018e-09	3.51826	0.918036	68.5834	6.76848e-10	4.38218e-08	4.45481	0.918036	94.7311	1.87761e-11	1.20158e-09		Yes
MSTRG.15077|TraesCS2D02G273600	TraesCS2D02G273600	0	Aldo/keto reductase family	0	IPR001395,IPR023210	PF00248	PF00248:Aldo/keto reductase family	IPR023210:NADP-dependent oxidoreductase domain	#N/A								4.203	2.30745	100.265	5.26666e-12	1.55158e-09	5.13383	2.30745	152.152	1.43566e-14	2.22936e-12	4.94809	2.30745	136.545	6.99498e-14	8.95285e-12	5.77344	2.30745	178.61	5.64268e-15	7.47174e-13		Yes
MSTRG.25049|TraesCS3D02G450500	TraesCS3D02G450500	0	non-haem dioxygenase in morphine synthesis N-terminal, 2OG-Fe(II) oxygenase superfamily	GO:0016491,GO:0016706,GO:0055114	IPR005123,IPR027443,IPR026992	PF14226,PF03171	PF14226:non-haem dioxygenase in morphine synthesis N-terminal, PF03171:2OG-Fe(II) oxygenase superfamily	IPR026992:Non-haem dioxygenase N-terminal domain, IPR005123:Oxoglutarate/iron-dependent dioxygenase	GO:0016491,GO:0055114		UP						1.68382	1.73934	99.9973	5.4602e-12	1.59913e-09	1.82995	1.73934	119.647	4.61108e-13	5.41454e-11	1.45742	1.73934	76.4148	1.79596e-10	1.30918e-08	2.32967	1.73934	178.383	6.8612e-16	1.09489e-13		Yes
MSTRG.16210|TraesCS2D02G475100	TraesCS2D02G475100	0	UDP-glucoronosyl and UDP-glucosyl transferase	GO:0008152,GO:0016758	IPR002213	PF00201	PF00201:UDP-glucoronosyl and UDP-glucosyl transferase	IPR002213:UDP-glucuronosyl/UDP-glucosyltransferase	GO:0016758							Yes	2.13604	0.783441	99.8638	5.55933e-12	1.61362e-09	2.66366	0.783441	153.392	1.27323e-14	1.99344e-12	2.70701	0.783441	159.401	7.19309e-15	1.15526e-12	2.4205	0.783441	130.906	7.66086e-14	8.02987e-12		Yes
MSTRG.21096|TraesCS3B02G290200	TraesCS3B02G290200	0	UDP-glucoronosyl and UDP-glucosyl transferase	GO:0008152,GO:0016758	IPR002213	PF00201	PF00201:UDP-glucoronosyl and UDP-glucosyl transferase	IPR002213:UDP-glucuronosyl/UDP-glucosyltransferase	GO:0016758		UP					Yes	5.97846	3.00204	99.8437	5.57448e-12	1.61362e-09	7.32322	3.00204	189.375	5.30056e-16	1.18343e-13	8.1803	3.00204	219.603	5.32152e-17	1.45576e-14	7.70091	3.00204	223.788	2.99701e-16	5.36746e-14		Yes
MSTRG.44525|TraesCS6B02G201500	TraesCS6B02G201500	0	UDP-glucoronosyl and UDP-glucosyl transferase	GO:0008152,GO:0016758	IPR002213	PF00201	PF00201:UDP-glucoronosyl and UDP-glucosyl transferase	IPR002213:UDP-glucuronosyl/UDP-glucosyltransferase	GO:0016758							Yes	2.15495	5.18237	98.1188	7.04542e-12	2.023e-09	2.79692	5.18237	158.077	8.14513e-15	1.33838e-12	1.85755	5.18237	74.1946	2.59063e-10	1.82695e-08	1.90042	5.18237	75.2724	3.67243e-10	1.90461e-08		Yes
MSTRG.37254|TraesCS5B02G307300	TraesCS5B02G307300	0	Alpha/beta hydrolase family	GO:0003824	IPR029058,IPR000639,IPR000073	PF12697	PF00561:alpha/beta hydrolase fold	IPR000073:Alpha/beta hydrolase fold-1	#N/A			DOWN					1.06093	4.21476	98.0933	7.07001e-12	2.023e-09	1.35532	4.21476	157.613	8.50891e-15	1.38445e-12	0.903371	4.21476	71.2459	4.26406e-10	2.87668e-08	1.1432	4.21476	114.733	5.22136e-13	4.58485e-11		Yes
MSTRG.50117|TraesCS7A02G370400	TraesCS7A02G370400	0	UDP-glucoronosyl and UDP-glucosyl transferase	GO:0008152,GO:0016758	IPR002213	PF00201	PF00201:UDP-glucoronosyl and UDP-glucosyl transferase	IPR002213:UDP-glucuronosyl/UDP-glucosyltransferase	GO:0016758			DOWN				Yes	2.36756	1.91094	97.9414	7.21839e-12	2.05365e-09	2.46237	1.91094	112.509	1.08907e-12	1.18132e-10	1.17268	1.91094	26.4207	9.50428e-06	0.00020119	2.24803	1.91094	95.7242	1.04351e-11	6.99251e-10		Yes
MSTRG.32015|TraesCS4D02G269500	TraesCS4D02G269500	0	FAD binding domain	GO:0008152,GO:0016491	IPR002938,IPR003042	PF01494	PF01494:FAD binding domain	IPR002938:FAD-binding domain	GO:0071949								5.88517	3.03817	96.4728	8.83494e-12	2.49928e-09	9.46311	3.03817	174.837	1.79239e-15	3.4323e-13	8.84472	3.03817	194.551	3.50106e-16	7.92321e-14	8.16666	3.03817	168.219	1.95011e-14	2.26322e-12		Yes
MSTRG.27107|TraesCS4A02G279100	TraesCS4A02G279100	0	Cupin	GO:0030145,GO:0045735	IPR019780,IPR014710,IPR006045,IPR001929,IPR011051	PF00190	PF00190:Cupin	IPR006045:Cupin 1	GO:0045735		UP						2.1972	1.28704	95.0539	1.07628e-11	3.02744e-09	2.6957	1.28704	143.341	3.45072e-14	4.96544e-12	3.42608	1.28704	215.493	7.15479e-17	1.86504e-14	3.84803	1.28704	240.741	5.58059e-18	1.47791e-15		Yes
MSTRG.6500|TraesCS1D02G256700	TraesCS1D02G256700	0	POT family	GO:0005215,GO:0006810,GO:0016020	IPR000109,IPR020846	PF00854	PF00854:POT family	IPR000109:Proton-dependent oligopeptide transporter family	GO:0016020,GO:0022857,GO:0055085		UP						1.45252	3.00483	94.6041	1.1463e-11	3.20629e-09	2.46646	3.00483	258.412	4.03018e-18	1.37438e-15	2.16905	3.00483	204.003	1.68069e-16	4.08186e-14	2.10169	3.00483	200.468	1.08151e-16	2.12831e-14		Yes
MSTRG.1047|TraesCS1A02G186400	TraesCS1A02G186400	0	Glutathione S-transferase, C-terminal domain, Glutathione S-transferase, N-terminal domain	GO:0005515	IPR010987,IPR004046,IPR004045,IPR012336	PF00043,PF13417	PF13417:Glutathione S-transferase, N-terminal domain, PF00043:Glutathione S-transferase, C-terminal domain	IPR004045:Glutathione S-transferase, N-terminal, IPR004046:Glutathione S-transferase, C-terminal	GO:0005515					Yes			4.65177	3.89091	94.4912	1.16462e-11	3.23934e-09	7.19151	3.89091	181.043	1.05491e-15	2.17033e-13	7.93088	3.89091	203.835	1.70236e-16	4.11442e-14	7.42563	3.89091	180.733	7.43612e-15	9.56665e-13		Yes
MSTRG.27049|TraesCS4A02G269600|TraesCS4A02G269800		0;0	MAPEG family;MAPEG family	0;0	IPR023352,IPR001129;IPR001129,IPR023352	PF01124;PF01124	PF01124:MAPEG family	IPR001129:Membrane-associated, eicosanoid/glutathione metabolism (MAPEG) protein	#N/A		UP						1.00486	5.90068	93.7556	1.29179e-11	3.57309e-09	2.15162	5.90068	404.602	2.57638e-21	2.42024e-18	2.25643	5.90068	441.388	5.96948e-22	5.81616e-19	2.2621	5.90068	448.88	1.42213e-22	1.86329e-19
MSTRG.4996|TraesCS1B02G466200	TraesCS1B02G466200	0	unknown function	0	0	0	#N/A	#N/A	#N/A								1.76273	2.72248	93.106	1.41629e-11	3.89581e-09	2.92596	2.72248	253.086	5.62411e-18	1.83015e-15	3.41999	2.72248	328.268	8.28081e-20	4.63241e-17	3.31982	2.72248	322.413	7.68605e-20	3.24299e-17		Yes
MSTRG.42256		#N/A	#N/A	#N/A	#N/A	#N/A	#N/A	#N/A	#N/A								4.67694	0.72401	93.0185	1.434e-11	3.92284e-09	4.73391	0.72401	77.0577	1.61739e-10	1.2602e-08	4.8096	0.72401	77.0174	1.62801e-10	1.19904e-08	5.79877	0.72401	102.325	7.97867e-12	5.47165e-10	Yes
MSTRG.38584|TraesCS5D02G030000	TraesCS5D02G030000	0	Glutathione S-transferase, N-terminal domain, Glutathione S-transferase, C-terminal domain	GO:0005515	IPR010987,IPR004045,IPR012336,IPR004046	PF02798,PF00043	PF02798:Glutathione S-transferase, N-terminal domain, PF00043:Glutathione S-transferase, C-terminal domain	IPR004045:Glutathione S-transferase, N-terminal, IPR004046:Glutathione S-transferase, C-terminal	GO:0005515					Yes			2.2241	2.47486	92.0055	1.65698e-11	4.50808e-09	3.73339	2.47486	241.031	1.22385e-17	3.71543e-15	3.97082	2.47486	267.873	2.26261e-18	7.98941e-16	4.35474	2.47486	303.08	5.76424e-19	1.90616e-16		Yes	2.5.1.18
MSTRG.29096|TraesCS4B02G182900	TraesCS4B02G182900	0	EF-hand domain pair, EF hand, EF-hand, calcium binding motif	GO:0005509	IPR002048,IPR018247,IPR011992	PF13499,PF00036	PF13499:EF-hand domain pair, PF00036:EF hand	IPR002048:EF-hand domain	GO:0005509		UP	DOWN					1.89663	4.19225	91.7029	1.73047e-11	4.68242e-09	3.3608	4.19225	246.912	8.34038e-18	2.62817e-15	3.17078	4.19225	219.416	5.39306e-17	1.45929e-14	2.31958	4.19225	128.644	3.01472e-13	2.8108e-11		Yes
MSTRG.22672|TraesCS3D02G031100	TraesCS3D02G031100	0	UDP-glucoronosyl and UDP-glucosyl transferase	GO:0008152,GO:0016758	IPR002213	PF00201	PF00201:UDP-glucoronosyl and UDP-glucosyl transferase	IPR002213:UDP-glucuronosyl/UDP-glucosyltransferase	GO:0016758		UP					Yes	1.93963	2.03727	91.54	1.77146e-11	4.76742e-09	2.64147	2.03727	166.058	3.89936e-15	6.95847e-13	2.94907	2.03727	200.44	2.20869e-16	5.18709e-14	2.20466	2.03727	124.576	1.99884e-13	1.91062e-11		Yes
MSTRG.48024|TraesCS6D02G353300	TraesCS6D02G353300	0	Enoylreductase, Zinc-binding dehydrogenase, Alcohol dehydrogenase GroES-like domain	GO:0016491,GO:0008270,GO:0016491,GO:0055114,GO:0016491,GO:0055114	IPR020843,IPR016040,IPR013149,IPR002328,IPR002085,IPR011032,IPR013154	PF00107,PF08240	PF00107:Zinc-binding dehydrogenase, PF08240:Alcohol dehydrogenase GroES-like domain	IPR013149:Alcohol dehydrogenase, C-terminal, IPR013154:Alcohol dehydrogenase, N-terminal	GO:0055114								1.25076	6.62156	91.4386	1.79747e-11	4.81142e-09	2.31508	6.62156	293.728	5.09854e-19	2.26648e-16	1.76968	6.62156	178.044	1.36034e-15	2.56318e-13	1.96547	6.62156	221.39	2.42733e-17	5.51835e-15		Yes
MSTRG.31329|TraesCS4D02G167300	TraesCS4D02G167300	0	CCT motif, B-Box-type zinc finger	GO:0005515,GO:0005622,GO:0008270	IPR010402,IPR000315	PF06203	PF06203:CCT motif	IPR010402:CCT domain	GO:0005515		UP						1.33858	4.01447	91.0314	1.90611e-11	5.07494e-09	1.63709	4.01447	134.443	8.75252e-14	1.16829e-11	1.53259	4.01447	118.471	5.2978e-13	5.91406e-11	2.81075	4.01447	357.623	9.12328e-21	5.74974e-18		Yes
MSTRG.49426|TraesCS7A02G264500	TraesCS7A02G264500	0	Stress up-regulated Nod 19	0	IPR011692	PF07712	PF07712:Stress up-regulated Nod 19	IPR011692:Stress up-regulated Nod 19	#N/A								1.01097	7.14833	90.2075	2.14768e-11	5.68769e-09	1.82218	7.14833	281.5	1.01611e-18	4.113e-16	2.01088	7.14833	338.391	5.02248e-20	2.97689e-17	1.09358	7.14833	107.236	1.36444e-12	1.08785e-10		Yes
MSTRG.17249|TraesCS3A02G130300	TraesCS3A02G130300	0	Triose-phosphate Transporter family, EamA-like transporter family	GO:0016020,GO:0016021,GO:0005215,GO:0006810,GO:0016021	IPR004853,IPR000620,IPR004696	PF03151,PF00892	PF03151:Triose-phosphate Transporter family	IPR004853:Sugar phosphate transporter domain	#N/A		UP						2.12564	3.68845	89.848	2.263e-11	5.96138e-09	3.3603	3.68845	213.847	8.06604e-17	2.11364e-14	1.67886	3.68845	61.8843	2.2871e-09	1.33337e-07	1.79047	3.68845	66.7245	1.40306e-09	6.43974e-08		Yes
MSTRG.35006|TraesCS5A02G468300	TraesCS5A02G468300	0	No apical meristem (NAM) protein	GO:0003677,GO:0006355	IPR003441	PF02365	PF02365:No apical meristem (NAM) protein	IPR003441:NAC domain	GO:0003677,GO:0006355			DOWN					1.45565	4.13664	89.7104	2.30886e-11	6.05019e-09	2.03517	4.13664	167.168	3.52759e-15	6.3405e-13	1.90821	4.13664	148.161	2.12473e-14	3.02245e-12	2.4166	4.13664	230.516	2.06997e-17	4.90761e-15		Yes
MSTRG.11253|TraesCS2B02G177500|TraesCS2B02G177600		0;0	Cytochrome P450;Cytochrome P450	GO:0005506,GO:0016705,GO:0020037,GO:0055114,GO:0016705,GO:0055114;GO:0005506,GO:0016705,GO:0020037,GO:0055114,GO:0016705,GO:0055114	IPR001128,IPR002401,IPR017972;IPR002401,IPR001128,IPR017972	PF00067;PF00067	PF00067:Cytochrome P450	IPR001128:Cytochrome P450	GO:0005506,GO:0016705,GO:0020037,GO:0055114				Yes				1.71407	4.48756	89.3145	2.44637e-11	6.37696e-09	1.45254	4.48756	64.7983	1.33316e-09	8.72542e-08	0.706089	4.48756	15.7475	0.000326068	0.00346482	1.37511	4.48756	56.7241	7.53642e-09	2.99221e-07
MSTRG.18055|TraesCS3A02G246700	TraesCS3A02G246700	0	Glutaredoxin	GO:0009055,GO:0015035,GO:0045454	IPR012336,IPR011905,IPR002109	PF00462	PF00462:Glutaredoxin	IPR002109:Glutaredoxin	GO:0009055,GO:0015035,GO:0045454		UP	DOWN					1.90004	2.5143	88.8318	2.62578e-11	6.78631e-09	2.81322	2.5143	176.13	1.60288e-15	3.10522e-13	2.87814	2.5143	172.334	2.2295e-15	3.97859e-13	3.02059	2.5143	192.346	5.22027e-16	8.75107e-14		Yes
MSTRG.6302|TraesCS1D02G223600	TraesCS1D02G223600	0	AP2 domain, DNA-binding domain in plant proteins such as APETALA2 and EREBPs	GO:0003700,GO:0006355,GO:0003677	IPR001471,IPR016177	PF00847	PF00847:AP2 domain	IPR001471:AP2/ERF domain	GO:0003700,GO:0006355		UP						1.05793	2.50939	88.8192	2.63067e-11	6.78631e-09	0.974266	2.50939	74.8556	2.3211e-10	1.74303e-08	0.872924	2.50939	60.5524	2.9431e-09	1.67464e-07	1.02914	2.50939	82.4585	4.87393e-11	2.94137e-09		Yes
MSTRG.12872|TraesCS2B02G428500	TraesCS2B02G428500	0	unknown function	0	0	0	PF00201:UDP-glucoronosyl and UDP-glucosyl transferase	IPR002213:UDP-glucuronosyl/UDP-glucosyltransferase	GO:0016758							Yes	1.39141	3.53649	88.2774	2.84914e-11	7.31201e-09	2.00071	3.53649	176.291	1.58087e-15	3.10522e-13	1.33313	3.53649	81.5018	7.96942e-11	6.15165e-09	1.01607	3.53649	49.2155	2.56371e-08	9.14342e-07		Yes
MSTRG.52572|TraesCS7B02G282100	TraesCS7B02G282100	0	Zinc-binding dehydrogenase, Alcohol dehydrogenase GroES-like domain, Enoylreductase	GO:0008270,GO:0016491,GO:0055114,GO:0016491,GO:0055114,GO:0016491	IPR002328,IPR002085,IPR016040,IPR013149,IPR011032,IPR013154,IPR020843	PF00107,PF08240	PF08240:Alcohol dehydrogenase GroES-like domain, PF00107:Zinc-binding dehydrogenase	IPR013154:Alcohol dehydrogenase, N-terminal, IPR013149:Alcohol dehydrogenase, C-terminal	GO:0055114			UP					2.34955	2.03929	87.6964	3.10485e-11	7.92741e-09	3.70509	2.03929	199.986	2.28751e-16	5.4755e-14	4.09055	2.03929	230.356	2.50771e-17	7.52133e-15	2.6668	2.03929	98.0031	9.58525e-12	6.47531e-10		Yes
MSTRG.26802|TraesCS4A02G229900	TraesCS4A02G229900	0	Zinc-binding dehydrogenase, Enoylreductase	GO:0008270,GO:0016491,GO:0055114,GO:0016491	IPR016040,IPR011032,IPR013149,IPR020843,IPR002085	PF00107	PF00107:Zinc-binding dehydrogenase, PF16884:N-terminal domain of oxidoreductase	IPR013149:Alcohol dehydrogenase, C-terminal, IPR041694:Oxidoreductase, N-terminal domain	GO:0055114		UP						6.11321	1.50307	108.513	3.26363e-11	8.29029e-09	12.0676	1.50307	263.322	6.59403e-16	1.43096e-13	13.6453	1.50307	362.441	1.01972e-17	3.19306e-15	7.77266	1.50307	223.244	1.88383e-14	2.2017e-12		Yes
MSTRG.34849		#N/A	#N/A	#N/A	#N/A	#N/A	#N/A	#N/A	#N/A								3.8016	-0.0912617	87.2842	3.30091e-11	8.34242e-09	2.90896	-0.0912617	56.0982	7.02378e-09	3.89421e-07	3.955	-0.0912617	89.1523	2.50517e-11	2.09274e-09	3.65682	-0.0912617	86.8572	2.54233e-11	1.60225e-09	Yes
MSTRG.33934|TraesCS5A02G253200	TraesCS5A02G253200	0	Cellulose synthase	GO:0016020,GO:0016760,GO:0030244	IPR005150	PF03552	PF03552:Cellulose synthase	IPR005150:Cellulose synthase	GO:0016020,GO:0016760,GO:0030244								1.26334	7.01359	85.7057	4.18115e-11	1.05137e-08	2.46025	7.01359	301.275	3.37386e-19	1.61517e-16	1.95311	7.01359	196.934	2.90157e-16	6.62677e-14	1.90953	7.01359	192.628	2.5655e-16	4.66173e-14		Yes
MSTRG.45537|TraesCS6B02G347800	TraesCS6B02G347800	0	UDP-glucoronosyl and UDP-glucosyl transferase	GO:0008152,GO:0016758	IPR002213	PF00201	PF00201:UDP-glucoronosyl and UDP-glucosyl transferase	IPR002213:UDP-glucuronosyl/UDP-glucosyltransferase	GO:0016758							Yes	2.44478	1.43851	85.5562	4.27653e-11	1.06995e-08	2.88121	1.43851	108.311	1.8412e-12	1.93752e-10	3.54713	1.43851	148.999	1.95544e-14	2.80569e-12	3.87167	1.43851	153.836	1.44653e-14	1.73962e-12		Yes
MSTRG.3511|TraesCS1B02G194100	TraesCS1B02G194100	0	Glutathione S-transferase, N-terminal domain, Glutathione S-transferase, C-terminal domain	GO:0005515	IPR004045,IPR010987,IPR004046,IPR012336	PF13417,PF00043	PF00043:Glutathione S-transferase, C-terminal domain, PF13417:Glutathione S-transferase, N-terminal domain	IPR004046:Glutathione S-transferase, C-terminal, IPR004045:Glutathione S-transferase, N-terminal	GO:0005515					Yes			1.95169	2.47713	85.4567	4.34123e-11	1.08071e-08	4.20167	2.47713	310.887	2.02049e-19	1.04788e-16	3.8887	2.47713	265.642	2.58841e-18	8.8877e-16	4.44596	2.47713	325.591	1.536e-19	6.11796e-17		Yes
MSTRG.6103|TraesCS1D02G191100	TraesCS1D02G191100	0	Glutathione S-transferase, N-terminal domain, Glutathione S-transferase, C-terminal domain	GO:0005515	IPR004045,IPR010987,IPR012336	PF13417,PF13410	PF13410:Glutathione S-transferase, C-terminal domain, PF13417:Glutathione S-transferase, N-terminal domain	IPR004045:Glutathione S-transferase, N-terminal	GO:0005515		UP			Yes			2.50145	3.19478	84.6853	4.87953e-11	1.20867e-08	4.51458	3.19478	230.676	2.45325e-17	6.93992e-15	4.47838	3.19478	223.699	3.98091e-17	1.11978e-14	3.43211	3.19478	139.848	1.4259e-13	1.41138e-11		Yes
MSTRG.36703|TraesCS5B02G202700	TraesCS5B02G202700	0	Enoylreductase, Zinc-binding dehydrogenase, Alcohol dehydrogenase GroES-like domain	GO:0016491,GO:0008270,GO:0016491,GO:0055114,GO:0016491,GO:0055114	IPR020843,IPR013149,IPR002328,IPR016040,IPR011032,IPR002085,IPR013154	PF00107,PF08240	PF00107:Zinc-binding dehydrogenase, PF08240:Alcohol dehydrogenase GroES-like domain	IPR013149:Alcohol dehydrogenase, C-terminal, IPR013154:Alcohol dehydrogenase, N-terminal	GO:0055114								2.29583	4.83794	84.4308	5.07224e-11	1.25018e-08	5.0278	4.83794	319.182	1.31285e-19	7.3443e-17	5.02618	4.83794	315.479	1.58947e-19	8.33017e-17	4.06677	4.83794	214.846	3.37032e-16	5.97158e-14		Yes
MSTRG.41584|TraesCS6A02G018000	TraesCS6A02G018000	0	UDP-glucoronosyl and UDP-glucosyl transferase	GO:0008152,GO:0016758	IPR002213	PF00201	PF00201:UDP-glucoronosyl and UDP-glucosyl transferase	IPR002213:UDP-glucuronosyl/UDP-glucosyltransferase	GO:0016758							Yes	2.14484	4.83304	84.3358	5.14624e-11	1.26217e-08	4.36895	4.83304	313.807	1.73392e-19	9.08718e-17	5.55315	4.83304	433.302	8.15122e-22	7.34277e-19	5.71452	4.83304	455.7	2.43653e-21	2.16625e-18		Yes
MSTRG.17245|TraesCS3A02G129800	TraesCS3A02G129800	0	Glutathione S-transferase, N-terminal domain, Glutathione S-transferase, C-terminal domain	GO:0005515	IPR004045,IPR012336,IPR010987	PF13417,PF13410	#N/A	#N/A	#N/A		UP			Yes			2.69182	0.840342	83.4729	5.87268e-11	1.43328e-08	3.60386	0.840342	146.173	2.59104e-14	3.78307e-12	3.44925	0.840342	128.583	1.6601e-13	1.98208e-11	4.37417	0.840342	176.764	1.13576e-15	1.73458e-13		Yes
MSTRG.23357|TraesCS3D02G175300	TraesCS3D02G175300	0	unknown function	0	0	0	#N/A	#N/A	#N/A		UP						4.0273	1.60063	83.3851	5.9525e-11	1.44363e-08	6.3332	1.60063	173.735	1.97247e-15	3.73404e-13	5.3429	1.60063	145.375	2.80774e-14	3.87235e-12	4.8606	1.60063	101.859	9.76035e-12	6.57378e-10		Yes
MSTRG.12442|TraesCS2B02G356100	TraesCS2B02G356100	0	Aldo/keto reductase family	0	IPR023210,IPR001395	PF00248	PF00248:Aldo/keto reductase family	IPR023210:NADP-dependent oxidoreductase domain	#N/A								4.04617	3.52952	83.3317	6.00153e-11	1.44363e-08	6.19065	3.52952	163.169	5.07336e-15	8.74969e-13	4.99175	3.52952	122.563	3.28317e-13	3.75776e-11	6.75232	3.52952	173.734	1.22479e-14	1.50196e-12		Yes
MSTRG.37247|TraesCS5B02G305500|TraesCS5B02G305600		0;0	UDP-glucoronosyl and UDP-glucosyl transferase;UDP-glucoronosyl and UDP-glucosyl transferase	GO:0008152,GO:0016758;GO:0008152,GO:0016758	IPR002213;IPR002213	PF00201;PF00201	PF00201:UDP-glucoronosyl and UDP-glucosyl transferase	IPR002213:UDP-glucuronosyl/UDP-glucosyltransferase	GO:0016758							Yes	3.31688	4.29694	83.3311	6.00207e-11	1.44363e-08	4.32076	4.29694	128.928	1.5977e-13	2.02925e-11	5.18447	4.29694	163.852	4.76574e-15	8.04328e-13	5.91701	4.29694	182.004	6.14295e-15	8.0698e-13
MSTRG.34239|TraesCS5A02G317600	TraesCS5A02G317600	0	Cytochrome P450	GO:0005506,GO:0016705,GO:0020037,GO:0055114,GO:0016705,GO:0055114	IPR002401,IPR001128,IPR017972	PF00067	PF00067:Cytochrome P450	IPR001128:Cytochrome P450	GO:0005506,GO:0016705,GO:0020037,GO:0055114				Yes				1.40713	1.579	83.2105	6.11445e-11	1.46359e-08	1.6283	1.579	115.179	7.85957e-13	8.83323e-11	1.06625	1.579	51.3031	1.88235e-08	9.15219e-07	2.03564	1.579	172.536	1.15522e-15	1.7589e-13		Yes
MSTRG.12330|TraesCS2B02G333900	TraesCS2B02G333900	0	Aldo/keto reductase family	GO:0016491,GO:0055114	IPR020471,IPR001395,IPR023210,IPR018170	PF00248	PF00248:Aldo/keto reductase family	IPR023210:NADP-dependent oxidoreductase domain	#N/A								1.90955	4.25822	83.1735	6.14938e-11	1.46491e-08	3.80061	4.25822	289.874	6.31854e-19	2.71196e-16	3.6387	4.25822	266.51	2.45615e-18	8.49214e-16	3.62379	4.25822	263.779	8.86344e-18	2.24007e-15		Yes
MSTRG.51651|TraesCS7B02G149000	TraesCS7B02G149000	0	domain in protein kinases, N-glycanases and other nuclear proteins, WLM domain, PUB domain	GO:0005515	IPR029071,IPR006567,IPR013536,IPR018997	PF08325,PF09409	PF08325:WLM domain, PF09409:PUB domain	IPR013536:WLM domain, IPR018997:PUB domain	#N/A								1.10929	4.64386	82.26	7.08203e-11	1.67905e-08	1.83193	4.64386	216.311	6.7429e-17	1.80492e-14	1.61055	4.64386	168.667	3.08431e-15	5.36929e-13	1.95962	4.64386	250.396	2.92357e-18	7.95403e-16		Yes
MSTRG.8973|TraesCS2A02G274700	TraesCS2A02G274700	0	Aldo/keto reductase family	0	IPR001395,IPR023210	PF00248	PF00248:Aldo/keto reductase family	IPR023210:NADP-dependent oxidoreductase domain	#N/A		UP						2.56217	3.56708	82.1341	7.22189e-11	1.70409e-08	4.71536	3.56708	235.958	1.71495e-17	5.1436e-15	4.99219	3.56708	258.669	3.96649e-18	1.35263e-15	3.95037	3.56708	162.774	1.91408e-14	2.2318e-12		Yes
MSTRG.19903|TraesCS3B02G099700|TraesCS3B02G100000		0;0	Cytochrome P450;Cytochrome P450	GO:0005506,GO:0016705,GO:0020037,GO:0055114;GO:0005506,GO:0016705,GO:0020037,GO:0055114	IPR001128,IPR002401;IPR001128,IPR002401	PF00067;PF00067	PF00067:Cytochrome P450	IPR001128:Cytochrome P450	GO:0005506,GO:0016705,GO:0020037,GO:0055114		UP		Yes				3.2625	3.1508	82.0299	7.33983e-11	1.72375e-08	6.1473	3.1508	283.459	9.0821e-19	3.73702e-16	7.06575	3.1508	351.424	2.69048e-20	1.69561e-17	8.12488	3.1508	364.439	1.2671e-19	5.12897e-17
MSTRG.17227|TraesCS3A02G127300	TraesCS3A02G127300	0	Transferase family	GO:0016747	IPR003480,IPR023213	PF02458	#N/A	#N/A	#N/A		UP						5.13456	4.58849	81.9529	7.42825e-11	1.73633e-08	7.48567	4.58849	141.545	4.14838e-14	5.8676e-12	7.72934	4.58849	145.191	2.86021e-14	3.93381e-12	7.51985	4.58849	130.581	6.58817e-13	5.71255e-11		Yes
MSTRG.44945|TraesCS6B02G257800	TraesCS6B02G257800	0	Protein kinase domain, Serine/Threonine protein kinases, catalytic domain	GO:0005524,GO:0004672,GO:0006468,GO:0016772,GO:0004672,GO:0005524,GO:0006468	IPR017441,IPR008271,IPR011009,IPR000719,IPR002290	PF00069	PF00069:Protein kinase domain	IPR000719:Protein kinase domain	GO:0004672,GO:0005524,GO:0006468			DOWN					1.62023	4.03426	81.7586	7.65634e-11	1.78128e-08	1.56659	4.03426	75.6206	2.04569e-10	1.55497e-08	1.40637	4.03426	61.1462	2.629e-09	1.51496e-07	1.56816	4.03426	75.9294	2.39473e-10	1.28203e-08		Yes
MSTRG.40215|TraesCS5D02G313900	TraesCS5D02G313900	0	Alpha/beta hydrolase family	GO:0003824	IPR000073,IPR000639,IPR029058	PF12697	PF00561:alpha/beta hydrolase fold	IPR000073:Alpha/beta hydrolase fold-1	#N/A			DOWN					1.01768	4.89766	81.3785	8.12439e-11	1.88138e-08	1.32133	4.89766	135.387	7.91139e-14	1.07036e-11	0.851817	4.89766	57.2525	5.58361e-09	2.9828e-07	1.0327	4.89766	85.3452	3.09754e-11	1.93988e-09		Yes
MSTRG.5475|TraesCS1D02G095400	TraesCS1D02G095400	0	Glutathione S-transferase, C-terminal domain, Glutathione S-transferase, N-terminal domain	GO:0005515	IPR010987,IPR012336,IPR004046,IPR004045	PF00043,PF02798	PF00043:Glutathione S-transferase, C-terminal domain, PF02798:Glutathione S-transferase, N-terminal domain	IPR004046:Glutathione S-transferase, C-terminal, IPR004045:Glutathione S-transferase, N-terminal	GO:0005515					Yes			2.35674	1.39474	81.3218	8.19679e-11	1.88936e-08	4.5598	1.39474	272.478	1.71948e-18	6.43682e-16	4.5776	1.39474	290.398	6.13617e-19	2.70361e-16	3.59993	1.39474	195.749	2.26213e-16	4.17136e-14		Yes	2.5.1.18
MSTRG.56799		#N/A	#N/A	#N/A	#N/A	#N/A	PF00664:ABC transporter transmembrane region, PF00005:ABC transporter	IPR011527:ABC transporter type 1, transmembrane domain, IPR003439:ABC transporter-like	GO:0005524,GO:0016021,GO:0042626,GO:0055085, GO:0005524,GO:0016887	Q9LYS2;67.97;AB10C_ARATH;ABC transporter C family member 10 (ABC transporter ABCC.10) (AtABCC10) (EC 7.6.2.2) (ATP-energized glutathione S-conjugate pump 14) (Glutathione S-conjugate-transporting ATPase 14) (Multidrug resistance-associated protein 14);Arabidopsis thaliana (Mouse-ear cress)	DOWN				Yes		1.80965	2.44453	81.1349	8.44021e-11	1.9365e-08	3.33378	2.44453	258.591	3.98565e-18	1.37438e-15	3.48328	2.44453	267.688	2.28796e-18	8.02205e-16	2.92567	2.44453	215.263	6.69596e-17	1.37193e-14	Yes
MSTRG.36989|TraesCS5B02G252100	TraesCS5B02G252100	0	Cellulose synthase	GO:0016020,GO:0016760,GO:0030244	IPR029044,IPR005150	PF03552	PF03552:Cellulose synthase	IPR005150:Cellulose synthase	GO:0016020,GO:0016760,GO:0030244								1.17768	5.44485	81.1004	8.486e-11	1.93808e-08	3.09582	5.44485	496.202	8.22687e-23	1.57538e-19	2.55077	5.44485	352.957	2.50346e-20	1.61873e-17	2.44589	5.44485	337.788	2.08746e-20	1.11753e-17		Yes
MSTRG.34661|TraesCS5A02G402100	TraesCS5A02G402100	0	Peptidase S24-like	GO:0006508,GO:0008236,GO:0016020,GO:0008236,GO:0016021	IPR000223,IPR015927,IPR019757,IPR019759,IPR028360,IPR019756	PF00717	PF10502:Signal peptidase, peptidase S26	IPR019533:Peptidase S26	#N/A								0.919619	4.59302	81.0355	8.57277e-11	1.94895e-08	1.57726	4.59302	231.179	2.37033e-17	6.78241e-15	1.23315	4.59302	143.76	3.30646e-14	4.42532e-12	1.25616	4.59302	150.077	9.88373e-15	1.2458e-12		Yes
MSTRG.48708|TraesCS7A02G118900	TraesCS7A02G118900	0	ABC transporter, ABC transporter transmembrane region, ATPases associated with a variety of cellular activities	GO:0005524,GO:0006810,GO:0016021,GO:0042626,GO:0055085,GO:0005524,GO:0016887	IPR011527,IPR003439,IPR003593,IPR027417,IPR017871	PF00005,PF00664	PF00005:ABC transporter, PF00664:ABC transporter transmembrane region	IPR003439:ABC transporter-like, IPR011527:ABC transporter type 1, transmembrane domain	GO:0005524,GO:0016887, GO:0005524,GO:0016021,GO:0042626,GO:0055085						Yes		1.07942	5.20749	80.9471	8.69253e-11	1.9672e-08	2.75994	5.20749	479.209	1.48655e-22	2.46708e-19	2.78471	5.20749	486.459	1.15223e-22	1.63599e-19	2.21667	5.20749	329.774	2.90041e-20	1.46301e-17		Yes
MSTRG.41421|TraesCS5D02G540800	TraesCS5D02G540800	0	NAD dependent epimerase/dehydratase family	GO:0003824,GO:0050662	IPR001509,IPR016040	PF01370	PF01370:NAD dependent epimerase/dehydratase family	IPR001509:NAD-dependent epimerase/dehydratase	GO:0003824,GO:0050662			UP					0.857395	3.9405	80.4829	9.35069e-11	2.10657e-08	1.80112	3.9405	341.636	4.29083e-20	2.77444e-17	1.83446	3.9405	353.534	2.43668e-20	1.59628e-17	1.45267	3.9405	225.229	1.65543e-17	4.06012e-15		Yes
MSTRG.14276|TraesCS2D02G157800	TraesCS2D02G157800	0	Cytochrome P450	GO:0005506,GO:0016705,GO:0020037,GO:0055114,GO:0016705,GO:0055114	IPR001128,IPR002401,IPR017972	PF00067	PF00067:Cytochrome P450	IPR001128:Cytochrome P450	GO:0005506,GO:0016705,GO:0020037,GO:0055114				Yes				2.41737	3.26534	80.2015	9.77534e-11	2.19232e-08	4.00332	3.26534	182.513	9.32552e-16	1.93458e-13	4.16563	3.26534	190.676	4.77172e-16	1.02403e-13	4.1437	3.26534	169.572	1.01472e-14	1.27579e-12		Yes
MSTRG.34848|TraesCS5A02G433200	TraesCS5A02G433200	0	UDP-glucoronosyl and UDP-glucosyl transferase	GO:0008152,GO:0016758	IPR002213	PF00201	PF00201:UDP-glucoronosyl and UDP-glucosyl transferase	IPR002213:UDP-glucuronosyl/UDP-glucosyltransferase	GO:0016758							Yes	2.03689	2.94214	79.9693	1.01408e-10	2.25843e-08	4.07981	2.94214	270.342	1.95198e-18	7.25264e-16	3.6526	2.94214	223.708	3.97836e-17	1.11978e-14	2.98027	2.94214	158.302	1.65497e-14	1.96653e-12		Yes
MSTRG.39693|TraesCS5D02G210600	TraesCS5D02G210600	0	Zinc-binding dehydrogenase, Enoylreductase, Alcohol dehydrogenase GroES-like domain	GO:0008270,GO:0016491,GO:0055114,GO:0016491,GO:0016491,GO:0055114	IPR016040,IPR002328,IPR013149,IPR020843,IPR011032,IPR002085,IPR013154	PF00107,PF08240	#N/A	#N/A	#N/A								2.94012	4.18194	79.9569	1.01608e-10	2.25843e-08	6.15618	4.18194	258.667	3.96711e-18	1.37438e-15	6.40679	4.18194	267.971	2.24935e-18	7.98941e-16	5.49999	4.18194	199.935	1.41613e-15	2.11097e-13		Yes
MSTRG.29856|TraesCS4B02G304300	TraesCS4B02G304300	0	MatE	GO:0006855,GO:0015238,GO:0015297,GO:0016020,GO:0055085	IPR002528	PF01554	PF01554:MatE	IPR002528:Multi antimicrobial extrusion protein	GO:0015297,GO:0016020,GO:0042910,GO:0055085		UP						2.24166	2.95338	79.7528	1.04948e-10	2.32229e-08	4.32832	2.95338	266.536	2.4522e-18	8.91171e-16	4.58905	2.95338	281.916	9.9209e-19	3.95153e-16	3.98051	2.95338	230.589	7.67249e-17	1.55284e-14		Yes
MSTRG.46492|TraesCS6D02G094700	TraesCS6D02G094700	0	UDP-glucoronosyl and UDP-glucosyl transferase	GO:0008152,GO:0016758	IPR002213	PF00201	PF00201:UDP-glucoronosyl and UDP-glucosyl transferase	IPR002213:UDP-glucuronosyl/UDP-glucosyltransferase	GO:0016758							Yes	2.72565	2.07419	78.8856	1.20482e-10	2.65424e-08	2.90187	2.07419	84.0445	5.38029e-11	4.51727e-09	4.05199	2.07419	138.62	5.62071e-14	7.26867e-12	4.76912	2.07419	173.272	6.16177e-15	8.07321e-13		Yes
MSTRG.10405|TraesCS2A02G532700	TraesCS2A02G532700	0	Wound-induced protein	0	IPR022251	PF12609	#N/A	#N/A	#N/A								2.45669	1.90274	78.6685	1.24741e-10	2.73595e-08	3.89103	1.90274	175.376	1.71069e-15	3.28848e-13	6.30727	1.90274	298.242	3.97841e-19	1.83405e-16	5.24202	1.90274	265.335	5.97928e-18	1.56682e-15		Yes
MSTRG.9977|TraesCS2A02G448300	TraesCS2A02G448300	0	PLATZ transcription factor	0	IPR006734	PF04640	PF04640:PLATZ transcription factor	IPR006734:Protein of unknown function DUF597	#N/A		UP						0.896854	2.59282	78.5774	1.26575e-10	2.76399e-08	0.410292	2.59282	16.9828	0.000208165	0.00310024	0.27639	2.59282	7.55793	0.00924102	0.0436688	0.85799	2.59282	70.0664	3.90319e-10	2.0066e-08		Yes
MSTRG.54832|TraesCS7D02G277500	TraesCS7D02G277500	0	Pyridine nucleotide-disulphide oxidoreductase	GO:0016491,GO:0050660,GO:0055114,GO:0045454,GO:0055114,GO:0016491,GO:0055114	IPR001327,IPR016156,IPR004099,IPR023753	PF00070,PF07992	PF07992:Pyridine nucleotide-disulphide oxidoreductase	IPR023753:FAD/NAD(P)-binding domain	GO:0016491,GO:0055114								1.63191	4.80457	78.3242	1.3182e-10	2.86596e-08	3.41442	4.80457	300.794	3.46271e-19	1.63588e-16	3.4944	4.80457	310.239	2.09061e-19	1.04087e-16	2.41971	4.80457	160.79	1.11307e-14	1.38509e-12		Yes
MSTRG.14517|TraesCS2D02G198900	TraesCS2D02G198900	0	Sugar (and other) transporter	GO:0016020,GO:0022891,GO:0055085,GO:0016021,GO:0022857,GO:0055085,GO:0005215,GO:0016021,GO:0055085	IPR003663,IPR005828,IPR005829,IPR020846	PF00083	PF00083:Sugar (and other) transporter	IPR005828:Major facilitator, sugar transporter-like	GO:0016021,GO:0022857,GO:0055085								1.7522	3.3452	78.2647	1.33087e-10	2.88093e-08	2.42556	3.3452	142.556	3.73899e-14	5.334e-12	2.75398	3.3452	175.732	1.65883e-15	3.04759e-13	2.91563	3.3452	185.167	1.37454e-15	2.06754e-13		Yes
MSTRG.13889|TraesCS2D02G069000	TraesCS2D02G069000	0	UDP-glucoronosyl and UDP-glucosyl transferase	GO:0008152,GO:0016758	IPR002213	PF00201	PF00201:UDP-glucoronosyl and UDP-glucosyl transferase	IPR002213:UDP-glucuronosyl/UDP-glucosyltransferase	GO:0016758							Yes	1.06105	3.54702	76.7033	1.71337e-10	3.68841e-08	0.946729	3.54702	61.7002	2.36774e-09	1.44114e-07	0.466271	3.54702	15.2521	0.000391706	0.00400539	0.503489	3.54702	18.1415	0.000130873	0.00161444		Yes
MSTRG.53914|TraesCS7D02G114100	TraesCS7D02G114100	0	ATPases associated with a variety of cellular activities, ABC transporter, ABC transporter transmembrane region	GO:0005524,GO:0016887,GO:0005524,GO:0006810,GO:0016021,GO:0042626,GO:0055085	IPR027417,IPR003593,IPR017871,IPR011527,IPR003439	PF00005,PF00664	PF00005:ABC transporter, PF00664:ABC transporter transmembrane region	IPR003439:ABC transporter-like, IPR011527:ABC transporter type 1, transmembrane domain	GO:0005524,GO:0016887, GO:0005524,GO:0016021,GO:0042626,GO:0055085						Yes		1.27491	4.70344	76.6842	1.71871e-10	3.68841e-08	2.66509	4.70344	308.437	2.29946e-19	1.14604e-16	2.94694	4.70344	366.369	1.34891e-20	9.45906e-18	2.75762	4.70344	329.703	5.01509e-20	2.35875e-17		Yes
MSTRG.17220|TraesCS3A02G125200	TraesCS3A02G125200	0	UDP-glucoronosyl and UDP-glucosyl transferase	GO:0008152,GO:0016758	IPR002213	PF00201	PF00201:UDP-glucoronosyl and UDP-glucosyl transferase	IPR002213:UDP-glucuronosyl/UDP-glucosyltransferase	GO:0016758		UP					Yes	2.13457	2.26836	76.653	1.72746e-10	3.69129e-08	3.36027	2.26836	183.557	8.54787e-16	1.80331e-13	2.84104	2.26836	138.492	5.69698e-14	7.34822e-12	3.66616	2.26836	195.95	5.50035e-16	9.09806e-14		Yes
MSTRG.32016|TraesCS4D02G269700	TraesCS4D02G269700	0	FAD binding domain	GO:0008152,GO:0016491	IPR003042,IPR002938	PF01494	PF01494:FAD binding domain	IPR002938:FAD-binding domain	GO:0071949								3.95862	-0.301296	76.2325	1.85029e-10	3.93685e-08	3.58394	-0.301296	67.2836	8.51808e-10	5.84963e-08	4.17094	-0.301296	82.7953	6.51878e-11	5.06329e-09	3.94555	-0.301296	63.6038	1.34544e-09	6.20247e-08		Yes
MSTRG.51819|TraesCS7B02G175300	TraesCS7B02G175300	0	Pyridine nucleotide-disulphide oxidoreductase	GO:0016491,GO:0050660,GO:0055114,GO:0045454,GO:0055114,GO:0016491,GO:0055114	IPR016156,IPR004099,IPR023753,IPR001327	PF07992,PF00070	PF07992:Pyridine nucleotide-disulphide oxidoreductase	IPR023753:FAD/NAD(P)-binding domain	GO:0016491,GO:0055114								1.52213	5.8934	75.7777	1.99352e-10	4.22355e-08	2.58283	5.8934	203.363	1.7646e-16	4.3493e-14	2.54437	5.8934	197.655	2.74233e-16	6.32106e-14	2.26231	5.8934	155.771	1.67596e-14	1.98674e-12		Yes
MSTRG.51920		#N/A	#N/A	#N/A	#N/A	#N/A	PF14223:gag-polypeptide of LTR copia-type, PF13961:Domain of unknown function (DUF4219)	IPR025314:Domain of unknown function DUF4219	#N/A	P10978;24.12;POLX_TOBAC;Retrovirus-related Pol polyprotein from transposon TNT 1-94 [Includes: Protease (EC 3.4.23.-); Reverse transcriptase (EC 2.7.7.49); Endonuclease];Nicotiana tabacum (Common tobacco)							2.70966	0.954125	75.6149	2.04761e-10	4.31976e-08	4.89031	0.954125	208.086	1.23506e-16	3.10561e-14	5.58424	0.954125	217.382	6.24076e-17	1.65274e-14	4.96978	0.954125	179.029	1.31737e-15	1.98755e-13	Yes
MSTRG.33847|TraesCS5A02G236700	TraesCS5A02G236700	0	Mitochondrial carrier protein	0	IPR023395,IPR018108	PF00153	#N/A	#N/A	#N/A								0.993822	3.47409	75.3722	2.13114e-10	4.47701e-08	1.94917	3.47409	277.224	1.30134e-18	5.14215e-16	2.0184	3.47409	294.4	4.91253e-19	2.2235e-16	1.93321	3.47409	271.752	7.53443e-19	2.38933e-16		Yes
MSTRG.7561		#N/A	#N/A	#N/A	#N/A	#N/A	#N/A	#N/A	#N/A		UP						4.40093	-0.837955	81.9861	2.15285e-10	4.50361e-08	6.8786	-0.837955	167.192	2.41349e-14	3.56567e-12	9.92442	-0.837955	176.05	1.18926e-14	1.81629e-12	7.94987	-0.837955	184.836	2.92493e-15	4.07917e-13	Yes
MSTRG.19737|TraesCS3B02G050300	TraesCS3B02G050300	0	UDP-glucoronosyl and UDP-glucosyl transferase	GO:0008152,GO:0016758	IPR002213	PF00201	#N/A	#N/A	#N/A		UP					Yes	2.24	1.25146	74.2715	2.55761e-10	5.32797e-08	2.66437	1.25146	103.8	3.29436e-12	3.36106e-10	3.45217	1.25146	159.504	7.1242e-15	1.1479e-12	5.01728	1.25146	271.79	1.3744e-18	4.02522e-16		Yes
MSTRG.12441|TraesCS2B02G355900	TraesCS2B02G355900	0	Aldo/keto reductase family	0	IPR001395,IPR023210	PF00248	PF00248:Aldo/keto reductase family	IPR023210:NADP-dependent oxidoreductase domain	#N/A								3.84623	1.44031	73.9396	2.70324e-10	5.60786e-08	5.8435	1.44031	172.399	2.21691e-15	4.11848e-13	5.96401	1.44031	181.193	1.04171e-15	2.0339e-13	4.47119	1.44031	106.809	4.71216e-12	3.43498e-10		Yes
MSTRG.3509		#N/A	#N/A	#N/A	#N/A	#N/A	#N/A	#N/A	#N/A								3.70915	4.18375	73.8783	2.73108e-10	5.64213e-08	6.56232	4.18375	176.542	1.54702e-15	3.06864e-13	7.17209	4.18375	192.857	4.00601e-16	8.90406e-14	5.75828	4.18375	130.863	5.93361e-13	5.16939e-11	Yes
MSTRG.10878|TraesCS2B02G091300	TraesCS2B02G091300	0	Copper amine oxidase, N3 domain, Copper amine oxidase, N2 domain, Copper amine oxidase, enzyme domain	GO:0005507,GO:0009308,GO:0048038,GO:0005507,GO:0008131,GO:0009308,GO:0048038,GO:0055114	IPR015801,IPR015798,IPR016182,IPR000269,IPR015802,IPR015800	PF02728,PF02727,PF01179	#N/A	#N/A	#N/A								1.14559	3.97172	73.6308	2.84658e-10	5.85643e-08	1.20598	3.97172	82.1903	7.15908e-11	5.9211e-09	0.72028	3.97172	29.9288	3.42441e-06	8.50772e-05	1.49027	3.97172	125.379	1.44431e-13	1.42677e-11		Yes	1.4.3.21
MSTRG.31449|TraesCS4D02G182800	TraesCS4D02G182800	0	EF-hand domain pair, EF-hand, calcium binding motif, EF hand	GO:0005509	IPR011992,IPR002048,IPR018247	PF13499,PF00036	PF00036:EF hand, PF13499:EF-hand domain pair	IPR002048:EF-hand domain	GO:0005509		UP	DOWN					1.853	3.50519	73.5493	2.88573e-10	5.91255e-08	2.98374	3.50519	163.489	4.92676e-15	8.54681e-13	2.63088	3.50519	125.293	2.40216e-13	2.79437e-11	2.10916	3.50519	90.0389	3.71239e-11	2.29037e-09		Yes
MSTRG.310|TraesCS1A02G065300	TraesCS1A02G065300	0	WD domain, G-beta repeat, WD40 repeats	GO:0005515	IPR001680,IPR017986,IPR015943	PF00400	PF00400:WD domain, G-beta repeat	IPR001680:WD40 repeat	GO:0005515		UP						1.39339	2.43113	73.2175	3.05111e-10	6.22576e-08	2.81321	2.43113	273.361	1.63214e-18	6.15615e-16	2.13375	2.43113	163.422	4.95674e-15	8.28141e-13	1.59439	2.43113	98.3952	4.52743e-12	3.31001e-10		Yes
MSTRG.29487|TraesCS4B02G237300	TraesCS4B02G237300	0	Globin	GO:0019825,GO:0020037,GO:0005506,GO:0020037,GO:0005506,GO:0015671,GO:0020037	IPR009050,IPR019824,IPR000971,IPR001032,IPR012292	PF00042	PF00042:Globin	IPR000971:Globin	GO:0020037		UP						3.33476	3.08129	73.0226	3.15288e-10	6.40717e-08	6.13201	3.08129	186.667	6.61044e-16	1.43096e-13	6.91578	3.08129	197.534	2.76826e-16	6.35143e-14	7.44842	3.08129	187.69	3.76889e-15	5.14097e-13		Yes
MSTRG.54561|TraesCS7D02G241300	TraesCS7D02G241300	0	WLM domain, PUB domain	0	IPR013536,IPR029071,IPR018997	PF08325,PF09409	PF08325:WLM domain, PF09409:PUB domain	IPR013536:WLM domain, IPR018997:PUB domain	#N/A								1.17716	5.09578	72.2608	3.58639e-10	7.25851e-08	1.99625	5.09578	198.378	2.59175e-16	6.00176e-14	1.72955	5.09578	151.2	1.57511e-14	2.355e-12	2.24705	5.09578	251.167	3.83885e-18	1.02928e-15		Yes
MSTRG.19237|TraesCS3A02G449100	TraesCS3A02G449100	0	Acyltransferase, Phosphate acyltransferases	GO:0008152,GO:0016746,GO:0006644,GO:0016746	IPR002123,IPR000872	PF01553	PF01553:Acyltransferase	IPR002123:Phospholipid/glycerol acyltransferase	GO:0016746		UP	UP					0.853147	2.46049	72.2084	3.61846e-10	7.29376e-08	1.02175	2.46049	105.091	2.7836e-12	2.87531e-10	1.20425	2.46049	145.108	2.88447e-14	3.95626e-12	1.81678	2.46049	282.003	4.06174e-19	1.40435e-16		Yes
MSTRG.34169|TraesCS5A02G305100	TraesCS5A02G305100	0	UDP-glucoronosyl and UDP-glucosyl transferase	GO:0008152,GO:0016758	IPR002213	PF00201	#N/A	#N/A	#N/A							Yes	2.4178	5.70998	71.6476	3.98091e-10	7.99189e-08	3.51543	5.70998	138.061	5.96021e-14	8.22013e-12	4.69981	5.70998	218.269	5.85528e-17	1.5758e-14	5.17382	5.70998	231.444	1.60596e-16	3.01726e-14		Yes
MSTRG.25224|TraesCS3D02G500600	TraesCS3D02G500600	0	Eukaryotic protein of unknown function (DUF914)	GO:0006810,GO:0016021	IPR009262	PF06027	PF08627:CRT-like, chloroquine-resistance transporter-like	IPR013936:Chloroquine-resistance transporter-like	#N/A		UP						1.11284	4.392	71.6242	3.99691e-10	7.99189e-08	2.12966	4.392	248.767	7.40247e-18	2.34748e-15	1.67245	4.392	156.874	9.12498e-15	1.43317e-12	1.46598	4.392	125.911	1.3575e-13	1.34905e-11		Yes
MSTRG.13399|TraesCS2B02G554900	TraesCS2B02G554900	0	Transferase family	GO:0016747	IPR023213,IPR003480	PF02458	PF02458:Transferase family	IPR003480:Transferase	GO:0016747								0.954417	3.79621	71.4775	4.0983e-10	8.16186e-08	1.46749	3.79621	165.043	4.27525e-15	7.52143e-13	1.65457	3.79621	205.851	1.46102e-16	3.56575e-14	1.18847	3.79621	112.508	6.90797e-13	5.94013e-11		Yes
MSTRG.4521|TraesCS1B02G361400|TraesCS1B02G361500		0;0	UDP-glucoronosyl and UDP-glucosyl transferase;UDP-glucoronosyl and UDP-glucosyl transferase	GO:0008152,GO:0016758;GO:0008152,GO:0016758	IPR002213;IPR002213	PF00201;PF00201	PF00201:UDP-glucoronosyl and UDP-glucosyl transferase	IPR002213:UDP-glucuronosyl/UDP-glucosyltransferase	GO:0016758							Yes	1.25733	2.89198	71.3342	4.20002e-10	8.3311e-08	1.9616	2.89198	167.429	3.44593e-15	6.21616e-13	1.53334	2.89198	104.553	2.98538e-12	2.9259e-10	0.993808	2.89198	45.9036	5.09289e-08	1.69382e-06
MSTRG.30615|TraesCS4D02G055700	TraesCS4D02G055700	0	Transferase family	GO:0016747	IPR023213,IPR003480	PF02458	PF02458:Transferase family	IPR003480:Transferase	GO:0016747		UP						4.17036	3.78816	71.2418	4.26702e-10	8.43041e-08	7.87561	3.78816	169.59	2.84066e-15	5.18062e-13	7.14962	3.78816	150.059	1.76137e-14	2.57171e-12	8.03105	3.78816	168.836	1.99074e-14	2.305e-12		Yes
MSTRG.54585|TraesCS7D02G244600	TraesCS7D02G244600	0	Ethylene insensitive 3	GO:0003700,GO:0005634	IPR023278	PF04873	PF04873:Ethylene insensitive 3	IPR006957:Ethylene insensitive 3	GO:0005634								0.895486	2.84447	70.9679	4.47231e-10	8.80109e-08	1.06342	2.84447	98.9301	6.30828e-12	6.20956e-10	0.922696	2.84447	75.6587	2.0329e-10	1.46052e-08	1.06258	2.84447	97.9837	4.79652e-12	3.49136e-10		Yes
MSTRG.41152|TraesCS5D02G481200	TraesCS5D02G481200	0	No apical meristem (NAM) protein	GO:0003677,GO:0006355	IPR003441	PF02365	PF02365:No apical meristem (NAM) protein	IPR003441:NAC domain	GO:0003677,GO:0006355			DOWN					1.30419	4.09413	70.3714	4.95638e-10	9.71528e-08	1.61911	4.09413	105.47	2.65037e-12	2.74338e-10	1.39497	4.09413	79.0361	1.17622e-10	8.83282e-09	1.79056	4.09413	128.32	1.59562e-13	1.56384e-11		Yes
MSTRG.17891|TraesCS3A02G219400	TraesCS3A02G219400	0	Protein of unknown function (DUF1644)	0	IPR012866,IPR013083	PF07800	PF07800:Protein of unknown function (DUF1644)	IPR012866:Protein of unknown function DUF1644	#N/A		UP						0.568671	4.09108	70.293	5.02404e-10	9.7821e-08	0.311113	4.09108	21.1419	4.98759e-05	0.000964733	0.248492	4.09108	13.4946	0.000763777	0.00674237	0.357822	4.09108	27.2071	6.83982e-06	0.000132474		Yes
MSTRG.45566|TraesCS6B02G353200	TraesCS6B02G353200	0	NADH:flavin oxidoreductase / NADH oxidase family	GO:0003824,GO:0010181,GO:0016491,GO:0055114	IPR013785,IPR001155	PF00724	PF00724:NADH:flavin oxidoreductase / NADH oxidase family	IPR001155:NADH:flavin oxidoreductase/NADH oxidase, N-terminal	GO:0010181,GO:0016491,GO:0055114								2.40457	3.88314	70.2864	5.02976e-10	9.7821e-08	4.28329	3.88314	195.486	3.25151e-16	7.42596e-14	5.14063	3.88314	258.339	4.04849e-18	1.3712e-15	6.47287	3.88314	341.188	3.70779e-19	1.30002e-16		Yes
MSTRG.24189|TraesCS3D02G291100	TraesCS3D02G291100	0	DNA-binding domain in plant proteins such as APETALA2 and EREBPs, AP2 domain	GO:0003677,GO:0003700,GO:0006355	IPR016177,IPR001471	PF00847	PF00847:AP2 domain	IPR001471:AP2/ERF domain	GO:0003700,GO:0006355		UP						2.67012	0.472621	70.0912	5.20263e-10	1.00789e-07	2.62663	0.472621	69.7463	5.52349e-10	3.88972e-08	2.30001	0.472621	55.0379	8.69461e-09	4.49053e-07	2.86631	0.472621	79.48	8.93173e-11	5.09969e-09		Yes
MSTRG.20146|TraesCS3B02G144800|TraesCS3B02G144900		0;0	UDP-glucoronosyl and UDP-glucosyl transferase;unknown function	GO:0008152,GO:0016758;0	IPR002213;0	PF00201;0	PF00201:UDP-glucoronosyl and UDP-glucosyl transferase	IPR002213:UDP-glucuronosyl/UDP-glucosyltransferase	GO:0016758		UP					Yes	1.46865	4.02515	69.4225	5.84378e-10	1.12771e-07	3.26211	4.02515	295.962	4.50764e-19	2.05896e-16	3.3939	4.02515	312.129	1.89288e-19	9.69522e-17	3.76223	4.02515	369.353	2.14447e-20	1.13584e-17
MSTRG.25754		#N/A	#N/A	#N/A	#N/A	#N/A	PF00043:Glutathione S-transferase, C-terminal domain, PF02798:Glutathione S-transferase, N-terminal domain	IPR004046:Glutathione S-transferase, C-terminal, IPR004045:Glutathione S-transferase, N-terminal	GO:0005515	Q06398;53.3;GSTU6_ORYSJ;Probable glutathione S-transferase GSTU6 (EC 2.5.1.18) (28 kDa cold-induced protein);Oryza sativa subsp. japonica (Rice)	UP			Yes			4.92897	1.17782	74.9136	6.13161e-10	1.17869e-07	11.6356	1.17782	185.431	5.80482e-15	9.83028e-13	9.81281	1.17782	225.927	3.61346e-16	8.14059e-14	8.21651	1.17782	193.371	1.0886e-14	1.35837e-12	Yes
MSTRG.49272|TraesCS7A02G242600	TraesCS7A02G242600	0	PUB domain, WLM domain	0	IPR029071,IPR018997,IPR013536	PF09409,PF08325	PF08325:WLM domain, PF09409:PUB domain	IPR013536:WLM domain, IPR018997:PUB domain	#N/A								1.24272	4.8501	68.2887	7.12883e-10	1.36512e-07	1.77589	4.8501	135.482	7.83146e-14	1.06534e-11	1.60984	4.8501	112.164	1.13651e-12	1.18626e-10	1.87916	4.8501	151.583	1.36428e-14	1.64467e-12		Yes
MSTRG.53921|TraesCS7D02G116700	TraesCS7D02G116700	0	UDP-glucoronosyl and UDP-glucosyl transferase	GO:0008152,GO:0016758	IPR002213	PF00201	PF00201:UDP-glucoronosyl and UDP-glucosyl transferase	IPR002213:UDP-glucuronosyl/UDP-glucosyltransferase	GO:0016758							Yes	1.45785	2.91905	68.0232	7.47079e-10	1.42386e-07	2.42723	2.91905	180.299	1.12323e-15	2.29193e-13	3.38748	2.91905	321.31	1.1773e-19	6.3545e-17	3.71639	2.91905	361.485	1.52093e-20	8.8051e-18		Yes
MSTRG.29215|TraesCS4B02G199700	TraesCS4B02G199700	0	Glutathione S-transferase, N-terminal domain, Glutathione S-transferase, C-terminal domain	GO:0005515	IPR010987,IPR004045,IPR012336	PF13417,PF13410	PF13417:Glutathione S-transferase, N-terminal domain	IPR004045:Glutathione S-transferase, N-terminal	GO:0005515		UP			Yes			4.54667	7.32646	68.0066	7.49278e-10	1.42386e-07	6.99136	7.32646	128.665	1.64497e-13	2.07672e-11	8.41978	7.32646	163.454	4.94225e-15	8.28141e-13	7.91125	7.32646	135.405	4.17945e-13	3.78339e-11		Yes
MSTRG.5392|TraesCS1D02G081200	TraesCS1D02G081200	0	Glutathione S-transferase, N-terminal domain, Glutathione S-transferase, C-terminal domain	GO:0005515	IPR010987,IPR012336,IPR004045,IPR004046	PF02798,PF00043	PF02798:Glutathione S-transferase, N-terminal domain, PF00043:Glutathione S-transferase, C-terminal domain	IPR004045:Glutathione S-transferase, N-terminal, IPR004046:Glutathione S-transferase, C-terminal	GO:0005515					Yes			0.893454	7.22833	67.4598	8.25534e-10	1.5628e-07	2.23843	7.22833	393.277	4.14229e-21	3.49553e-18	2.75682	7.22833	572.485	7.15641e-24	2.2498e-20	2.56553	7.22833	513.252	1.35304e-23	2.84853e-20		Yes	2.5.1.18
MSTRG.56803|TraesCSU02G095900	TraesCSU02G095900	0	ATPases associated with a variety of cellular activities, ABC transporter, ABC transporter transmembrane region	GO:0005524,GO:0016887,GO:0005524,GO:0006810,GO:0016021,GO:0042626,GO:0055085	IPR003439,IPR003593,IPR011527,IPR017871,IPR027417	PF00005,PF00664	PF00664:ABC transporter transmembrane region, PF00005:ABC transporter	IPR011527:ABC transporter type 1, transmembrane domain, IPR003439:ABC transporter-like	GO:0005524,GO:0016021,GO:0042626,GO:0055085, GO:0005524,GO:0016887		DOWN				Yes		2.23037	1.52917	67.4251	8.30637e-10	1.56651e-07	3.89074	1.52917	184.484	7.91429e-16	1.68392e-13	3.96554	1.52917	179.089	1.24445e-15	2.4015e-13	2.89799	1.52917	118.9	5.744e-13	5.01723e-11		Yes
MSTRG.16178|TraesCS2D02G464800	TraesCS2D02G464800	0	ATPases associated with a variety of cellular activities, ABC transporter, ABC transporter transmembrane region	GO:0005524,GO:0006810,GO:0016021,GO:0042626,GO:0055085,GO:0005524,GO:0016887	IPR011527,IPR017871,IPR003439,IPR027417,IPR003593	PF00005,PF00664	PF00005:ABC transporter, PF00664:ABC transporter transmembrane region	IPR003439:ABC transporter-like, IPR011527:ABC transporter type 1, transmembrane domain	GO:0005524,GO:0016887, GO:0005524,GO:0016021,GO:0042626,GO:0055085						Yes		0.8012	6.78841	67.2785	8.52591e-10	1.60184e-07	1.6981	6.78841	290.344	6.15465e-19	2.66459e-16	1.14466	6.78841	135.826	7.55022e-14	9.57194e-12	1.21545	6.78841	154.576	6.30202e-15	8.2353e-13		Yes
MSTRG.13110|TraesCS2B02G485600	TraesCS2B02G485600	0	ABC transporter, ABC transporter transmembrane region, ATPases associated with a variety of cellular activities	GO:0005524,GO:0006810,GO:0016021,GO:0042626,GO:0055085,GO:0005524,GO:0016887	IPR011527,IPR027417,IPR003439,IPR017871,IPR003593	PF00005,PF00664	PF00664:ABC transporter transmembrane region, PF00005:ABC transporter	IPR011527:ABC transporter type 1, transmembrane domain, IPR003439:ABC transporter-like	GO:0005524,GO:0016021,GO:0042626,GO:0055085, GO:0005524,GO:0016887						Yes		0.867857	6.54269	66.8135	9.26342e-10	1.73386e-07	1.89811	6.54269	304.039	2.90707e-19	1.40521e-16	1.31306	6.54269	150.529	1.68197e-14	2.47758e-12	1.45537	6.54269	186.55	3.39214e-16	5.98893e-14		Yes
MSTRG.43898		#N/A	#N/A	#N/A	#N/A	#N/A	#N/A	#N/A	#N/A								1.10901	2.1475	66.6509	9.53698e-10	1.77838e-07	1.54068	2.1475	125.018	2.47837e-13	3.03924e-11	1.33676	2.1475	93.8045	1.28289e-11	1.12849e-09	1.92777	2.1475	199.322	1.18523e-16	2.29612e-14	Yes
MSTRG.17123|TraesCS3A02G105300	TraesCS3A02G105300	0	Glutaredoxin	GO:0009055,GO:0015035,GO:0045454	IPR014025,IPR011905,IPR002109,IPR012336	PF00462	PF00462:Glutaredoxin	IPR002109:Glutaredoxin	GO:0009055,GO:0015035,GO:0045454		UP						1.67352	2.71507	66.3372	1.00891e-09	1.87432e-07	2.4243	2.71507	136.852	6.77113e-14	9.28708e-12	1.90623	2.71507	86.61	3.65024e-11	2.97444e-09	1.74659	2.71507	75.6342	2.40745e-10	1.28746e-08		Yes
MSTRG.11502|TraesCS2B02G218600	TraesCS2B02G218600	0	Sugar (and other) transporter	GO:0016020,GO:0022891,GO:0055085,GO:0016021,GO:0022857,GO:0055085,GO:0005215,GO:0016021,GO:0055085	IPR003663,IPR005828,IPR005829,IPR020846	PF00083	PF00083:Sugar (and other) transporter	IPR005828:Major facilitator, sugar transporter-like	GO:0016021,GO:0022857,GO:0055085								1.16115	3.75382	66.2547	1.02399e-09	1.89526e-07	2.15092	3.75382	213.344	8.36883e-17	2.1589e-14	2.21518	3.75382	222.263	4.40506e-17	1.22525e-14	2.35747	3.75382	255.898	2.51122e-18	7.02409e-16		Yes
MSTRG.45810|TraesCS6B02G406200	TraesCS6B02G406200	0	Alcohol dehydrogenase GroES-like domain, Zinc-binding dehydrogenase, Enoylreductase	GO:0008270,GO:0016491,GO:0055114,GO:0016491,GO:0055114,GO:0016491	IPR011032,IPR016040,IPR002085,IPR013154,IPR013149,IPR020843,IPR002328	PF08240,PF00107	PF00107:Zinc-binding dehydrogenase, PF08240:Alcohol dehydrogenase GroES-like domain	IPR013149:Alcohol dehydrogenase, C-terminal, IPR013154:Alcohol dehydrogenase, N-terminal	GO:0055114								2.22835	1.02901	65.9365	1.0844e-09	1.99963e-07	3.78276	1.02901	172.486	2.19991e-15	4.10222e-13	3.50842	1.02901	141.539	4.15082e-14	5.48173e-12	3.07157	1.02901	112.997	8.78353e-13	7.39957e-11		Yes
MSTRG.9933|TraesCS2A02G437100	TraesCS2A02G437100	0	Aldose 1-epimerase	GO:0003824,GO:0005975,GO:0030246,GO:0005975,GO:0016853	IPR011013,IPR025532,IPR014718,IPR008183	PF01263	PF01263:Aldose 1-epimerase	IPR008183:Aldose 1-/Glucose-6-phosphate 1-epimerase	GO:0005975,GO:0016853		UP						0.519006	4.16782	65.5062	1.17213e-09	2.15343e-07	1.13574	4.16782	308.909	2.24271e-19	1.13939e-16	1.2158	4.16782	352.531	2.55404e-20	1.63026e-17	1.25051	4.16782	361.022	6.17927e-21	4.10204e-18		Yes	5.1.3.15
MSTRG.41729|TraesCS6A02G063800	TraesCS6A02G063800	0	unknown function	0	0	0	#N/A	#N/A	#N/A								4.05151	0.413034	65.4745	1.17888e-09	2.15788e-07	4.52029	0.413034	76.0908	1.8937e-10	1.45499e-08	4.95978	0.413034	88.0133	2.96251e-11	2.45012e-09	5.31014	0.413034	101.145	7.62753e-12	5.25137e-10		Yes
MSTRG.55387|TraesCS7D02G364700	TraesCS7D02G364700	0	ABC transporter, ATPases associated with a variety of cellular activities, ABC transporter transmembrane region	GO:0005524,GO:0016887,GO:0005524,GO:0006810,GO:0016021,GO:0042626,GO:0055085	IPR017871,IPR011527,IPR003439,IPR027417,IPR003593	PF00005,PF00664	PF00664:ABC transporter transmembrane region, PF00005:ABC transporter	IPR011527:ABC transporter type 1, transmembrane domain, IPR003439:ABC transporter-like	GO:0005524,GO:0016021,GO:0042626,GO:0055085, GO:0005524,GO:0016887						Yes		1.56939	5.093	65.379	1.19949e-09	2.18755e-07	3.23211	5.093	246.561	8.53165e-18	2.67153e-15	3.87313	5.093	326.618	8.99602e-20	4.9766e-17	2.45006	5.093	147.239	4.68602e-14	5.1164e-12		Yes
MSTRG.55612|TraesCS7D02G405400	TraesCS7D02G405400	0	D-mannose binding lectin, Bulb-type mannose-specific lectin, S-locus glycoprotein family	GO:0048544	IPR001480,IPR011048,IPR000858,IPR003609	PF01453,PF00954	PF01453:D-mannose binding lectin, PF00954:S-locus glycoprotein domain	IPR001480:Bulb-type lectin domain, IPR000858:S-locus glycoprotein domain	GO:0048544								1.2245	1.14215	65.2176	1.23516e-09	2.23853e-07	1.43554	1.14215	88.5437	2.73948e-11	2.41634e-09	1.66272	1.14215	114.867	8.162e-13	8.85336e-11	2.33077	1.14215	187.459	3.1413e-16	5.58568e-14		Yes	2.7.11.1
MSTRG.4961|TraesCS1B02G459100	TraesCS1B02G459100	0	unknown function	0	0	0	#N/A	#N/A	#N/A								0.521965	5.71065	65.2119	1.23643e-09	2.23853e-07	0.697043	5.71065	115.791	7.29872e-13	8.22147e-11	0.674456	5.71065	108.408	1.81883e-12	1.82941e-10	0.611019	5.71065	87.8061	2.12257e-11	1.34451e-09		Yes
MSTRG.13149|TraesCS2B02G498300	TraesCS2B02G498300	0	UDP-glucoronosyl and UDP-glucosyl transferase	GO:0008152,GO:0016758	IPR002213	PF00201	PF00201:UDP-glucoronosyl and UDP-glucosyl transferase	IPR002213:UDP-glucuronosyl/UDP-glucosyltransferase	GO:0016758							Yes	1.99159	0.0153847	65.0648	1.26996e-09	2.29089e-07	2.74393	0.0153847	115.051	7.98202e-13	8.95065e-11	2.32315	0.0153847	87.2854	3.30031e-11	2.70702e-09	1.77719	0.0153847	54.5713	7.6443e-09	3.03021e-07		Yes
MSTRG.48704|TraesCS7A02G118800	TraesCS7A02G118800	0	ABC transporter, ATPases associated with a variety of cellular activities, ABC transporter transmembrane region	GO:0005524,GO:0016887,GO:0005524,GO:0006810,GO:0016021,GO:0042626,GO:0055085	IPR003439,IPR011527,IPR017871,IPR027417,IPR003593	PF00005,PF00664	PF00005:ABC transporter, PF00664:ABC transporter transmembrane region	IPR003439:ABC transporter-like, IPR011527:ABC transporter type 1, transmembrane domain	GO:0005524,GO:0016887, GO:0005524,GO:0016021,GO:0042626,GO:0055085						Yes		0.917213	5.70949	64.5291	1.40038e-09	2.51704e-07	2.16644	5.70949	336.239	5.57926e-20	3.34675e-17	3.11056	5.70949	639.382	1.06893e-24	5.91332e-21	2.76511	5.70949	531.531	7.29424e-24	2.13627e-20		Yes
MSTRG.45|TraesCS1A02G015500	TraesCS1A02G015500	0	NADH:flavin oxidoreductase / NADH oxidase family	GO:0003824,GO:0010181,GO:0016491,GO:0055114	IPR013785,IPR001155	PF00724	PF00724:NADH:flavin oxidoreductase / NADH oxidase family	IPR001155:NADH:flavin oxidoreductase/NADH oxidase, N-terminal	GO:0010181,GO:0016491,GO:0055114								5.69976	-0.0456859	64.0421	1.53123e-09	2.74234e-07	5.77903	-0.0456859	87.0083	3.43936e-11	2.99893e-09	6.44061	-0.0456859	113.219	9.97996e-13	1.05272e-10	7.46685	-0.0456859	83.4231	7.59478e-11	4.4071e-09		Yes
MSTRG.36889|TraesCS5B02G234100	TraesCS5B02G234100	0	Peptidase S24-like	GO:0006508,GO:0008236,GO:0016020,GO:0008236,GO:0016021	IPR028360,IPR000223,IPR019758,IPR019759,IPR019756,IPR019757,IPR015927	PF00717	PF10502:Signal peptidase, peptidase S26	IPR019533:Peptidase S26	#N/A								0.668519	4.06832	63.7433	1.61785e-09	2.88708e-07	1.55305	4.06832	331.847	6.92807e-20	4.10637e-17	1.76369	4.06832	421.455	1.29932e-21	1.0605e-18	1.6944	4.06832	386.953	1.87315e-21	1.79347e-18		Yes
MSTRG.47235|TraesCS6D02G211900	TraesCS6D02G211900	0	Protein kinase domain, Serine/Threonine protein kinases, catalytic domain	GO:0004672,GO:0006468,GO:0004672,GO:0005524,GO:0006468,GO:0016772,GO:0005524	IPR008271,IPR000719,IPR011009,IPR017441,IPR002290	PF00069	#N/A	#N/A	#N/A			DOWN					1.13056	2.6479	63.6954	1.63222e-09	2.90232e-07	0.472526	2.6479	11.1077	0.00198247	0.0188581	0.175001	2.6479	1.53356	0.223502	0.393399	0.648701	2.6479	21.5703	4.04465e-05	0.000599508		Yes
MSTRG.36003|TraesCS5B02G105100	TraesCS5B02G105100	0	Leucine-rich repeat - CC (cysteine-containing) subfamily	0	IPR006553	0	PF13516:Leucine Rich repeat	IPR001611:Leucine-rich repeat	GO:0005515								2.81025	0.0820575	63.5568	1.67455e-09	2.96699e-07	2.03548	0.0820575	35.6012	7.37649e-07	2.5416e-05	1.83429	0.0820575	29.6865	3.66775e-06	9.01332e-05	2.08698	0.0820575	39.6973	2.27515e-07	6.56287e-06		Yes
MSTRG.28382|TraesCS4B02G081200	TraesCS4B02G081200	0	non-haem dioxygenase in morphine synthesis N-terminal, 2OG-Fe(II) oxygenase superfamily	GO:0016491,GO:0016706,GO:0055114,GO:0005506,GO:0016491,GO:0055114	IPR005123,IPR026992,IPR002283,IPR027443	PF14226,PF03171	PF03171:2OG-Fe(II) oxygenase superfamily, PF14226:non-haem dioxygenase in morphine synthesis N-terminal	IPR005123:Oxoglutarate/iron-dependent dioxygenase, IPR026992:Non-haem dioxygenase N-terminal domain	GO:0016491,GO:0055114		UP						1.68697	3.57178	63.4408	1.71083e-09	3.02052e-07	3.04698	3.57178	193.334	3.85654e-16	8.72771e-14	2.5765	3.57178	147.031	2.37778e-14	3.33479e-12	2.80022	3.57178	160.668	1.33359e-14	1.61157e-12		Yes
MSTRG.24594|TraesCS3D02G359100	TraesCS3D02G359100	0	3-oxo-5-alpha-steroid 4-dehydrogenase	GO:0003865,GO:0008202,GO:0016020,GO:0055114,GO:0005737,GO:0006629,GO:0016021,GO:0016627	IPR016636,IPR001104	PF02544	PF02544:3-oxo-5-alpha-steroid 4-dehydrogenase	IPR001104:3-oxo-5-alpha-steroid 4-dehydrogenase, C-terminal	GO:0006629,GO:0016627		UP						1.39746	1.88324	63.1587	1.80265e-09	3.1714e-07	2.02701	1.88324	129.938	1.42873e-13	1.83335e-11	1.36129	1.88324	61.113	2.64557e-09	1.52099e-07	1.57177	1.88324	80.4025	6.77707e-11	3.96494e-09		Yes	1.3.1.22
MSTRG.39572|TraesCS5D02G190600	TraesCS5D02G190600	0	Plant PDR ABC transporter associated, ABC-2 type transporter, ABC transporter, ATPases associated with a variety of cellular activities, ABC-transporter extracellular N-terminal	GO:0005524,GO:0016887,GO:0016020	IPR013581,IPR003439,IPR013525,IPR027417,IPR003593,IPR029481	PF08370,PF01061,PF00005,PF14510	PF01061:ABC-2 type transporter, PF14510:ABC-transporter N-terminal, PF08370:Plant PDR ABC transporter associated, PF00005:ABC transporter	IPR013525:ABC-2 type transporter, IPR029481:ABC-transporter N-terminal domain, IPR013581:Plant PDR ABC transporter associated, IPR003439:ABC transporter-like	GO:0016020, GO:0005524,GO:0016887			UP			Yes		1.09349	5.53612	63.0887	1.82622e-09	3.20154e-07	2.59058	5.53612	323.273	1.06532e-19	6.16748e-17	1.6696	5.53612	143.224	3.49221e-14	4.6421e-12	2.47941	5.53612	300.918	2.02457e-19	7.55845e-17		Yes
MSTRG.37080|TraesCS5B02G270300	TraesCS5B02G270300	0	Domain of unknown function (DUF4228)	0	IPR025322	PF14009	PF14009:Domain of unknown function (DUF4228)	IPR025322:Protein of unknown function DUF4228, plant	#N/A								4.13154	0.123705	63.0496	1.83954e-09	3.21358e-07	5.01186	0.123705	69.538	5.72737e-10	4.02192e-08	4.70736	0.123705	68.4489	6.93044e-10	4.47539e-08	6.8861	0.123705	100.067	8.3085e-12	5.69001e-10		Yes
MSTRG.51921		#N/A	#N/A	#N/A	#N/A	#N/A	#N/A	#N/A	#N/A	Q920C1;44.44;CRDL1_MOUSE;Chordin-like protein 1 (Neuralin-1) (Neurogenesin-1) (Ventroptin);Mus musculus (Mouse)							3.35035	0.598141	62.5933	2.00265e-09	3.48628e-07	6.52679	0.598141	172.968	2.10916e-15	3.96267e-13	5.62864	0.598141	135.709	7.64466e-14	9.61142e-12	4.6835	0.598141	100.637	7.07892e-12	4.90871e-10	Yes
MSTRG.53903|TraesCS7D02G108600	TraesCS7D02G108600	0	GDSL-like Lipase/Acylhydrolase	GO:0016788	IPR001087,IPR013830	PF00657	PF13472:GDSL-like Lipase/Acylhydrolase family	IPR013830:SGNH hydrolase-type esterase domain	#N/A								4.12276	-0.517185	67.4283	2.00965e-09	3.48628e-07	10.8136	-0.517185	145.059	1.64069e-13	2.07672e-11	5.4051	-0.517185	91.0355	6.18456e-11	4.83386e-09	6.48271	-0.517185	90.8043	4.62263e-11	2.80672e-09		Yes
MSTRG.492		#N/A	#N/A	#N/A	#N/A	#N/A	PF02798:Glutathione S-transferase, N-terminal domain, PF00043:Glutathione S-transferase, C-terminal domain	IPR004045:Glutathione S-transferase, N-terminal, IPR004046:Glutathione S-transferase, C-terminal	GO:0005515	P46420;73.74;GSTF4_MAIZE;Glutathione S-transferase 4 (EC 2.5.1.18) (GST class-phi member 4) (GST-27) (GST-IV);Zea mays (Maize)				Yes			4.20893	0.473643	62.2839	2.12189e-09	3.66821e-07	5.76642	0.473643	129.845	1.44353e-13	1.84757e-11	5.35855	0.473643	113.014	1.02353e-12	1.07283e-10	5.54066	0.473643	84.7442	7.08904e-11	4.13289e-09	Yes
MSTRG.29395|TraesCS4B02G225200	TraesCS4B02G225200	0	Glutathione S-transferase, C-terminal domain, Glutathione S-transferase, N-terminal domain	GO:0005515	IPR004046,IPR010987,IPR004045,IPR012336	PF00043,PF13417	PF00043:Glutathione S-transferase, C-terminal domain, PF13417:Glutathione S-transferase, N-terminal domain	IPR004046:Glutathione S-transferase, C-terminal, IPR004045:Glutathione S-transferase, N-terminal	GO:0005515		UP			Yes			4.89243	1.21709	61.9952	2.23994e-09	3.85889e-07	7.10068	1.21709	166.135	3.87206e-15	6.93461e-13	7.59503	1.21709	178.353	1.32492e-15	2.51776e-13	9.92503	1.21709	208.085	4.28262e-16	7.37795e-14		Yes
MSTRG.6096|TraesCS1D02G190200	TraesCS1D02G190200	0	Glutathione S-transferase, C-terminal domain, Glutathione S-transferase, N-terminal domain	GO:0005515	IPR010987,IPR004045,IPR012336,IPR004046	PF00043,PF13417	PF00043:Glutathione S-transferase, C-terminal domain, PF13417:Glutathione S-transferase, N-terminal domain	IPR004046:Glutathione S-transferase, C-terminal, IPR004045:Glutathione S-transferase, N-terminal	GO:0005515		UP			Yes			4.49573	3.43731	61.7843	2.33054e-09	4.00114e-07	7.70446	3.43731	139.91	4.91299e-14	6.85176e-12	7.71644	3.43731	144.732	2.99599e-14	4.07553e-12	7.49178	3.43731	124.803	1.16317e-12	9.50935e-11		Yes
MSTRG.7966|TraesCS2A02G125600	TraesCS2A02G125600	0	4Fe-4S single cluster domain, Metallo-beta-lactamase superfamily	0	IPR001279	PF13370,PF00753	PF13370:4Fe-4S single cluster domain of Ferredoxin I, PF00753:Metallo-beta-lactamase superfamily	IPR001279:Metallo-beta-lactamase	#N/A		UP	UP					1.9574	0.0480591	61.3373	2.53558e-09	4.33819e-07	2.23673	0.0480591	86.9776	3.45519e-11	3.00747e-09	1.8589	0.0480591	59.092	3.89645e-09	2.16434e-07	1.86468	0.0480591	57.2763	4.39056e-09	1.8385e-07		Yes
MSTRG.24898|TraesCS3D02G418300	TraesCS3D02G418300	0	unknown function	0	0	0	#N/A	#N/A	#N/A		UP						1.23263	1.38545	61.256	2.57488e-09	4.39035e-07	1.25064	1.38545	64.3403	1.44965e-09	9.34911e-08	1.47622	1.38545	89.2083	2.48471e-11	2.08264e-09	1.65552	1.38545	105.697	1.67203e-12	1.30686e-10		Yes
MSTRG.9216|TraesCS2A02G311100|TraesCS2A02G311200		0;0	SRF-type transcription factor (DNA-binding and dimerisation domain), K-box region;NADH:flavin oxidoreductase / NADH oxidase family	GO:0003677,GO:0046983,GO:0003700,GO:0005634,GO:0006355;GO:0003824,GO:0010181,GO:0016491,GO:0055114	IPR002100,IPR002487;IPR013785,IPR001155	PF00319,PF01486;PF00724	PF00724:NADH:flavin oxidoreductase / NADH oxidase family	IPR001155:NADH:flavin oxidoreductase/NADH oxidase, N-terminal	GO:0010181,GO:0016491,GO:0055114		UP						0.924992	6.56005	61.0723	2.66609e-09	4.53035e-07	1.88619	6.56005	242.044	1.1449e-17	3.49706e-15	2.24792	6.56005	335.143	5.88757e-20	3.36931e-17	2.36391	6.56005	375.065	3.20743e-21	2.68885e-18
MSTRG.1512|TraesCS1A02G263700	TraesCS1A02G263700	0	No apical meristem (NAM) protein	GO:0003677,GO:0006355	IPR003441	PF02365	PF02365:No apical meristem (NAM) protein	IPR003441:NAC domain	GO:0003677,GO:0006355								1.99046	0.7656	61.0494	2.67767e-09	4.53455e-07	2.11973	0.7656	67.8862	7.65404e-10	5.28235e-08	1.62183	0.7656	42.1231	1.46605e-07	5.69803e-06	2.34962	0.7656	83.7183	3.99376e-11	2.4518e-09		Yes
MSTRG.3330|TraesCS1B02G167800	TraesCS1B02G167800	0	Diacylglycerol acyltransferase, Alpha/beta hydrolase family	GO:0016747	IPR029058,IPR007130,IPR000073	PF03982,PF12697	PF12146:Serine aminopeptidase, S33, PF03982:Diacylglycerol acyltransferase	IPR022742:Serine aminopeptidase, S33, IPR007130:Diacylglycerol acyltransferase	GO:0016747								0.891331	5.45287	60.9052	2.75198e-09	4.64459e-07	2.19354	5.45287	345.059	3.63962e-20	2.38433e-17	1.94697	5.45287	276.845	1.33039e-18	4.98028e-16	1.5514	5.45287	184.121	4.17135e-16	7.21122e-14		Yes
MSTRG.10098|TraesCS2A02G474700	TraesCS2A02G474700	0	UDP-glucoronosyl and UDP-glucosyl transferase	GO:0008152,GO:0016758	IPR002213	PF00201	PF00201:UDP-glucoronosyl and UDP-glucosyl transferase	IPR002213:UDP-glucuronosyl/UDP-glucosyltransferase	GO:0016758							Yes	1.5611	1.01133	60.8103	2.80207e-09	4.69946e-07	2.37938	1.01133	134.291	8.89659e-14	1.18434e-11	2.50031	1.01133	146.464	2.5165e-14	3.48999e-12	1.78314	1.01133	80.4158	6.76248e-11	3.96106e-09		Yes
MSTRG.15345|TraesCS2D02G313700	TraesCS2D02G313700	0	Aldo/keto reductase family	GO:0016491,GO:0055114	IPR001395,IPR023210,IPR018170,IPR020471	PF00248	PF00248:Aldo/keto reductase family	IPR023210:NADP-dependent oxidoreductase domain	#N/A								1.4526	4.86721	60.8079	2.80336e-09	4.69946e-07	3.92402	4.86721	374.873	9.2115e-21	6.77259e-18	4.50524	4.86721	464.029	2.56446e-22	2.96929e-19	4.15225	4.86721	408.198	6.09085e-21	4.09799e-18		Yes
MSTRG.40314|TraesCS5D02G332200	TraesCS5D02G332200	0	Papain family cysteine protease, Cathepsin propeptide inhibitor domain (I29)	GO:0006508,GO:0008234,GO:0008234	IPR025661,IPR000668,IPR013128,IPR025660,IPR000169,IPR013201	PF00112,PF08246	PF00112:Papain family cysteine protease, PF08246:Cathepsin propeptide inhibitor domain (I29)	IPR000668:Peptidase C1A, papain C-terminal, IPR013201:Cathepsin propeptide inhibitor domain (I29)	GO:0006508,GO:0008234			UP					0.56951	6.87549	60.6246	2.90287e-09	4.84367e-07	0.934169	6.87549	161.597	5.86419e-15	9.89717e-13	0.655709	6.87549	80.3389	9.56552e-11	7.27957e-09	0.906852	6.87549	151.463	8.59395e-15	1.09712e-12		Yes
MSTRG.24258|TraesCS3D02G300700	TraesCS3D02G300700	0	Acetamidase/Formamidase family	GO:0016811	IPR004304	PF03069	PF03069:Acetamidase/Formamidase family	IPR004304:Acetamidase/Formamidase	GO:0016811		UP	UP					1.05651	3.1936	60.6138	2.90885e-09	4.84367e-07	1.90234	3.1936	192.978	3.96751e-16	8.89794e-14	1.72178	3.1936	161.251	6.05501e-15	9.89173e-13	2.4516	3.1936	302.048	1.2827e-19	5.15023e-17		Yes
MSTRG.10047|TraesCS2A02G463900	TraesCS2A02G463900	0	ABC transporter, ATPases associated with a variety of cellular activities, ABC transporter transmembrane region	GO:0005524,GO:0016887,GO:0005524,GO:0006810,GO:0016021,GO:0042626,GO:0055085	IPR003439,IPR011527,IPR003593,IPR017871,IPR027417	PF00005,PF00664	PF00005:ABC transporter, PF00664:ABC transporter transmembrane region	IPR003439:ABC transporter-like, IPR011527:ABC transporter type 1, transmembrane domain	GO:0005524,GO:0016887, GO:0005524,GO:0016021,GO:0042626,GO:0055085						Yes		0.781086	7.75791	60.3062	3.0847e-09	5.11937e-07	1.8118	7.75791	309.097	2.22048e-19	1.13939e-16	1.16676	7.75791	132.76	1.04952e-13	1.28387e-11	1.29961	7.75791	166.01	2.10273e-15	3.04682e-13		Yes
MSTRG.54213|TraesCS7D02G175800	TraesCS7D02G175800	0	NADH:flavin oxidoreductase / NADH oxidase family	GO:0003824,GO:0010181,GO:0016491,GO:0055114	IPR013785,IPR001155	PF00724	PF00724:NADH:flavin oxidoreductase / NADH oxidase family	IPR001155:NADH:flavin oxidoreductase/NADH oxidase, N-terminal	GO:0010181,GO:0016491,GO:0055114								4.10774	-0.0211106	60.0479	3.24109e-09	5.35338e-07	5.54884	-0.0211106	71.5266	4.06406e-10	2.91979e-08	8.45867	-0.0211106	134.444	8.75142e-14	1.08929e-11	6.62228	-0.0211106	112.585	1.36778e-12	1.08785e-10		Yes
MSTRG.6099|TraesCS1D02G190500	TraesCS1D02G190500	0	Glutathione S-transferase, C-terminal domain, Glutathione S-transferase, N-terminal domain	GO:0005515	IPR004046,IPR012336,IPR010987,IPR004045	PF00043,PF13417	PF13417:Glutathione S-transferase, N-terminal domain	IPR004045:Glutathione S-transferase, N-terminal	GO:0005515		UP			Yes			4.50233	0.527411	64.5527	3.2488e-09	5.35338e-07	11.8262	0.527411	148.314	1.21971e-13	1.58144e-11	6.66415	0.527411	114.078	3.76243e-12	3.62328e-10	8.52191	0.527411	117.325	5.99948e-12	4.26108e-10		Yes
MSTRG.49298|TraesCS7A02G246100	TraesCS7A02G246100	0	Ethylene insensitive 3	GO:0003700,GO:0005634	IPR023278	PF04873	PF04873:Ethylene insensitive 3	IPR006957:Ethylene insensitive 3	GO:0005634								0.914429	2.7205	60.0208	3.25796e-09	5.35338e-07	1.14653	2.7205	92.5493	1.53306e-11	1.40826e-09	0.680679	2.7205	33.4907	1.286e-06	3.72686e-05	1.14343	2.7205	91.7372	1.17838e-11	7.82817e-10		Yes
MSTRG.40146|TraesCS5D02G302800	TraesCS5D02G302800	0	Glycosyl hydrolase family 1	GO:0004553,GO:0005975,GO:0005975	IPR001360,IPR013781,IPR018120,IPR017853	PF00232	PF00232:Glycosyl hydrolase family 1	IPR001360:Glycoside hydrolase family 1	GO:0004553,GO:0005975								0.907716	6.77276	59.988	3.27848e-09	5.36938e-07	1.74799	6.77276	213.61	8.20693e-17	2.12816e-14	1.33212	6.77276	126.841	2.01691e-13	2.36277e-11	1.98207	6.77276	275.996	5.81939e-19	1.90616e-16		Yes
MSTRG.18272|TraesCS3A02G279800|TraesCS3A02G280000		0;0	UDP-glucoronosyl and UDP-glucosyl transferase;UDP-glucoronosyl and UDP-glucosyl transferase	GO:0008152,GO:0016758;GO:0008152,GO:0016758	IPR002213;IPR002213	PF00201;PF00201	PF00201:UDP-glucoronosyl and UDP-glucosyl transferase	IPR002213:UDP-glucuronosyl/UDP-glucosyltransferase	GO:0016758		UP					Yes	2.84896	5.73159	59.5863	3.54169e-09	5.78144e-07	4.53891	5.73159	129.546	1.49193e-13	1.90462e-11	4.71204	5.73159	135.819	7.55558e-14	9.57194e-12	3.8484	5.73159	90.3398	6.30042e-11	3.72991e-09
MSTRG.27424|TraesCS4A02G352700	TraesCS4A02G352700	0	zinc finger, C2H2-type zinc finger	GO:0003676,GO:0046872	IPR013087,IPR015880,IPR007087	PF13894	#N/A	#N/A	#N/A		UP						2.6659	0.282074	58.6137	4.27557e-09	6.95661e-07	4.39506	0.282074	109.79	1.52768e-12	1.63219e-10	3.71718	0.282074	87.9019	3.01176e-11	2.48672e-09	4.044	0.282074	103.425	2.99773e-12	2.24775e-10		Yes
MSTRG.16822|TraesCS3A02G035300	TraesCS3A02G035300	0	Enoyl-(Acyl carrier protein) reductase	GO:0016491,GO:0008152,GO:0016491	IPR016040,IPR020904,IPR002347,IPR002198	PF13561	PF13561:Enoyl-(Acyl carrier protein) reductase	#N/A	#N/A								2.08988	1.68304	57.9659	4.85227e-09	7.86921e-07	3.39087	1.68304	145.394	2.80231e-14	4.07957e-12	4.26239	1.68304	202.924	1.82487e-16	4.3892e-14	4.20607	1.68304	180.398	1.75217e-15	2.56579e-13		Yes
MSTRG.27349|TraesCS4A02G331900	TraesCS4A02G331900	0	NAD dependent epimerase/dehydratase family	GO:0003824,GO:0050662	IPR001509,IPR016040	PF01370	PF01370:NAD dependent epimerase/dehydratase family	IPR001509:NAD-dependent epimerase/dehydratase	GO:0003824,GO:0050662		UP						0.863884	3.04401	57.7366	5.07569e-09	8.20481e-07	1.65544	3.04401	207.644	1.27657e-16	3.19387e-14	2.04399	3.04401	307.739	2.38613e-19	1.16471e-16	1.64999	3.04401	203.159	8.73783e-17	1.75419e-14		Yes
MSTRG.40729|TraesCS5D02G412300	TraesCS5D02G412300	0	Signal peptidase, peptidase S26	GO:0006508,GO:0008236,GO:0016020,GO:0008236,GO:0016021	IPR028360,IPR015927,IPR000223,IPR019757,IPR019758,IPR019756,IPR019533	PF10502	PF00717:Peptidase S24-like	IPR015927:Peptidase S24/S26A/S26B/S26C	#N/A								0.917374	4.55528	57.5732	5.24138e-09	8.44523e-07	1.93478	4.55528	242.298	1.12602e-17	3.46065e-15	1.45194	4.55528	140.213	4.76072e-14	6.22118e-12	1.39323	4.55528	130.974	7.6023e-14	7.9853e-12		Yes
MSTRG.17184		#N/A	#N/A	#N/A	#N/A	#N/A	#N/A	#N/A	#N/A		UP						3.99661	-0.215786	57.5487	5.26674e-09	8.45873e-07	6.19477	-0.215786	118.982	4.98699e-13	5.82846e-11	6.10301	-0.215786	105.606	2.60417e-12	2.56745e-10	5.588	-0.215786	118.426	4.2809e-13	3.86819e-11	Yes
MSTRG.25198|TraesCS3D02G496600	TraesCS3D02G496600	0	NADPH-dependent FMN reductase	GO:0016491	IPR005025,IPR029039	PF03358	PF03358:NADPH-dependent FMN reductase	IPR005025:NADPH-dependent FMN reductase-like	GO:0016491		UP						4.98	2.53205	57.479	5.33959e-09	8.54815e-07	8.7837	2.53205	135.811	7.56222e-14	1.03153e-11	9.20645	2.53205	166.944	3.59954e-15	6.17978e-13	9.11089	2.53205	136.56	3.27603e-13	3.02611e-11		Yes
MSTRG.1714|TraesCS1A02G299100	TraesCS1A02G299100	0	Aminotransferase class-III	GO:0008483,GO:0030170,GO:0003824,GO:0030170	IPR005814,IPR015422,IPR015424,IPR015421	PF00202	PF00202:Aminotransferase class-III	IPR005814:Aminotransferase class-III	GO:0008483,GO:0030170		UP	UP					1.97969	4.78803	57.4005	5.42288e-09	8.65366e-07	3.38483	4.78803	151.976	1.46035e-14	2.25802e-12	3.35107	4.78803	144.568	3.04629e-14	4.12143e-12	4.45869	4.78803	212.89	4.33647e-16	7.41939e-14		Yes
MSTRG.4569|TraesCS1B02G371100	TraesCS1B02G371100	0	CASC3/Barentsz eIF4AIII binding	0	IPR018545	PF09405	PF09405:CASC3/Barentsz eIF4AIII binding	IPR018545:Btz domain	#N/A								0.990837	3.00681	57.3042	5.5269e-09	8.79148e-07	0.873869	3.00681	44.7484	7.95518e-08	3.45915e-06	0.622381	3.00681	22.8586	2.85844e-05	0.000496048	0.668552	3.00681	26.7806	7.77807e-06	0.000148033		Yes
MSTRG.31578|TraesCS4D02G200700	TraesCS4D02G200700	0	Glutathione S-transferase, C-terminal domain, Glutathione S-transferase, N-terminal domain	GO:0005515	IPR010987,IPR004045,IPR012336	PF13410,PF13417	PF13410:Glutathione S-transferase, C-terminal domain, PF13417:Glutathione S-transferase, N-terminal domain	IPR004045:Glutathione S-transferase, N-terminal	GO:0005515		UP			Yes			4.48442	6.76059	57.1271	5.72376e-09	9.07563e-07	7.07185	6.76059	114.026	9.04216e-13	1.00714e-10	8.44922	6.76059	143.881	3.26619e-14	4.38321e-12	8.49528	6.76059	129.097	7.91367e-13	6.72364e-11		Yes
MSTRG.35557|TraesCS5B02G020700	TraesCS5B02G020700	0	Glutathione S-transferase, N-terminal domain, Glutathione S-transferase, C-terminal domain	GO:0005515	IPR004045,IPR012336,IPR010987,IPR004046	PF02798,PF00043	PF02798:Glutathione S-transferase, N-terminal domain, PF00043:Glutathione S-transferase, C-terminal domain	IPR004045:Glutathione S-transferase, N-terminal, IPR004046:Glutathione S-transferase, C-terminal	GO:0005515					Yes			3.75855	0.998797	56.8317	6.06872e-09	9.59204e-07	5.84506	0.998797	134.475	8.7231e-14	1.16749e-11	7.07088	0.998797	163.602	4.876e-15	8.20156e-13	10.2179	0.998797	180.772	3.12248e-15	4.29453e-13		Yes	2.5.1.18
MSTRG.32014|TraesCS4D02G269400	TraesCS4D02G269400	0	FAD binding domain	0	IPR002938	PF01494	#N/A	#N/A	#N/A								5.09202	0.0383826	56.6955	6.23514e-09	9.8239e-07	3.88726	0.0383826	38.0692	3.93367e-07	1.46047e-05	5.47216	0.0383826	58.5699	4.3122e-09	2.37233e-07	5.03182	0.0383826	51.4936	2.57879e-08	9.19061e-07		Yes
MSTRG.11664|TraesCS2B02G244100	TraesCS2B02G244100	0	Glutathione S-transferase, N-terminal domain, Glutathione S-transferase, C-terminal domain	GO:0005515	IPR010987,IPR012336,IPR004045,IPR004046	PF13417,PF00043	#N/A	#N/A	#N/A					Yes			1.86526	3.37781	56.1418	6.96282e-09	1.09358e-06	3.55516	3.37781	172.6	2.17808e-15	4.07677e-13	4.15416	3.37781	206.381	1.40374e-16	3.44284e-14	3.27514	3.37781	140.585	1.2755e-13	1.27263e-11		Yes
MSTRG.52501|TraesCS7B02G269700	TraesCS7B02G269700	0	ATPases associated with a variety of cellular activities, ABC transporter, ABC transporter transmembrane region	GO:0005524,GO:0006810,GO:0016021,GO:0042626,GO:0055085,GO:0005524,GO:0016887	IPR011527,IPR027417,IPR017871,IPR003439,IPR003593	PF00005,PF00664	PF00664:ABC transporter transmembrane region, PF00005:ABC transporter	IPR011527:ABC transporter type 1, transmembrane domain, IPR003439:ABC transporter-like	GO:0005524,GO:0016021,GO:0042626,GO:0055085, GO:0005524,GO:0016887						Yes		2.46987	3.20938	56.1219	6.99053e-09	1.09448e-06	4.71912	3.20938	171.865	2.32324e-15	4.29999e-13	5.2547	3.20938	195.196	3.32696e-16	7.5636e-14	5.19038	3.20938	202.678	9.8574e-16	1.51944e-13		Yes
MSTRG.50297		#N/A	#N/A	#N/A	#N/A	#N/A	#N/A	#N/A	#N/A			UP					2.54739	2.18458	55.9454	7.24207e-09	1.13031e-06	5.25025	2.18458	222.817	4.23602e-17	1.16521e-14	5.99522	2.18458	271.851	1.78456e-18	6.53306e-16	4.52234	2.18458	124.882	6.00171e-13	5.21489e-11	Yes
MSTRG.18902|TraesCS3A02G381900	TraesCS3A02G381900	0	Zinc-finger double-stranded RNA-binding, zinc finger	GO:0046872,GO:0003676	IPR007087,IPR022755,IPR013087,IPR015880	PF12171	#N/A	#N/A	#N/A		UP						0.664587	3.89745	55.7412	7.54483e-09	1.17388e-06	0.791362	3.89745	79.0405	1.1754e-10	9.36332e-09	0.585244	3.89745	43.502	1.06065e-07	4.3214e-06	1.00042	3.89745	124.259	1.64679e-13	1.60765e-11		Yes
MSTRG.8332|TraesCS2A02G188700	TraesCS2A02G188700	0	Sugar (and other) transporter	GO:0016020,GO:0022891,GO:0055085,GO:0016021,GO:0022857,GO:0055085,GO:0005215,GO:0016021,GO:0055085	IPR003663,IPR005828,IPR020846,IPR005829	PF00083	PF00083:Sugar (and other) transporter	IPR005828:Major facilitator, sugar transporter-like	GO:0016021,GO:0022857,GO:0055085		UP						1.57526	2.26786	54.7705	9.17899e-09	1.42369e-06	2.36059	2.26786	113.179	1.00297e-12	1.09269e-10	2.93587	2.26786	162.645	5.32372e-15	8.83524e-13	3.56015	2.26786	219.405	7.26625e-17	1.48267e-14		Yes
MSTRG.15488|TraesCS2D02G336900	TraesCS2D02G336900	0	Aldo/keto reductase family	0	IPR001395,IPR023210	PF00248	PF00248:Aldo/keto reductase family	IPR023210:NADP-dependent oxidoreductase domain	#N/A								4.79078	1.47128	54.7024	9.3068e-09	1.43903e-06	7.49673	1.47128	113.732	9.37274e-13	1.037e-10	9.25464	1.47128	116.75	6.50373e-13	7.16388e-11	8.56647	1.47128	122.618	1.13135e-12	9.27969e-11		Yes
MSTRG.51272|TraesCS7B02G079500	TraesCS7B02G079500	0	NADH:flavin oxidoreductase / NADH oxidase family	GO:0003824,GO:0010181,GO:0016491,GO:0055114	IPR013785,IPR001155	PF00724	PF00724:NADH:flavin oxidoreductase / NADH oxidase family	IPR001155:NADH:flavin oxidoreductase/NADH oxidase, N-terminal	GO:0010181,GO:0016491,GO:0055114								2.66533	2.59066	54.5544	9.59115e-09	1.4784e-06	5.17176	2.59066	154.113	1.18774e-14	1.87541e-12	4.25364	2.59066	114.33	8.71272e-13	9.36909e-11	4.96669	2.59066	126.307	7.48105e-13	6.38879e-11		Yes
MSTRG.14311|TraesCS2D02G165100	TraesCS2D02G165100	0	UDP-glucoronosyl and UDP-glucosyl transferase	GO:0008152,GO:0016758	IPR002213	PF00201	PF00201:UDP-glucoronosyl and UDP-glucosyl transferase	IPR002213:UDP-glucuronosyl/UDP-glucosyltransferase	GO:0016758							Yes	4.58828	0.933043	54.5355	9.62819e-09	1.47953e-06	6.30255	0.933043	85.4111	4.37123e-11	3.72663e-09	7.17872	0.933043	123.987	2.78736e-13	3.2349e-11	8.26402	0.933043	135.778	2.19222e-13	2.08693e-11		Yes
MSTRG.19187|TraesCS3A02G437400	TraesCS3A02G437400	0	Glutathione S-transferase, N-terminal domain, Glutathione S-transferase, C-terminal domain	GO:0005515	IPR010987,IPR012336,IPR004045,IPR004046	PF13417,PF00043	PF13410:Glutathione S-transferase, C-terminal domain, PF02798:Glutathione S-transferase, N-terminal domain	IPR004045:Glutathione S-transferase, N-terminal	GO:0005515		UP			Yes			3.95214	-0.736975	54.2575	1.01898e-08	1.56101e-06	7.6575	-0.736975	113.059	1.01784e-12	1.10647e-10	6.45437	-0.736975	98.5347	6.65683e-12	6.16042e-10	8.28172	-0.736975	92.1272	1.14973e-11	7.66304e-10		Yes
MSTRG.42047|TraesCS6A02G139000	TraesCS6A02G139000	0	Glutathione S-transferase, N-terminal domain, Glutathione S-transferase, C-terminal domain	GO:0005515	IPR012336,IPR004045,IPR004046,IPR010987	PF13417,PF00043	#N/A	#N/A	#N/A					Yes			3.59301	0.435339	57.8729	1.05134e-08	1.60565e-06	11.502	0.435339	178.469	9.85442e-15	1.57759e-12	8.31602	0.435339	170.877	1.79116e-14	2.60412e-12	7.65172	0.435339	150.386	1.72748e-13	1.68246e-11		Yes
MSTRG.41282|TraesCS5D02G507300	TraesCS5D02G507300	0	Alpha/beta hydrolase family	GO:0003824	IPR000639,IPR029058,IPR000073	PF12697	#N/A	#N/A	#N/A								1.79518	4.24556	54.0344	1.06655e-08	1.62389e-06	2.95794	4.24556	134.913	8.32232e-14	1.1229e-11	2.30472	4.24556	85.5285	4.2944e-11	3.43745e-09	1.96126	4.24556	60.3192	5.07892e-09	2.09502e-07		Yes
MSTRG.41149|TraesCS5D02G480600	TraesCS5D02G480600	0	ABC transporter, ATPases associated with a variety of cellular activities, ABC transporter transmembrane region	GO:0005524,GO:0006810,GO:0016021,GO:0042626,GO:0055085,GO:0005524,GO:0016887	IPR011527,IPR003439,IPR027417,IPR003593,IPR017871	PF00005,PF00664	PF00664:ABC transporter transmembrane region, PF00005:ABC transporter	IPR011527:ABC transporter type 1, transmembrane domain, IPR003439:ABC transporter-like	GO:0005524,GO:0016021,GO:0042626,GO:0055085, GO:0005524,GO:0016887						Yes		0.884925	5.16633	53.9129	1.09343e-08	1.65975e-06	1.89138	5.16633	235.509	1.76742e-17	5.26925e-15	1.92251	5.16633	242.274	1.12776e-17	3.48752e-15	1.00199	5.16633	70.9181	3.3575e-10	1.74857e-08		Yes
MSTRG.21686|TraesCS3B02G388300	TraesCS3B02G388300	0	Plant protein 1589 of unknown function (A_thal_3526)	0	IPR006476	PF09713	PF09713:Plant protein 1589 of unknown function (A_thal_3526)	IPR006476:Conserved hypothetical protein CHP01589, plant	#N/A		UP						1.67149	2.6137	53.8255	1.1132e-08	1.68462e-06	2.99025	2.6137	154.091	1.19031e-14	1.87541e-12	3.94134	2.6137	230.061	2.55893e-17	7.62899e-15	3.27291	2.6137	176.47	3.1092e-15	4.28812e-13		Yes
MSTRG.50056|TraesCS7A02G358100	TraesCS7A02G358100	0	ABC transporter transmembrane region, ABC transporter, ATPases associated with a variety of cellular activities	GO:0005524,GO:0006810,GO:0016021,GO:0042626,GO:0055085,GO:0005524,GO:0016887	IPR027417,IPR011527,IPR003439,IPR017871,IPR003593	PF00664,PF00005	PF00005:ABC transporter, PF00664:ABC transporter transmembrane region	IPR003439:ABC transporter-like, IPR011527:ABC transporter type 1, transmembrane domain	GO:0005524,GO:0016887, GO:0005524,GO:0016021,GO:0042626,GO:0055085						Yes		1.33904	4.83049	53.0349	1.31027e-08	1.97684e-06	3.41182	4.83049	300.688	3.48283e-19	1.63588e-16	3.29639	4.83049	279.713	1.12633e-18	4.31852e-16	2.95781	4.83049	232.172	4.55586e-17	9.65221e-15		Yes
MSTRG.40680|TraesCS5D02G404200	TraesCS5D02G404200	0	UDP-glucoronosyl and UDP-glucosyl transferase	GO:0008152,GO:0016758	IPR002213	PF00201	PF00201:UDP-glucoronosyl and UDP-glucosyl transferase	IPR002213:UDP-glucuronosyl/UDP-glucosyltransferase	GO:0016758							Yes	2.85342	0.412654	52.8897	1.35031e-08	2.03109e-06	5.24762	0.412654	118.038	5.5772e-13	6.44263e-11	5.61493	0.412654	144.242	3.14861e-14	4.24832e-12	5.54743	0.412654	142.544	4.5583e-14	4.99887e-12		Yes
MSTRG.491|TraesCS1A02G102700	TraesCS1A02G102700	0	Glutathione S-transferase, C-terminal domain, Glutathione S-transferase, N-terminal domain	GO:0005515	IPR010987,IPR012336,IPR004046,IPR004045	PF00043,PF02798	PF02798:Glutathione S-transferase, N-terminal domain, PF00043:Glutathione S-transferase, C-terminal domain	IPR004045:Glutathione S-transferase, N-terminal, IPR004046:Glutathione S-transferase, C-terminal	GO:0005515					Yes			3.9595	0.402708	52.7065	1.40268e-08	2.10352e-06	5.23136	0.402708	99.6049	5.7571e-12	5.70985e-10	6.52197	0.402708	126.444	2.10895e-13	2.4648e-11	4.17459	0.402708	57.1071	7.75171e-09	3.0679e-07		Yes	2.5.1.18
MSTRG.21535|TraesCS3B02G362800	TraesCS3B02G362800	0	UDP-glucoronosyl and UDP-glucosyl transferase	GO:0008152,GO:0016758	IPR002213	PF00201	PF00201:UDP-glucoronosyl and UDP-glucosyl transferase	IPR002213:UDP-glucuronosyl/UDP-glucosyltransferase	GO:0016758		UP					Yes	2.65914	0.706225	52.5807	1.43988e-08	2.15281e-06	3.69461	0.706225	92.3871	1.56898e-11	1.4386e-09	4.5414	0.706225	132.803	1.04461e-13	1.28387e-11	4.03214	0.706225	92.1032	2.08802e-11	1.3277e-09		Yes
MSTRG.26826|TraesCS4A02G234100	TraesCS4A02G234100	0	2OG-Fe(II) oxygenase superfamily, non-haem dioxygenase in morphine synthesis N-terminal	GO:0016491,GO:0016706,GO:0055114,GO:0005506,GO:0016491,GO:0055114	IPR027443,IPR005123,IPR002283,IPR026992	PF03171,PF14226	#N/A	#N/A	#N/A		UP						1.85912	2.87092	52.0967	1.59298e-08	2.37459e-06	3.48373	2.87092	169.272	2.92229e-15	5.31004e-13	2.50913	2.87092	99.8517	5.56846e-12	5.21133e-10	1.86301	2.87092	55.5615	1.13609e-08	4.33439e-07		Yes
MSTRG.53234|TraesCS7B02G434700	TraesCS7B02G434700	0	unknown function	0	0	0	PF01422:NF-X1 type zinc finger	IPR000967:Zinc finger, NF-X1-type	GO:0003700,GO:0005634,GO:0006355,GO:0008270			DOWN					0.80122	2.60875	51.8403	1.68095e-08	2.49825e-06	0.510977	2.60875	20.987	5.24932e-05	0.00100521	0.686517	2.60875	37.9026	4.10143e-07	1.42004e-05	0.313461	2.60875	8.02426	0.00736143	0.0397345		Yes
MSTRG.793|TraesCS1A02G149800	TraesCS1A02G149800	0	Alpha/beta hydrolase family	0	IPR029058,IPR000073	PF12697	PF12146:Serine aminopeptidase, S33	IPR022742:Serine aminopeptidase, S33	#N/A		UP						0.878571	4.94853	51.5283	1.795e-08	2.65981e-06	2.1606	4.94853	293.164	5.26031e-19	2.3177e-16	1.69701	4.94853	186.839	6.51824e-16	1.35221e-13	1.48716	4.94853	148.601	1.14831e-14	1.4222e-12		Yes
MSTRG.19733|TraesCS3B02G048900	TraesCS3B02G048900	0	Enoyl-(Acyl carrier protein) reductase	GO:0016491	IPR020904,IPR016040,IPR002347	PF13561	PF13561:Enoyl-(Acyl carrier protein) reductase	#N/A	#N/A		UP						1.48699	2.31719	51.4577	1.8219e-08	2.69166e-06	2.82113	2.31719	176.196	1.59382e-15	3.10522e-13	2.94447	2.31719	191.634	4.41802e-16	9.56366e-14	3.59019	2.31719	250.421	7.18856e-18	1.84487e-15		Yes
MSTRG.54214|TraesCS7D02G175900	TraesCS7D02G175900	0	NADH:flavin oxidoreductase / NADH oxidase family	GO:0010181,GO:0016491,GO:0055114,GO:0003824	IPR001155,IPR013785	PF00724	PF00724:NADH:flavin oxidoreductase / NADH oxidase family	IPR001155:NADH:flavin oxidoreductase/NADH oxidase, N-terminal	GO:0010181,GO:0016491,GO:0055114								2.27265	3.29065	51.3376	1.8687e-08	2.75263e-06	4.89161	3.29065	180.196	1.13306e-15	2.30256e-13	4.81683	3.29065	187.979	5.93766e-16	1.24212e-13	4.48695	3.29065	162.533	2.27909e-14	2.60256e-12		Yes
MSTRG.26255|TraesCS4A02G140600	TraesCS4A02G140600	0	CCT motif, B-Box-type zinc finger	GO:0005515,GO:0005622,GO:0008270	IPR010402,IPR000315	PF06203	PF06203:CCT motif	IPR010402:CCT domain	GO:0005515		UP						1.2014	3.47243	51.1208	1.95635e-08	2.87324e-06	1.15146	3.47243	47.908	3.91431e-08	1.84551e-06	0.915974	3.47243	30.6506	2.79562e-06	7.1452e-05	2.44303	3.47243	189.896	5.24092e-16	8.75621e-14		Yes
MSTRG.6725|TraesCS1D02G292100	TraesCS1D02G292100	0	Aminotransferase class-III	GO:0003824,GO:0030170,GO:0008483,GO:0030170	IPR015421,IPR005814,IPR015424,IPR015422	PF00202	PF00202:Aminotransferase class-III	IPR005814:Aminotransferase class-III	GO:0008483,GO:0030170		UP	UP					1.74205	5.03447	50.9554	2.02616e-08	2.96701e-06	2.4444	5.03447	95.9773	9.46308e-12	9.02582e-10	2.15171	5.03447	74.707	2.379e-10	1.69388e-08	3.73224	5.03447	182.486	3.67204e-15	5.02262e-13		Yes
MSTRG.37187|TraesCS5B02G294600	TraesCS5B02G294600	0	Glycosyl hydrolase family 1	GO:0005975,GO:0004553,GO:0005975	IPR013781,IPR018120,IPR001360,IPR017853	PF00232	PF00232:Glycosyl hydrolase family 1	IPR001360:Glycoside hydrolase family 1	GO:0004553,GO:0005975								2.23213	2.69157	50.2502	2.35468e-08	3.43797e-06	3.94999	2.69157	146.408	2.53075e-14	3.7059e-12	4.4617	2.69157	166.122	3.87678e-15	6.61018e-13	4.81431	2.69157	189.692	2.11126e-15	3.04682e-13		Yes
MSTRG.1178		#N/A	#N/A	#N/A	#N/A	#N/A	#N/A	#N/A	#N/A								2.04128	1.97922	50.011	2.47851e-08	3.6082e-06	3.91147	1.97922	164.086	4.66485e-15	8.12076e-13	4.80403	1.97922	234.284	1.91961e-17	5.79233e-15	4.88879	1.97922	232.32	5.43398e-17	1.13199e-14	Yes
MSTRG.33676|TraesCS5A02G205700	TraesCS5A02G205700	0	Alcohol dehydrogenase GroES-like domain, Enoylreductase, Zinc-binding dehydrogenase	GO:0008270,GO:0016491,GO:0055114,GO:0016491,GO:0055114,GO:0016491	IPR002328,IPR013154,IPR011032,IPR020843,IPR002085,IPR013149,IPR016040	PF08240,PF00107	#N/A	#N/A	#N/A								3.25783	2.69754	49.5895	2.71375e-08	3.93913e-06	7.49442	2.69754	174.75	1.80598e-15	3.44507e-13	7.33827	2.69754	171.14	2.47642e-15	4.37221e-13	7.836	2.69754	139.388	2.38818e-13	2.24769e-11		Yes
MSTRG.22970|TraesCS3D02G104400	TraesCS3D02G104400	0	NADPH-dependent FMN reductase	GO:0016491	IPR029039,IPR005025	PF03358	PF03358:NADPH-dependent FMN reductase	IPR005025:NADPH-dependent FMN reductase-like	GO:0016491		UP						4.42039	0.646231	52.452	2.91666e-08	4.22136e-06	7.26618	0.646231	133.119	5.11309e-13	5.96184e-11	9.44467	0.646231	168.686	2.13734e-14	3.03173e-12	11.8076	0.646231	135.971	9.54556e-13	7.98747e-11		Yes
MSTRG.4955		#N/A	#N/A	#N/A	#N/A	#N/A	#N/A	#N/A	#N/A	Q8W3K0;26.28;DRL9_ARATH;Probable disease resistance protein At1g58602;Arabidopsis thaliana (Mouse-ear cress)							0.49261	6.03577	49.1851	2.96165e-08	4.27405e-06	0.365894	6.03577	27.2128	7.50842e-06	0.000191707	0.359934	6.03577	26.3295	9.76756e-06	0.000206325	0.423666	6.03577	36.1711	5.54955e-07	1.46734e-05	Yes
MSTRG.40451|TraesCS5D02G361500|TraesCS5D02G361600		0;0	Membrane transport protein;Membrane transport protein	GO:0016021,GO:0055085;GO:0016021,GO:0055085	IPR004776;IPR004776	PF03547;PF03547	PF03547:Membrane transport protein	IPR004776:Membrane transport protein	GO:0016021,GO:0055085								1.38568	3.11222	49.1586	2.97872e-08	4.28626e-06	2.98353	3.11222	198.623	2.54276e-16	5.97166e-14	3.5044	3.11222	252.097	5.98684e-18	1.92305e-15	3.04663	3.11222	201.478	3.67552e-16	6.44356e-14
MSTRG.37853		#N/A	#N/A	#N/A	#N/A	#N/A	#N/A	#N/A	#N/A								3.03033	-0.280371	49.0495	3.05001e-08	4.3762e-06	3.44301	-0.280371	60.309	3.08305e-09	1.83611e-07	3.94166	-0.280371	70.0983	5.1962e-10	3.4633e-08	4.67801	-0.280371	92.0522	1.26511e-11	8.29873e-10	Yes
MSTRG.45783|TraesCS6B02G398500	TraesCS6B02G398500	0	Protein phosphatase 2C, Serine/threonine phosphatases, family 2C, catalytic domain	GO:0003824,GO:0004722,GO:0006470	IPR015655,IPR001932,IPR000222	PF00481	PF00481:Protein phosphatase 2C	IPR001932:PPM-type phosphatase domain	GO:0003824								0.850778	3.7011	48.7326	3.26763e-08	4.67488e-06	0.343441	3.7011	8.10489	0.00721006	0.0504319	-0.115127	3.7011	0.914429	0.345246	0.523677	-0.0570112	3.7011	0.216381	0.64448	0.801984		Yes	3.1.3.16
MSTRG.31750|TraesCS4D02G225800	TraesCS4D02G225800	0	Glutathione S-transferase, C-terminal domain, Glutathione S-transferase, N-terminal domain	GO:0005515	IPR010987,IPR004046,IPR012336,IPR004045	PF00043,PF13417	PF00043:Glutathione S-transferase, C-terminal domain, PF13417:Glutathione S-transferase, N-terminal domain	IPR004046:Glutathione S-transferase, C-terminal, IPR004045:Glutathione S-transferase, N-terminal	GO:0005515		UP			Yes			2.17625	1.69242	48.7195	3.27696e-08	4.67488e-06	4.99659	1.69242	196.086	3.10148e-16	7.11598e-14	4.73409	1.69242	189.365	5.30508e-16	1.12396e-13	7.01652	1.69242	298.726	1.11693e-18	3.32992e-16		Yes
MSTRG.40009|TraesCS5D02G271600	TraesCS5D02G271600	0	unknown function	0	0	0	#N/A	#N/A	#N/A								0.454447	4.18416	48.5283	3.41654e-08	4.86007e-06	0.563472	4.18416	74.628	2.41042e-10	1.80256e-08	0.426035	4.18416	42.8152	1.24532e-07	4.96015e-06	0.294513	4.18416	20.0367	6.77341e-05	0.000929021		Yes
MSTRG.24699|TraesCS3D02G375000	TraesCS3D02G375000	0	Zinc-finger double-stranded RNA-binding, zinc finger	GO:0003676,GO:0046872	IPR022755,IPR013087,IPR007087,IPR015880	PF12171	#N/A	#N/A	#N/A		UP						0.696751	3.7585	48.3619	3.54317e-08	5.02585e-06	1.23469	3.7585	148.371	2.08096e-14	3.13011e-12	0.869412	3.7585	74.6441	2.40396e-10	1.70496e-08	1.23465	3.7585	149.139	1.08711e-14	1.35837e-12		Yes
MSTRG.17122|TraesCS3A02G105100	TraesCS3A02G105100	0	zinc finger, Zinc finger, C2H2 type	GO:0046872,GO:0003676	IPR015880,IPR007087,IPR013087	PF00096	#N/A	#N/A	#N/A		UP						0.732696	3.01296	48.1478	3.71338e-08	5.25232e-06	0.76079	3.01296	51.8768	1.66812e-08	8.60648e-07	0.600253	3.01296	32.3745	1.73788e-06	4.77777e-05	0.629061	3.01296	35.9137	5.9374e-07	1.56078e-05		Yes
MSTRG.8560|TraesCS2A02G222500	TraesCS2A02G222500	0	Senescence regulator	0	IPR007608	PF04520	PF04520:Senescence regulator	IPR007608:Senescence regulator S40	#N/A		UP						1.32942	0.806451	47.9917	3.84288e-08	5.40927e-06	1.55792	0.806451	63.1863	1.79345e-09	1.12317e-07	1.73803	0.806451	75.9867	1.92629e-10	1.39196e-08	0.967992	0.806451	25.3738	1.19631e-05	0.000213484		Yes
MSTRG.34277|TraesCS5A02G326300|TraesCS5A02G326700		0;0	MatE;MatE	GO:0006855,GO:0015238,GO:0015297,GO:0016020,GO:0055085;GO:0006855,GO:0015238,GO:0015297,GO:0016020,GO:0055085	IPR002528;IPR002528	PF01554;PF01554	PF01554:MatE	IPR002528:Multi antimicrobial extrusion protein	GO:0015297,GO:0016020,GO:0042910,GO:0055085								1.27333	5.34234	47.9879	3.84607e-08	5.40927e-06	2.95392	5.34234	231.647	2.29575e-17	6.60699e-15	2.34123	5.34234	152.914	1.33335e-14	2.00558e-12	2.06923	5.34234	118.736	8.48803e-13	7.16275e-11
MSTRG.341|TraesCS1A02G072000	TraesCS1A02G072000	0	Glutamate-cysteine ligase family 2(GCS2)	GO:0004357,GO:0006750,GO:0004357,GO:0042398	IPR011556,IPR006336	PF04107	PF04107:Glutamate-cysteine ligase family 2(GCS2)	IPR006336:Glutamate--cysteine ligase, GCS2	GO:0004357,GO:0042398								0.47381	6.52247	47.5409	4.24442e-08	5.94955e-06	1.34335	6.52247	371.244	1.08292e-20	7.70232e-18	1.71655	6.52247	593.838	3.81624e-24	1.51118e-20	1.34226	6.52247	366.458	4.78115e-21	3.55824e-18		Yes	6.3.2.2
MSTRG.6992|TraesCS1D02G350200	TraesCS1D02G350200	0	UDP-glucoronosyl and UDP-glucosyl transferase	GO:0008152,GO:0016758	IPR002213	PF00201	PF00201:UDP-glucoronosyl and UDP-glucosyl transferase	IPR002213:UDP-glucuronosyl/UDP-glucosyltransferase	GO:0016758		UP					Yes	1.74129	2.07075	47.5306	4.25412e-08	5.94955e-06	2.19416	2.07075	72.9964	3.16686e-10	2.30514e-08	1.7151	2.07075	45.0135	7.48747e-08	3.14853e-06	0.907567	2.07075	12.3316	0.00124684	0.0101901		Yes
MSTRG.17101|TraesCS3A02G102000	TraesCS3A02G102000	0	NADPH-dependent FMN reductase	GO:0016491	IPR005025,IPR029039	PF03358	PF03358:NADPH-dependent FMN reductase	IPR005025:NADPH-dependent FMN reductase-like	GO:0016491		UP						6.22303	-1.09627	60.916	4.31729e-08	6.00704e-06	9.82485	-1.09627	114.671	1.03749e-10	8.34488e-09	10.491	-1.09627	134.327	2.04082e-11	1.73098e-09	10.1227	-1.09627	110.509	8.10156e-11	4.66313e-09		Yes
MSTRG.22963|TraesCS3D02G102200	TraesCS3D02G102200	0	UDP-glucoronosyl and UDP-glucosyl transferase	GO:0008152,GO:0016758	IPR002213	PF00201	PF00201:UDP-glucoronosyl and UDP-glucosyl transferase	IPR002213:UDP-glucuronosyl/UDP-glucosyltransferase	GO:0016758		UP					Yes	1.55881	2.6543	47.4618	4.31935e-08	6.00704e-06	2.45222	2.6543	111.93	1.16979e-12	1.26612e-10	2.62275	2.6543	123.151	3.06791e-13	3.51948e-11	3.40684	2.6543	198.256	5.39349e-16	8.95104e-14		Yes
MSTRG.27690|TraesCS4A02G419400	TraesCS4A02G419400	0	Pyridoxal-dependent decarboxylase, C-terminal sheet domain, Pyridoxal-dependent decarboxylase, pyridoxal binding domain	GO:0006527,GO:0008295,GO:0008792,GO:0003824	IPR002985,IPR022653,IPR000183,IPR029066,IPR009006,IPR022643,IPR022644	PF00278,PF02784	PF02784:Pyridoxal-dependent decarboxylase, pyridoxal binding domain	IPR022644:Orn/DAP/Arg decarboxylase 2, N-terminal	GO:0003824		UP	DOWN					0.952465	5.25531	47.3511	4.42656e-08	6.13898e-06	1.49699	5.25531	113.937	9.13995e-13	1.01576e-10	0.843811	5.25531	36.8863	5.30246e-07	1.75999e-05	0.674536	5.25531	24.3617	1.7006e-05	0.000288776		Yes	4.1.1.19
MSTRG.40208|TraesCS5D02G312100	TraesCS5D02G312100	0	UDP-glucoronosyl and UDP-glucosyl transferase	GO:0008152,GO:0016758	IPR002213	PF00201	PF00201:UDP-glucoronosyl and UDP-glucosyl transferase	IPR002213:UDP-glucuronosyl/UDP-glucosyltransferase	GO:0016758							Yes	2.40201	5.5779	47.2369	4.5401e-08	6.27896e-06	3.57683	5.5779	94.9063	1.09875e-11	1.03411e-09	4.95086	5.5779	157.375	8.70291e-15	1.37556e-12	5.86955	5.5779	181.059	6.87674e-15	8.93941e-13		Yes
MSTRG.54274|TraesCS7D02G190600	TraesCS7D02G190600	0	UDP-glucoronosyl and UDP-glucosyl transferase	GO:0008152,GO:0016758	IPR002213	PF00201	PF00201:UDP-glucoronosyl and UDP-glucosyl transferase	IPR002213:UDP-glucuronosyl/UDP-glucosyltransferase	GO:0016758			DOWN				Yes	1.68144	3.50089	47.1801	4.59767e-08	6.34096e-06	3.38929	3.50089	160.75	6.34319e-15	1.05978e-12	3.09601	3.50089	130.15	1.39587e-13	1.67868e-11	1.82161	3.50089	52.916	2.01787e-08	7.33862e-07		Yes
MSTRG.40217|TraesCS5D02G314100	TraesCS5D02G314100	0	Serine carboxypeptidase	GO:0004185,GO:0006508	IPR001563,IPR029058,IPR018202	PF00450	PF00450:Serine carboxypeptidase	IPR001563:Peptidase S10, serine carboxypeptidase	GO:0004185,GO:0006508								4.56908	2.26707	46.4713	5.38513e-08	7.39833e-06	7.10013	2.26707	134.735	8.48266e-14	1.1387e-11	7.21577	2.26707	160.225	6.6602e-15	1.07662e-12	8.94462	2.26707	219.573	3.46434e-16	6.09478e-14		Yes
MSTRG.54092|TraesCS7D02G149300	TraesCS7D02G149300	0	Rtf2 RING-finger	0	IPR006735,IPR027799,IPR013083	PF04641	#N/A	#N/A	#N/A								0.813704	2.62558	46.4639	5.39406e-08	7.39833e-06	1.04998	2.62558	77.21	1.5779e-10	1.23329e-08	0.747787	2.62558	39.5352	2.73555e-07	9.92694e-06	0.948518	2.62558	62.7561	1.49791e-09	6.84827e-08		Yes
MSTRG.44161|TraesCS6B02G137500	TraesCS6B02G137500	0	IQ motif profile.	GO:0005515	IPR000048	0	#N/A	#N/A	#N/A								0.863923	2.28563	46.4291	5.43633e-08	7.43583e-06	1.27591	2.28563	100.279	5.25726e-12	5.24698e-10	0.85916	2.28563	46.3465	5.53795e-08	2.40597e-06	0.194796	2.28563	2.29478	0.138128	0.318105		Yes
MSTRG.56793|TraesCSU02G093300	TraesCSU02G093300	0	UDP-glucoronosyl and UDP-glucosyl transferase	GO:0008152,GO:0016758	IPR002213	PF00201	PF00201:UDP-glucoronosyl and UDP-glucosyl transferase	IPR002213:UDP-glucuronosyl/UDP-glucosyltransferase	GO:0016758		DOWN					Yes	1.31636	2.76601	46.2211	5.69617e-08	7.76988e-06	2.40839	2.76601	147.265	2.3229e-14	3.47305e-12	3.53839	2.76601	282.364	9.66953e-19	3.91404e-16	3.26961	2.76601	240.546	1.67888e-17	4.09745e-15		Yes
MSTRG.18|TraesCS1A02G002500	TraesCS1A02G002500	0	E1-E2 ATPase, haloacid dehalogenase-like hydrolase	GO:0000166,GO:0046872,GO:0016021,GO:0000166,GO:0000287,GO:0004012,GO:0005524,GO:0015914,GO:0016021	IPR023214,IPR008250,IPR001757,IPR023299,IPR006539,IPR018303	PF00122,PF12710	PF16209:Phospholipid-translocating ATPase N-terminal, PF13246:Cation transport ATPase (P-type), PF16212:Phospholipid-translocating P-type ATPase C-terminal, PF00122:E1-E2 ATPase	IPR032631:P-type ATPase, N-terminal, IPR032630:P-type ATPase, C-terminal	#N/A		UP	UP					0.532127	2.87179	46.1669	5.766e-08	7.84365e-06	0.670734	2.87179	74.0487	2.65442e-10	1.96957e-08	0.499769	2.87179	41.9553	1.52558e-07	5.91553e-06	0.219616	2.87179	7.53121	0.00922429	0.0470697		Yes
MSTRG.13909|TraesCS2D02G075000	TraesCS2D02G075000	0	Copper amine oxidase, N2 domain, Copper amine oxidase, enzyme domain, Copper amine oxidase, N3 domain	GO:0005507,GO:0008131,GO:0009308,GO:0048038,GO:0055114,GO:0005507,GO:0009308,GO:0048038	IPR015798,IPR016182,IPR015800,IPR000269,IPR015801,IPR015802	PF02727,PF01179,PF02728	PF02727:Copper amine oxidase, N2 domain, PF01179:Copper amine oxidase, enzyme domain, PF02728:Copper amine oxidase, N3 domain	IPR015800:Copper amine oxidase, N2-terminal, IPR015798:Copper amine oxidase, catalytic domain, IPR015802:Copper amine oxidase, N3-terminal	GO:0005507,GO:0008131,GO:0009308,GO:0048038,GO:0055114			UP					0.897562	4.92615	46.0783	5.8821e-08	7.97978e-06	0.828741	4.92615	39.7282	2.60928e-07	1.01731e-05	0.593879	4.92615	20.5674	6.03369e-05	0.000908463	1.6021	4.92615	143.498	2.09016e-14	2.39781e-12		Yes	1.4.3.21
MSTRG.3879|TraesCS1B02G250600	TraesCS1B02G250600	0	Nitronate monooxygenase	GO:0018580,GO:0055114,GO:0003824	IPR004136,IPR013785	PF03060	PF03060:Nitronate monooxygenase	IPR004136:Nitronate monooxygenase	GO:0018580,GO:0055114								0.91079	4.30732	45.9922	5.9972e-08	8.11382e-06	1.962	4.30732	203.628	1.7293e-16	4.2835e-14	1.62451	4.30732	141.184	4.30563e-14	5.65617e-12	1.42197	4.30732	112.544	7.1675e-13	6.15268e-11		Yes
MSTRG.18125|TraesCS3A02G257500	TraesCS3A02G257500	0	ATPases associated with a variety of cellular activities, ABC transporter, ABC transporter transmembrane region	GO:0005524,GO:0006810,GO:0016021,GO:0042626,GO:0055085,GO:0005524,GO:0016887	IPR027417,IPR011527,IPR003593,IPR003439,IPR017871	PF00005,PF00664	PF00664:ABC transporter transmembrane region, PF00005:ABC transporter	IPR011527:ABC transporter type 1, transmembrane domain, IPR003439:ABC transporter-like	GO:0005524,GO:0016021,GO:0042626,GO:0055085, GO:0005524,GO:0016887		UP	UP			Yes		1.08621	2.00543	45.7789	6.29296e-08	8.49089e-06	1.70164	2.00543	109.929	1.50121e-12	1.60736e-10	1.00751	2.00543	40.987	1.92271e-07	7.26313e-06	0.824738	2.00543	26.6266	8.14939e-06	0.000154099		Yes
MSTRG.2690|TraesCS1B02G083400	TraesCS1B02G083400	0	WD40 repeats, WD domain, G-beta repeat	GO:0005515	IPR001680,IPR017986,IPR015943	PF00400	PF00400:WD domain, G-beta repeat	IPR001680:WD40 repeat	GO:0005515		UP						1.06732	2.17512	45.7667	6.3103e-08	8.49128e-06	2.13525	2.17512	173.676	1.98264e-15	3.73907e-13	1.75673	2.17512	118.5	5.27945e-13	5.90682e-11	1.00945	2.17512	42.9554	1.01707e-07	3.1609e-06		Yes
MSTRG.6151|TraesCS1D02G198500	TraesCS1D02G198500	0	NADH(P)-binding	0	IPR016040	PF13460	#N/A	#N/A	#N/A		UP	DOWN					0.617257	4.5814	45.6036	6.5475e-08	8.78671e-06	1.13184	4.5814	150.229	1.73228e-14	2.6456e-12	1.04565	4.5814	128.443	1.68611e-13	2.00354e-11	1.22885	4.5814	176.93	7.79917e-16	1.22881e-13		Yes
MSTRG.37332|TraesCS5B02G326500	TraesCS5B02G326500	0	Cathepsin propeptide inhibitor domain (I29), Papain family cysteine protease	GO:0006508,GO:0008234,GO:0008234	IPR013201,IPR000169,IPR000668,IPR025660,IPR025661,IPR013128	PF08246,PF00112	PF00112:Papain family cysteine protease, PF08246:Cathepsin propeptide inhibitor domain (I29)	IPR000668:Peptidase C1A, papain C-terminal, IPR013201:Cathepsin propeptide inhibitor domain (I29)	GO:0006508,GO:0008234			UP					0.50594	6.5491	45.5743	6.59113e-08	8.82148e-06	0.699525	6.5491	86.9072	3.49167e-11	3.03391e-09	0.518189	6.5491	47.9254	3.89938e-08	1.76493e-06	0.730263	6.5491	94.0868	8.36105e-12	5.71813e-10		Yes
MSTRG.51619|TraesCS7B02G145400	TraesCS7B02G145400	0	Ethylene insensitive 3	GO:0003700,GO:0005634	IPR023278	PF04873	PF04873:Ethylene insensitive 3	IPR006957:Ethylene insensitive 3	GO:0005634								0.991161	2.61624	45.3903	6.87203e-08	9.17277e-06	1.34723	2.61624	81.8509	7.54707e-11	6.22108e-09	1.20205	2.61624	65.917	1.08823e-09	6.77261e-08	1.25033	2.61624	71.6107	2.9731e-10	1.56806e-08		Yes
MSTRG.33680|TraesCS5A02G206700	TraesCS5A02G206700	0	Protein tyrosine kinase, Serine/Threonine protein kinases, catalytic domain	GO:0004672,GO:0006468,GO:0016772,GO:0004672,GO:0005524,GO:0006468	IPR001245,IPR011009,IPR008271,IPR002290,IPR013320,IPR000719	PF07714	#N/A	#N/A	#N/A								1.12862	1.90949	45.2432	7.10568e-08	9.45929e-06	1.123	1.90949	44.7217	8.00404e-08	3.4713e-06	1.00331	1.90949	35.9587	6.72505e-07	2.16436e-05	1.1767	1.90949	49.3574	2.33715e-08	8.41374e-07		Yes
MSTRG.43873|TraesCS6B02G067200	TraesCS6B02G067200	0	Ring finger, Ring finger domain	GO:0005515,GO:0008270	IPR013083,IPR001841	PF13639	PF13639:Ring finger domain	IPR001841:Zinc finger, RING-type	#N/A			DOWN					1.14926	2.11544	45.2126	7.15535e-08	9.50002e-06	0.743259	2.11544	19.0318	0.000101437	0.00173017	0.366342	2.11544	4.67097	0.0373247	0.117718	0.350497	2.11544	4.39988	0.0426831	0.143031		Yes
MSTRG.15101		#N/A	#N/A	#N/A	#N/A	#N/A	#N/A	#N/A	#N/A								0.510159	4.15978	45.1711	7.22322e-08	9.56462e-06	1.09565	4.15978	204.615	1.60424e-16	3.9936e-14	0.700107	4.15978	84.8377	4.76785e-11	3.78599e-09	0.42496	4.15978	31.1089	2.19693e-06	4.9516e-05	Yes
MSTRG.30020		#N/A	#N/A	#N/A	#N/A	#N/A	#N/A	#N/A	#N/A	P30549;31.48;NK2R_MOUSE;Substance-K receptor (SKR) (NK-2 receptor) (NK-2R) (Neurokinin A receptor) (Tachykinin receptor 2);Mus musculus (Mouse)	UP						1.09707	3.70414	45.1507	7.25686e-08	9.58367e-06	2.23311	3.70414	176.567	1.54375e-15	3.06864e-13	1.77233	3.70414	113.795	9.30084e-13	9.93713e-11	2.25887	3.70414	178.995	1.24648e-15	1.89206e-13	Yes
MSTRG.25276|TraesCS3D02G514400	TraesCS3D02G514400	0	NADH(P)-binding	0	IPR016040	PF13460	PF01370:NAD dependent epimerase/dehydratase family	IPR001509:NAD-dependent epimerase/dehydratase	GO:0003824,GO:0050662		UP						3.11325	2.78133	45.1253	7.29908e-08	9.61393e-06	6.9995	2.78133	165.754	4.00785e-15	7.10117e-13	8.02753	2.78133	193.103	3.92805e-16	8.76994e-14	6.95568	2.78133	148.394	1.01989e-13	1.03629e-11		Yes
MSTRG.22019|TraesCS3B02G448100	TraesCS3B02G448100	0	BTB/POZ domain, Broad-Complex, Tramtrack and Bric a brac, TAZ zinc finger, TAZ zinc finger, present in p300 and CBP	GO:0003712,GO:0004402,GO:0005634,GO:0006355,GO:0008270,GO:0005515	IPR000197,IPR013069,IPR000210,IPR011333	PF00651,PF02135	PF02135:TAZ zinc finger, PF00651:BTB/POZ domain	IPR000197:Zinc finger, TAZ-type, IPR000210:BTB/POZ domain	GO:0003712,GO:0004402,GO:0006355,GO:0008270,GO:0042025, GO:0005515		UP						0.765212	3.9095	45.037	7.4475e-08	9.78354e-06	0.552423	3.9095	23.6628	2.21563e-05	0.000483613	0.721412	3.9095	39.5668	2.71446e-07	9.872e-06	2.04897	3.9095	271.761	7.53019e-19	2.38933e-16		Yes
MSTRG.27618|TraesCS4A02G404500	TraesCS4A02G404500	0	MatE	GO:0006855,GO:0015238,GO:0015297,GO:0016020,GO:0055085	IPR002528	PF01554	PF01554:MatE	IPR002528:Multi antimicrobial extrusion protein	GO:0015297,GO:0016020,GO:0042910,GO:0055085		UP						1.76486	2.55401	44.9737	7.55574e-08	9.89961e-06	3.81851	2.55401	179.248	1.22773e-15	2.4848e-13	3.51892	2.55401	154.941	1.09705e-14	1.68062e-12	2.86897	2.55401	111.502	2.49495e-12	1.8907e-10		Yes
MSTRG.17218|TraesCS3A02G124700|TraesCS3A02G124800		0;0	UDP-glucoronosyl and UDP-glucosyl transferase;unknown function	GO:0008152,GO:0016758;0	IPR002213;0	PF00201;0	PF00201:UDP-glucoronosyl and UDP-glucosyl transferase	IPR002213:UDP-glucuronosyl/UDP-glucosyltransferase	GO:0016758		UP					Yes	1.04435	3.9956	44.9409	7.61262e-08	9.94795e-06	2.38286	3.9956	213.745	8.12657e-17	2.11835e-14	2.77761	3.9956	277.6	1.27318e-18	4.8022e-16	2.59593	3.9956	250.27	6.04656e-18	1.57505e-15
MSTRG.17884|TraesCS3A02G218000	TraesCS3A02G218000	0	ABC-2 type transporter, ABC transporter, Plant PDR ABC transporter associated, ATPases associated with a variety of cellular activities	GO:0016020,GO:0005524,GO:0016887	IPR013525,IPR027417,IPR003439,IPR013581,IPR003593	PF01061,PF00005,PF08370	PF01061:ABC-2 type transporter, PF14510:ABC-transporter N-terminal, PF00005:ABC transporter, PF08370:Plant PDR ABC transporter associated	IPR013525:ABC-2 type transporter, IPR029481:ABC-transporter N-terminal domain, IPR003439:ABC transporter-like, IPR013581:Plant PDR ABC transporter associated	GO:0016020, GO:0005524,GO:0016887		UP				Yes		-0.363413	4.78789	7.52849	0.00936653	0.173748	-0.0467529	4.78789	0.124309	0.726439	0.882072	-0.204629	4.78789	2.37348	0.132055	0.275419	-0.450969	4.78789	11.6228	0.00156956	0.0122161		Yes
MSTRG.39485|TraesCS5D02G176400	TraesCS5D02G176400	0	unknown function	0	0	0	#N/A	#N/A	#N/A			UP					-1.4302	0.16606	44.7202	8.00674e-08	1.04083e-05	-1.24241	0.16606	41.4757	1.71019e-07	6.98498e-06	-0.740238	0.16606	15.3572	0.000376695	0.0038822	-0.0170666	0.16606	0.00522994	0.94273	0.973633		Yes
MSTRG.33903		#N/A	#N/A	#N/A	#N/A	#N/A	PF00854:POT family	IPR000109:Proton-dependent oligopeptide transporter family	GO:0016020,GO:0022857,GO:0055085	Q9LFB8;50.98;PTR5_ARATH;Protein NRT1/ PTR FAMILY 8.2 (AtNPF8.2) (Peptide transporter PTR5);Arabidopsis thaliana (Mouse-ear cress)		UP					1.86852	0.188895	44.6143	8.20345e-08	1.06363e-05	4.35214	0.188895	209.197	1.13679e-16	2.90248e-14	4.53152	0.188895	224.673	3.71787e-17	1.05775e-14	6.13051	0.188895	224.103	1.79586e-17	4.34041e-15	Yes
MSTRG.11298|TraesCS2B02G184000	TraesCS2B02G184000	0	UDP-glucoronosyl and UDP-glucosyl transferase	GO:0008152,GO:0016758	IPR002213	PF00201	PF00201:UDP-glucoronosyl and UDP-glucosyl transferase	IPR002213:UDP-glucuronosyl/UDP-glucosyltransferase	GO:0016758							Yes	4.2294	0.285162	44.4975	8.42628e-08	1.08968e-05	5.18937	0.285162	64.393	1.4357e-09	9.27116e-08	7.03124	0.285162	101.483	4.47445e-12	4.25141e-10	6.46994	0.285162	89.1745	4.52301e-11	2.75295e-09		Yes
MSTRG.21858|TraesCS3B02G414500	TraesCS3B02G414500	0	Zinc-finger double-stranded RNA-binding, zinc finger	GO:0046872,GO:0003676	IPR022755,IPR007087,IPR015880,IPR013087	PF12171	#N/A	#N/A	#N/A		UP						0.568859	3.61694	44.2201	8.98177e-08	1.15851e-05	0.943344	3.61694	120.06	4.39277e-13	5.20731e-11	0.75074	3.61694	76.4863	1.77508e-10	1.29776e-08	1.2013	3.61694	190.504	2.43407e-16	4.45543e-14		Yes
MSTRG.48063|TraesCS6D02G361400	TraesCS6D02G361400	0	Serine/Threonine protein kinases, catalytic domain, Epidermal growth factor-like domain., Calcium-binding EGF-like domain, Protein tyrosine kinase, Wall-associated receptor kinase galacturonan-binding	GO:0004672,GO:0005524,GO:0006468,GO:0005515,GO:0004672,GO:0006468,GO:0005509,GO:0005524,GO:0016772,GO:0030247	IPR002290,IPR000742,IPR008271,IPR001881,IPR000719,IPR017441,IPR001245,IPR013320,IPR011009,IPR025287	PF07714,PF13947	PF13947:Wall-associated receptor kinase galacturonan-binding, PF07714:Protein tyrosine kinase	IPR025287:Wall-associated receptor kinase, galacturonan-binding domain, IPR001245:Serine-threonine/tyrosine-protein kinase, catalytic domain	GO:0030247, GO:0004672,GO:0006468								0.879648	2.80525	44.1466	9.13524e-08	1.17526e-05	0.950793	2.80525	52.9099	1.34468e-08	7.06211e-07	0.086138	2.80525	0.450177	0.506484	0.670268	1.16761	2.80525	80.4853	6.68694e-11	3.93186e-09		Yes
MSTRG.54016|TraesCS7D02G129700	TraesCS7D02G129700	0	MatE	GO:0006855,GO:0015238,GO:0015297,GO:0016020,GO:0055085	IPR002528	PF01554	PF01554:MatE	IPR002528:Multi antimicrobial extrusion protein	GO:0015297,GO:0016020,GO:0042910,GO:0055085								1.51251	3.18645	44.0337	9.37654e-08	1.20319e-05	2.88753	3.18645	151.725	1.49661e-14	2.29979e-12	2.93545	3.18645	147.632	2.23933e-14	3.14948e-12	2.53119	3.18645	122.157	6.5974e-13	5.71255e-11		Yes
MSTRG.10719		#N/A	#N/A	#N/A	#N/A	#N/A	#N/A	#N/A	#N/A								1.53306	0.752435	43.9129	9.64208e-08	1.23409e-05	1.75554	0.752435	57.8833	4.93156e-09	2.80609e-07	1.84911	0.752435	63.3852	1.72854e-09	1.03687e-07	2.05708	0.752435	79.6173	7.69801e-11	4.45661e-09	Yes
MSTRG.20017|TraesCS3B02G123700	TraesCS3B02G123700	0	Glutaredoxin	GO:0009055,GO:0015035,GO:0045454	IPR002109,IPR011905,IPR014025,IPR012336	PF00462	PF00462:Glutaredoxin	IPR002109:Glutaredoxin	GO:0009055,GO:0015035,GO:0045454		UP						1.15105	2.81953	43.7903	9.91968e-08	1.26636e-05	1.59082	2.81953	84.0227	5.39821e-11	4.52468e-09	1.18858	2.81953	47.8973	3.92355e-08	1.77419e-06	1.1369	2.81953	45.4268	6.44844e-08	2.08748e-06		Yes
MSTRG.13196|TraesCS2B02G509500	TraesCS2B02G509500	0	UDP-glucoronosyl and UDP-glucosyl transferase	GO:0008152,GO:0016758	IPR002213	PF00201	PF00201:UDP-glucoronosyl and UDP-glucosyl transferase	IPR002213:UDP-glucuronosyl/UDP-glucosyltransferase	GO:0016758							Yes	1.58275	2.25202	43.7541	1.00033e-07	1.27378e-05	2.8691	2.25202	141.399	4.21088e-14	5.93913e-12	3.78708	2.25202	229.471	2.66478e-17	7.85054e-15	5.97516	2.25202	450.481	8.04695e-22	8.90315e-19		Yes
MSTRG.57129		#N/A	#N/A	#N/A	#N/A	#N/A	#N/A	#N/A	#N/A	Q9C8G9;57.52;AB1C_ARATH;ABC transporter C family member 1 (ABC transporter ABCC.1) (AtABCC1) (EC 7.6.2.2) (ATP-energized glutathione S-conjugate pump 1) (Glutathione S-conjugate-transporting ATPase 1) (Multidrug resistance-associated protein 1);Arabidopsis thaliana (Mouse-ear cress)	DOWN						0.686582	3.46376	43.7313	1.00564e-07	1.27726e-05	1.85846	3.46376	308.417	2.30183e-19	1.14604e-16	1.17183	3.46376	127.765	1.81848e-13	2.14546e-11	1.3138	3.46376	158.727	4.19957e-15	5.66634e-13	Yes
MSTRG.11929|TraesCS2B02G275100	TraesCS2B02G275100	0	Phosphoadenosine phosphosulfate reductase family, Thioredoxin	GO:0003824,GO:0008152,GO:0016671,GO:0019419,GO:0055114,GO:0045454	IPR002500,IPR012336,IPR004508,IPR014729,IPR013766,IPR017937	PF01507,PF00085	#N/A	#N/A	#N/A								1.5091	6.00518	43.6909	1.01511e-07	1.2859e-05	2.97485	6.00518	155.573	1.03271e-14	1.64797e-12	1.11849	6.00518	25.0405	1.44424e-05	0.000285341	0.982461	6.00518	18.3587	0.000142766	0.0017379		Yes	1.8.4.9
MSTRG.46634|TraesCS6D02G127700|TraesCS6D02G127800		0;0	Glutathione S-transferase, C-terminal domain, Glutathione S-transferase, N-terminal domain;Glutathione S-transferase, C-terminal domain, Glutathione S-transferase, N-terminal domain	GO:0005515;GO:0005515	IPR012336,IPR010987,IPR004046,IPR004045;IPR004046,IPR004045,IPR012336,IPR010987	PF00043,PF13417;PF00043,PF13417	PF02798:Glutathione S-transferase, N-terminal domain, PF00043:Glutathione S-transferase, C-terminal domain	IPR004045:Glutathione S-transferase, N-terminal, IPR004046:Glutathione S-transferase, C-terminal	GO:0005515					Yes			2.30444	5.35076	43.6803	1.01761e-07	1.2859e-05	5.29633	5.35076	178.576	1.29996e-15	2.60978e-13	6.66155	5.35076	246.939	8.3255e-18	2.62348e-15	6.42905	5.35076	207.275	1.01028e-15	1.55247e-13
MSTRG.38862|TraesCS5D02G089200	TraesCS5D02G089200	0	unknown function	0	0	0	#N/A	#N/A	#N/A								0.786536	2.3519	43.2062	1.13636e-07	1.43233e-05	0.712284	2.3519	36.196	6.32635e-07	2.21971e-05	0.680591	2.3519	32.9916	1.47042e-06	4.14548e-05	0.736957	2.3519	38.2683	3.22982e-07	9.03476e-06		Yes
MSTRG.18325|TraesCS3A02G289200	TraesCS3A02G289200	0	heat shock factor, HSF-type DNA-binding	GO:0003700,GO:0005634,GO:0006355,GO:0043565,GO:0003700,GO:0005634,GO:0009408	IPR000232,IPR011991,IPR027709,IPR027725	PF00447	PF00447:HSF-type DNA-binding	IPR000232:Heat shock factor (HSF)-type, DNA-binding	GO:0003700,GO:0006355,GO:0042025,GO:0043565		UP						0.868686	1.9644	43.0169	1.1878e-07	1.49339e-05	0.750895	1.9644	32.3402	1.7542e-06	5.4689e-05	0.849031	1.9644	41.4334	1.72757e-07	6.58592e-06	0.957463	1.9644	52.1929	1.26223e-08	4.7863e-07		Yes
MSTRG.24536|TraesCS3D02G349400	TraesCS3D02G349400	0	Plant protein 1589 of unknown function (A_thal_3526)	0	IPR006476	PF09713	PF09713:Plant protein 1589 of unknown function (A_thal_3526)	IPR006476:Conserved hypothetical protein CHP01589, plant	#N/A		UP						2.1434	2.11826	42.8937	1.22257e-07	1.53324e-05	2.99499	2.11826	77.4383	1.5206e-10	1.19601e-08	3.94371	2.11826	118.734	5.13533e-13	5.75851e-11	3.45126	2.11826	92.793	3.18366e-11	1.9913e-09		Yes
MSTRG.32186|TraesCS4D02G302500	TraesCS4D02G302500	0	MatE	GO:0006855,GO:0015238,GO:0015297,GO:0016020,GO:0055085	IPR002528	PF01554	PF01554:MatE	IPR002528:Multi antimicrobial extrusion protein	GO:0015297,GO:0016020,GO:0042910,GO:0055085								1.11938	2.72652	42.5485	1.3259e-07	1.65805e-05	3.7785	2.72652	428.779	9.72564e-22	1.09064e-18	3.75848	2.72652	425.628	1.10101e-21	9.45126e-19	3.36395	2.72652	374.259	4.52315e-21	3.51873e-18		Yes
MSTRG.4242|TraesCS1B02G308900	TraesCS1B02G308900	0	Aminotransferase class-III	GO:0008483,GO:0030170,GO:0003824,GO:0030170	IPR005814,IPR015421,IPR015422,IPR015424	PF00202	PF00202:Aminotransferase class-III	IPR005814:Aminotransferase class-III	GO:0008483,GO:0030170			DOWN					1.51612	4.74923	42.5394	1.32876e-07	1.65805e-05	2.52619	4.74923	111.041	1.30641e-12	1.40559e-10	2.35745	4.74923	95.593	9.98269e-12	8.95528e-10	3.80743	4.74923	208.068	4.93858e-16	8.33499e-14		Yes
MSTRG.23973|TraesCS3D02G257400	TraesCS3D02G257400	0	UDP-glucoronosyl and UDP-glucosyl transferase	GO:0008152,GO:0016758	IPR002213	PF00201	PF00201:UDP-glucoronosyl and UDP-glucosyl transferase	IPR002213:UDP-glucuronosyl/UDP-glucosyltransferase	GO:0016758		UP					Yes	7.22461	-1.36213	53.4897	1.33558e-07	1.66239e-05	5.82091	-1.36213	99.0683	4.49155e-10	3.2038e-08	9.9352	-1.36213	136.936	1.67022e-11	1.4412e-09	10.2007	-1.36213	129.708	1.46115e-11	9.47238e-10		Yes
MSTRG.20104		#N/A	#N/A	#N/A	#N/A	#N/A	#N/A	#N/A	#N/A	Q4KFC4;29.29;FADB_PSEF5;Fatty acid oxidation complex subunit alpha [Includes: Enoyl-CoA hydratase/Delta(3)-cis-Delta(2)-trans-enoyl-CoA isomerase/3-hydroxybutyryl-CoA epimerase (EC 4.2.1.17) (EC 5.1.2.3) (EC 5.3.3.8); 3-hydroxyacyl-CoA dehydrogenase (EC 1.1.1.35)];Pseudomonas fluorescens (strain ATCC BAA-477 / NRRL B-23932 / Pf-5)	UP						4.32018	-1.23527	42.0421	1.4945e-07	1.85412e-05	7.60189	-1.23527	98.5199	6.67021e-12	6.51169e-10	6.06747	-1.23527	77.7163	1.45378e-10	1.07549e-08	7.15183	-1.23527	108.917	1.09529e-12	9.0136e-11	Yes
MSTRG.17356|TraesCS3A02G149300	TraesCS3A02G149300	0	Mitochondrial carrier protein	0	IPR018108,IPR023395	PF00153	PF00153:Mitochondrial carrier protein	IPR018108:Mitochondrial substrate/solute carrier	#N/A		UP						1.29161	1.99156	42.0348	1.49706e-07	1.85412e-05	1.61046	1.99156	64.7494	1.34512e-09	8.74292e-08	1.22363	1.99156	37.5734	4.45541e-07	1.52773e-05	1.36282	1.99156	48.5276	3.11008e-08	1.08425e-06		Yes
MSTRG.37906|TraesCS5B02G449500	TraesCS5B02G449500	0	ABC-transporter extracellular N-terminal, ABC transporter, Plant PDR ABC transporter associated, ATPases associated with a variety of cellular activities, ABC-2 type transporter	GO:0005524,GO:0016887,GO:0016020	IPR029481,IPR003439,IPR027417,IPR013581,IPR003593,IPR013525	PF14510,PF00005,PF08370,PF01061	PF08370:Plant PDR ABC transporter associated, PF00005:ABC transporter, PF01061:ABC-2 type transporter, PF14510:ABC-transporter N-terminal	IPR013581:Plant PDR ABC transporter associated, IPR003439:ABC transporter-like, IPR013525:ABC-2 type transporter, IPR029481:ABC-transporter N-terminal domain	GO:0005524,GO:0016887, GO:0016020						Yes		0.9018	0.580501	6.8635	0.012749	0.20696	0.590992	0.580501	2.97364	0.0931093	0.290223	-0.448473	0.580501	1.75567	0.193418	0.357457	-1.06484	0.580501	9.59953	0.00378122	0.0240526		Yes
MSTRG.37803|TraesCS5B02G426300	TraesCS5B02G426300	0	Glutathione S-transferase, C-terminal domain, Glutathione S-transferase, N-terminal domain	GO:0005515	IPR012336,IPR010987,IPR004045	PF13410,PF13417	PF13417:Glutathione S-transferase, N-terminal domain, PF13410:Glutathione S-transferase, C-terminal domain	IPR004045:Glutathione S-transferase, N-terminal	GO:0005515					Yes			3.50123	2.62239	41.7105	1.61702e-07	1.99278e-05	7.2728	2.62239	124.143	2.73809e-13	3.34949e-11	5.45227	2.62239	90.6133	2.02489e-11	1.72334e-09	5.51363	2.62239	77.5607	3.96837e-10	2.03269e-08		Yes
MSTRG.27842		#N/A	#N/A	#N/A	#N/A	#N/A	#N/A	#N/A	#N/A		UP						1.87332	0.812462	41.5748	1.67018e-07	2.05321e-05	1.80006	0.812462	41.0517	1.89305e-07	7.66894e-06	2.16065	0.812462	54.7132	9.28642e-09	4.76652e-07	1.08732	0.812462	15.9869	0.000293642	0.00316721	Yes
MSTRG.46635|TraesCS6D02G127900	TraesCS6D02G127900	0	Aldo/keto reductase family	0	IPR023210,IPR001395	PF00248	PF00248:Aldo/keto reductase family	IPR023210:NADP-dependent oxidoreductase domain	#N/A								3.57318	1.43391	41.5641	1.67447e-07	2.05341e-05	8.14972	1.43391	163.157	5.07886e-15	8.74969e-13	9.75036	1.43391	190.218	4.95135e-16	1.05802e-13	7.07292	1.43391	122.258	9.70921e-13	8.0567e-11		Yes
MSTRG.19671|TraesCS3B02G033400	TraesCS3B02G033400	0	UDP-glucoronosyl and UDP-glucosyl transferase	GO:0008152,GO:0016758	IPR002213	PF00201	PF00201:UDP-glucoronosyl and UDP-glucosyl transferase	IPR002213:UDP-glucuronosyl/UDP-glucosyltransferase	GO:0016758		UP					Yes	1.75486	-0.340147	41.3572	1.75934e-07	2.15219e-05	2.00475	-0.340147	53.2412	1.25553e-08	6.65005e-07	1.87849	-0.340147	45.9658	6.03308e-08	2.5984e-06	3.16514	-0.340147	106.719	1.46054e-12	1.15059e-10		Yes
MSTRG.5315|TraesCS1D02G066700	TraesCS1D02G066700	0	SAP domain, PHD-finger, MIZ/SP-RING zinc finger, Putative DNA-binding (bihelical) motif predicted to be involved in chromosomal organisation, PHD zinc finger	GO:0005515,GO:0008270,GO:0005515,GO:0008270	IPR011011,IPR003034,IPR013083,IPR019787,IPR019786,IPR004181,IPR001965	PF02037,PF00628,PF02891	PF02891:MIZ/SP-RING zinc finger, PF00628:PHD-finger, PF02037:SAP domain	IPR004181:Zinc finger, MIZ-type, IPR019787:Zinc finger, PHD-finger, IPR003034:SAP domain	GO:0008270								-0.559005	3.48871	41.1174	1.86343e-07	2.27393e-05	0.0506338	3.48871	0.336671	0.56533	0.7911	0.0658616	3.48871	0.568892	0.455548	0.626681	0.0315393	3.48871	0.129691	0.720758	0.851124		Yes
MSTRG.51057|TraesCS7B02G030600	TraesCS7B02G030600	0	MatE	GO:0006855,GO:0015238,GO:0015297,GO:0016020,GO:0055085	IPR002528	PF01554	PF01554:MatE	IPR002528:Multi antimicrobial extrusion protein	GO:0015297,GO:0016020,GO:0042910,GO:0055085			DOWN					1.14916	3.64624	41.0986	1.87185e-07	2.27609e-05	2.41036	3.64624	170.179	2.6961e-15	4.95326e-13	2.66734	3.64624	191.805	4.35766e-16	9.4742e-14	1.37601	3.64624	60.5793	3.30548e-09	1.40902e-07		Yes
MSTRG.20143|TraesCS3B02G144500	TraesCS3B02G144500	0	unknown function	0	0	0	#N/A	#N/A	#N/A		UP						1.99428	0.557012	41.0931	1.87434e-07	2.27609e-05	4.21464	0.557012	148.654	2.02327e-14	3.05257e-12	5.14785	0.557012	182.353	9.451e-16	1.85987e-13	4.85764	0.557012	201.278	1.31347e-16	2.5249e-14		Yes
MSTRG.25721|TraesCS4A02G062800	TraesCS4A02G062800	0	heat shock factor, HSF-type DNA-binding	GO:0003700,GO:0005634,GO:0006355,GO:0043565,GO:0003700,GO:0005634,GO:0009408	IPR011991,IPR000232,IPR027709,IPR027725	PF00447	PF00447:HSF-type DNA-binding	IPR000232:Heat shock factor (HSF)-type, DNA-binding	GO:0003700,GO:0006355,GO:0042025,GO:0043565		UP	DOWN					0.810673	2.61688	40.6292	2.09593e-07	2.53898e-05	1.23944	2.61688	91.002	1.91421e-11	1.72653e-09	1.02641	2.61688	62.6628	1.97686e-09	1.17171e-07	1.56358	2.61688	143.15	2.01956e-14	2.32755e-12		Yes
MSTRG.55797|TraesCS7D02G439400	TraesCS7D02G439400	0	UDP-glucoronosyl and UDP-glucosyl transferase	GO:0008152,GO:0016758	IPR002213	PF00201	PF00201:UDP-glucoronosyl and UDP-glucosyl transferase	IPR002213:UDP-glucuronosyl/UDP-glucosyltransferase	GO:0016758							Yes	2.84598	0.62579	40.4609	2.18303e-07	2.63807e-05	5.33436	0.62579	102.34	3.99312e-12	4.03265e-10	4.74698	0.62579	85.4765	4.32828e-11	3.45901e-09	4.63813	0.62579	78.6656	2.05352e-10	1.11252e-08		Yes
MSTRG.15910|TraesCS2D02G407300	TraesCS2D02G407300	0	UDP-glucoronosyl and UDP-glucosyl transferase	GO:0008152,GO:0016758	IPR002213	PF00201	#N/A	#N/A	#N/A							Yes	1.03013	2.19016	40.1241	2.36903e-07	2.85592e-05	0.793912	2.19016	24.3947	1.76279e-05	0.000399661	0.442084	2.19016	7.70662	0.00863429	0.0414652	0.421204	2.19016	7.03708	0.0116074	0.0560293		Yes
MSTRG.40206|TraesCS5D02G312000	TraesCS5D02G312000	0	UDP-glucoronosyl and UDP-glucosyl transferase	GO:0008152,GO:0016758	IPR002213	PF00201	#N/A	#N/A	#N/A							Yes	1.28343	0.494842	39.9063	2.49815e-07	3.0043e-05	1.58929	0.494842	63.3325	1.74549e-09	1.0959e-07	1.22733	0.494842	39.1697	2.9928e-07	1.07585e-05	1.73459	0.494842	77.2177	1.14255e-10	6.42047e-09		Yes
MSTRG.27644		#N/A	#N/A	#N/A	#N/A	#N/A	#N/A	#N/A	#N/A	P64700;34.88;Y489_MYCBO;Uncharacterized protein Mb0489c;Mycobacterium bovis (strain ATCC BAA-935 / AF2122/97)	UP						2.3375	0.858401	39.7023	2.62585e-07	3.14919e-05	3.95498	0.858401	113.376	9.78995e-13	1.07599e-10	5.95064	0.858401	202.779	1.84518e-16	4.41673e-14	6.25389	0.858401	177.334	2.21333e-15	3.15752e-13	Yes
MSTRG.23113|TraesCS3D02G131200	TraesCS3D02G131200	0	Triose-phosphate Transporter family, EamA-like transporter family	GO:0005215,GO:0006810,GO:0016021,GO:0016020,GO:0016021	IPR004696,IPR004853,IPR000620	PF03151,PF00892	PF03151:Triose-phosphate Transporter family	IPR004853:Sugar phosphate transporter domain	#N/A		UP	UP					1.09335	2.68147	39.6938	2.63128e-07	3.14919e-05	2.05354	2.68147	135.43	7.87507e-14	1.06835e-11	1.02459	2.68147	36.5419	5.78938e-07	1.90008e-05	0.827112	2.68147	23.2582	2.44019e-05	0.00039025		Yes
MSTRG.32233|TraesCS4D02G311500	TraesCS4D02G311500	0	UDP-glucoronosyl and UDP-glucosyl transferase	GO:0008152,GO:0016758	IPR002213	PF00201	PF00201:UDP-glucoronosyl and UDP-glucosyl transferase	IPR002213:UDP-glucuronosyl/UDP-glucosyltransferase	GO:0016758							Yes	4.3893	0.985478	39.4274	2.80889e-07	3.3537e-05	6.84712	0.985478	127.54	1.86492e-13	2.33293e-11	7.46046	0.985478	148.755	2.00327e-14	2.86606e-12	9.64275	0.985478	185.157	2.37907e-15	3.3555e-13		Yes
MSTRG.39888|TraesCS5D02G243700	TraesCS5D02G243700	0	Mitochondrial carrier protein	0	IPR023395,IPR018108	PF00153	PF00153:Mitochondrial carrier protein	IPR018108:Mitochondrial substrate/solute carrier	#N/A								1.02122	2.37675	39.4009	2.82724e-07	3.36753e-05	2.11791	2.37675	162.006	5.64664e-15	9.63852e-13	2.19354	2.37675	173.224	2.06243e-15	3.70701e-13	2.2426	2.37675	179.753	6.08503e-16	9.90071e-14		Yes
MSTRG.42048|TraesCS6A02G139100	TraesCS6A02G139100	0	Glutathione S-transferase, N-terminal domain, Glutathione S-transferase, C-terminal domain	GO:0005515	IPR010987,IPR004045,IPR012336,IPR004046	PF13417,PF00043	#N/A	#N/A	#N/A					Yes			2.93471	4.29074	39.3705	2.84846e-07	3.38471e-05	6.3057	4.29074	139.338	5.21436e-14	7.21147e-12	8.02159	4.29074	189.024	5.45378e-16	1.14571e-13	7.88986	4.29074	151.074	9.25214e-14	9.55697e-12		Yes
MSTRG.48025|TraesCS6D02G353400	TraesCS6D02G353400	0	Alcohol dehydrogenase GroES-like domain, Zinc-binding dehydrogenase, Enoylreductase	GO:0008270,GO:0016491,GO:0055114,GO:0016491,GO:0055114,GO:0016491	IPR011032,IPR002328,IPR016040,IPR013154,IPR013149,IPR002085,IPR020843	PF08240,PF00107	PF00107:Zinc-binding dehydrogenase, PF08240:Alcohol dehydrogenase GroES-like domain	IPR013149:Alcohol dehydrogenase, C-terminal, IPR013154:Alcohol dehydrogenase, N-terminal	GO:0055114								3.85748	1.81546	39.2569	2.92919e-07	3.47234e-05	7.52029	1.81546	100.024	5.44027e-12	5.41721e-10	7.38458	1.81546	103.473	3.43886e-12	3.3375e-10	7.29568	1.81546	92.209	4.77493e-11	2.88512e-09		Yes
MSTRG.20144|TraesCS3B02G144600	TraesCS3B02G144600	0	UDP-glucoronosyl and UDP-glucosyl transferase	GO:0008152,GO:0016758	IPR002213	PF00201	PF00201:UDP-glucoronosyl and UDP-glucosyl transferase	IPR002213:UDP-glucuronosyl/UDP-glucosyltransferase	GO:0016758		UP					Yes	0.941799	2.16722	39.2051	2.96683e-07	3.50484e-05	0.725308	2.16722	23.7341	2.16651e-05	0.000475181	0.477081	2.16722	10.2918	0.00278491	0.0179651	0.799722	2.16722	29.2198	3.77397e-06	7.96856e-05		Yes
MSTRG.13749|TraesCS2D02G028600	TraesCS2D02G028600	0	NADH:flavin oxidoreductase / NADH oxidase family	GO:0003824,GO:0010181,GO:0016491,GO:0055114	IPR013785,IPR001155	PF00724	PF00724:NADH:flavin oxidoreductase / NADH oxidase family	IPR001155:NADH:flavin oxidoreductase/NADH oxidase, N-terminal	GO:0010181,GO:0016491,GO:0055114			UP					0.804407	3.54466	39.1998	2.97068e-07	3.50484e-05	1.91541	3.54466	211.284	9.7377e-17	2.49908e-14	1.97222	3.54466	219.482	5.36793e-17	1.45929e-14	1.96027	3.54466	218.54	2.69926e-17	6.08102e-15		Yes
MSTRG.39966|TraesCS5D02G261000	TraesCS5D02G261000	0	Cellulose synthase	GO:0016020,GO:0016760,GO:0030244	IPR005150,IPR029044	PF03552	PF03552:Cellulose synthase	IPR005150:Cellulose synthase	GO:0016020,GO:0016760,GO:0030244								0.789597	5.56899	39.171	2.99187e-07	3.5215e-05	2.32813	5.56899	315.49	1.58857e-19	8.41399e-17	1.70533	5.56899	176.902	1.49994e-15	2.79696e-13	1.8593	5.56899	214.248	3.71921e-17	8.01609e-15		Yes
MSTRG.2783|TraesCS1B02G090500	TraesCS1B02G090500	0	Glutamate-cysteine ligase family 2(GCS2)	GO:0004357,GO:0042398,GO:0004357,GO:0006750	IPR006336,IPR011556	PF04107	PF04107:Glutamate-cysteine ligase family 2(GCS2)	IPR006336:Glutamate--cysteine ligase, GCS2	GO:0004357,GO:0042398		UP	UP					0.520419	6.3383	39.0115	3.11199e-07	3.65424e-05	1.56983	6.3383	341.183	4.38578e-20	2.79948e-17	1.89297	6.3383	486.666	1.14391e-22	1.63599e-19	0.861567	6.3383	106.408	1.52177e-12	1.19693e-10		Yes	6.3.2.2
MSTRG.23055		#N/A	#N/A	#N/A	#N/A	#N/A	#N/A	#N/A	#N/A		UP						3.60569	-0.322835	38.9337	3.17236e-07	3.71637e-05	5.33916	-0.322835	86.2951	3.82654e-11	3.28699e-09	6.55083	-0.322835	87.3147	3.28595e-11	2.70415e-09	5.47171	-0.322835	93.7529	1.2416e-11	8.17682e-10	Yes
MSTRG.28048|TraesCS4B02G023200	TraesCS4B02G023200	0	VQ motif	0	IPR008889	PF05678	PF05678:VQ motif	IPR008889:VQ	#N/A		UP	DOWN					1.57329	2.85309	38.8136	3.26814e-07	3.81958e-05	3.33138	2.85309	146.893	2.41074e-14	3.56567e-12	3.67877	2.85309	159.086	7.40852e-15	1.18603e-12	2.80216	2.85309	103.262	7.41974e-12	5.12363e-10		Yes
MSTRG.45175|TraesCS6B02G291400	TraesCS6B02G291400	0	PLATZ transcription factor	0	IPR006734	PF04640	#N/A	#N/A	#N/A								1.24473	0.550114	38.774	3.30036e-07	3.8482e-05	0.682251	0.550114	11.9299	0.00141798	0.0145534	0.510276	0.550114	6.48455	0.0152479	0.0626994	0.206472	0.550114	1.08758	0.303632	0.522997		Yes
MSTRG.19268|TraesCS3A02G458400	TraesCS3A02G458400	0	Prokaryotic membrane lipoprotein lipid attachment site profile.	0	0	0	#N/A	#N/A	#N/A		UP						1.53645	0.925438	38.6487	3.40458e-07	3.96045e-05	3.24911	0.925438	158.221	8.03483e-15	1.32463e-12	3.46739	0.925438	178.993	1.25461e-15	2.41175e-13	2.7822	0.925438	121.693	2.23154e-13	2.11627e-11		Yes
MSTRG.38028|TraesCS5B02G479900	TraesCS5B02G479900	0	ATPases associated with a variety of cellular activities, ABC transporter transmembrane region, ABC transporter	GO:0005524,GO:0016887,GO:0005524,GO:0006810,GO:0016021,GO:0042626,GO:0055085	IPR003439,IPR017871,IPR011527,IPR027417,IPR003593	PF00664,PF00005	PF00005:ABC transporter, PF00664:ABC transporter transmembrane region	IPR003439:ABC transporter-like, IPR011527:ABC transporter type 1, transmembrane domain	GO:0005524,GO:0016887, GO:0005524,GO:0016021,GO:0042626,GO:0055085						Yes		0.593298	5.40163	38.5751	3.46738e-07	4.0241e-05	1.41927	5.40163	215.284	7.264e-17	1.93401e-14	1.428	5.40163	217.569	6.15727e-17	1.63935e-14	0.859129	5.40163	81.8444	5.37497e-11	3.2242e-09		Yes
MSTRG.38419|TraesCS5D02G004800	TraesCS5D02G004800	0	Glucose / Sorbosone dehydrogenase	GO:0005975,GO:0016901,GO:0048038,GO:0003824	IPR012938,IPR011041,IPR011042	PF07995	PF07995:Glucose / Sorbosone dehydrogenase	IPR012938:Glucose/Sorbosone dehydrogenase	#N/A			UP					0.486198	3.25945	38.3807	3.63926e-07	4.21376e-05	1.01021	3.25945	165.956	3.93552e-15	6.99791e-13	1.32687	3.25945	281.919	9.91919e-19	3.95153e-16	1.34172	3.25945	275.587	5.96529e-19	1.94117e-16		Yes
MSTRG.16837		#N/A	#N/A	#N/A	#N/A	#N/A	PF07727:Reverse transcriptase (RNA-dependent DNA polymerase), PF00665:Integrase core domain	IPR013103:Reverse transcriptase, RNA-dependent DNA polymerase, IPR001584:Integrase, catalytic core	GO:0015074	P10978;36.6;POLX_TOBAC;Retrovirus-related Pol polyprotein from transposon TNT 1-94 [Includes: Protease (EC 3.4.23.-); Reverse transcriptase (EC 2.7.7.49); Endonuclease];Nicotiana tabacum (Common tobacco)							1.87358	1.29494	38.3592	3.65881e-07	4.22657e-05	4.77345	1.29494	219.741	5.26923e-17	1.42579e-14	5.17811	1.29494	257.523	4.25892e-18	1.42311e-15	5.37539	1.29494	284.483	8.78734e-19	2.7344e-16	Yes
MSTRG.31813|TraesCS4D02G235500	TraesCS4D02G235500	0	unknown function	0	0	0	#N/A	#N/A	#N/A		UP	DOWN					1.57152	3.75699	38.0916	3.91175e-07	4.50829e-05	2.32564	3.75699	75.9759	1.9297e-10	1.47356e-08	1.70111	3.75699	34.6652	9.41834e-07	2.87505e-05	1.23907	3.75699	23.1512	3.05724e-05	0.00047242		Yes
MSTRG.6369		#N/A	#N/A	#N/A	#N/A	#N/A	PF14223:gag-polypeptide of LTR copia-type	#N/A	#N/A	P21414;39.29;POL_GALV;Gag-Pol polyprotein [Cleaved into: Matrix protein p15 (MA); RNA-binding phosphoprotein p12 (pp12); Capsid protein p30 (CA); Nucleocapsid protein p10-Pol (NC-pol); Protease (EC 3.4.23.-); Reverse transcriptase/ribonuclease H (RT) (EC 2.7.7.49) (EC 2.7.7.7) (EC 3.1.26.4); Integrase (IN) (EC 2.7.7.-) (EC 3.1.-.-)];Gibbon ape leukemia virus (GALV)	UP	UP					2.73821	-0.354625	38.0528	3.94985e-07	4.54168e-05	5.1295	-0.354625	116.799	6.46553e-13	7.34945e-11	4.86611	-0.354625	106.862	2.21512e-12	2.19694e-10	3.4828	-0.354625	27.2789	6.73378e-06	0.000130655	Yes
MSTRG.4943		#N/A	#N/A	#N/A	#N/A	#N/A	PF07727:Reverse transcriptase (RNA-dependent DNA polymerase), PF13976:GAG-pre-integrase domain, PF00665:Integrase core domain	IPR013103:Reverse transcriptase, RNA-dependent DNA polymerase, IPR025724:GAG-pre-integrase domain, IPR001584:Integrase, catalytic core	GO:0015074	P10978;32.27;POLX_TOBAC;Retrovirus-related Pol polyprotein from transposon TNT 1-94 [Includes: Protease (EC 3.4.23.-); Reverse transcriptase (EC 2.7.7.49); Endonuclease];Nicotiana tabacum (Common tobacco)							1.74887	0.727431	38.0358	3.96674e-07	4.55061e-05	3.15765	0.727431	121.432	3.74275e-13	4.49022e-11	3.72915	0.727431	156.58	9.38314e-15	1.4599e-12	4.31206	0.727431	181.21	6.27021e-16	1.01358e-13	Yes
MSTRG.6090|TraesCS1D02G189600	TraesCS1D02G189600	0	Glutathione S-transferase, C-terminal domain, Glutathione S-transferase, N-terminal domain	GO:0005515	IPR004046,IPR010987,IPR004045,IPR012336	PF00043,PF13417	PF13417:Glutathione S-transferase, N-terminal domain, PF00043:Glutathione S-transferase, C-terminal domain	IPR004045:Glutathione S-transferase, N-terminal, IPR004046:Glutathione S-transferase, C-terminal	GO:0005515		UP			Yes			2.62475	0.405284	37.882	4.1227e-07	4.71864e-05	5.1286	0.405284	99.1533	6.12002e-12	6.05773e-10	4.45513	0.405284	79.2812	1.13114e-10	8.50711e-09	4.4915	0.405284	85.1539	6.46731e-11	3.81963e-09		Yes
MSTRG.45055|TraesCS6B02G275600	TraesCS6B02G275600	0	F-box-like	GO:0005515	IPR001810	PF12937	PF12937:F-box-like	IPR001810:F-box domain	GO:0005515								0.848737	1.70702	37.7177	4.29648e-07	4.90626e-05	0.202857	1.70702	2.30091	0.137931	0.368592	-0.21418	1.70702	2.56963	0.117571	0.254766	-0.158006	1.70702	1.42139	0.240606	0.454019		Yes
MSTRG.36734|TraesCS5B02G208100	TraesCS5B02G208100	0	Papain family cysteine protease, Cathepsin propeptide inhibitor domain (I29)	GO:0006508,GO:0008234,GO:0008234	IPR000668,IPR025660,IPR013128,IPR025661,IPR013201,IPR000169	PF00112,PF08246	PF08246:Cathepsin propeptide inhibitor domain (I29), PF00112:Papain family cysteine protease	IPR013201:Cathepsin propeptide inhibitor domain (I29), IPR000668:Peptidase C1A, papain C-terminal	GO:0006508,GO:0008234			UP					0.535084	8.05711	37.6198	4.40367e-07	5.01716e-05	0.856527	8.05711	95.678	9.86513e-12	9.37338e-10	0.784238	8.05711	80.4209	9.44266e-11	7.19956e-09	1.44306	8.05711	265.911	1.08133e-18	3.2432e-16		Yes
MSTRG.19993|TraesCS3B02G118300	TraesCS3B02G118300	0	UDP-glucoronosyl and UDP-glucosyl transferase	GO:0008152,GO:0016758	IPR002213	PF00201	#N/A	#N/A	#N/A		UP					Yes	0.770748	4.87575	37.5305	4.50387e-07	5.11961e-05	1.05823	4.87575	70.307	5.0119e-10	3.55966e-08	0.464	4.87575	13.7707	0.000686472	0.00620292	0.983029	4.87575	62.3077	1.63196e-09	7.39999e-08		Yes
MSTRG.19374|TraesCS3A02G490700	TraesCS3A02G490700	0	NADPH-dependent FMN reductase	GO:0016491	IPR029039,IPR005025	PF03358	PF03358:NADPH-dependent FMN reductase	IPR005025:NADPH-dependent FMN reductase-like	GO:0016491		UP						5.23242	-0.899112	39.3886	4.62552e-07	5.24591e-05	5.50021	-0.899112	52.1308	3.10491e-08	1.49794e-06	7.48747	-0.899112	69.6186	1.407e-09	8.60588e-08	10.3791	-0.899112	69.2835	1.54289e-09	7.04101e-08		Yes
MSTRG.22986|TraesCS3D02G107400	TraesCS3D02G107400	0	Glutaredoxin	GO:0009055,GO:0015035,GO:0045454	IPR012336,IPR002109,IPR014025	PF00462	#N/A	#N/A	#N/A		UP						1.02944	2.6423	37.3235	4.74567e-07	5.36994e-05	1.30171	2.6423	59.1165	3.87798e-09	2.25557e-07	0.73675	2.6423	19.3548	9.0816e-05	0.00126974	0.906084	2.6423	31.0021	2.36617e-06	5.28252e-05		Yes
MSTRG.43958|TraesCS6B02G091100|TraesCS6B02G091200		0;0	Terpene synthase, N-terminal domain, Terpene synthase family, metal binding domain;Terpene synthase family, metal binding domain	GO:0008152,GO:0010333,GO:0016829,GO:0000287,GO:0010333,GO:0016829;GO:0008152,GO:0010333,GO:0016829,GO:0000287,GO:0010333,GO:0016829	IPR008949,IPR001906,IPR008930,IPR005630;IPR008949,IPR008930,IPR001906,IPR005630	PF01397,PF03936;PF03936	PF03936:Terpene synthase family, metal binding domain, PF01397:Terpene synthase, N-terminal domain	IPR005630:Terpene synthase, metal-binding domain, IPR001906:Terpene synthase, N-terminal domain	GO:0000287,GO:0010333,GO:0016829, GO:0010333,GO:0016829								3.0653	4.34917	37.2164	4.87604e-07	5.50495e-05	4.42151	4.34917	72.3573	3.52817e-10	2.55692e-08	5.79979	4.34917	107.721	1.98472e-12	1.98824e-10	5.45578	4.34917	88.5631	8.59135e-11	4.92795e-09
MSTRG.20162|TraesCS3B02G148100	TraesCS3B02G148100	0	ATPases associated with a variety of cellular activities, ABC transporter transmembrane region, ABC transporter	GO:0005524,GO:0006810,GO:0016021,GO:0042626,GO:0055085,GO:0005524,GO:0016887	IPR027417,IPR011527,IPR003593,IPR003439,IPR017871	PF00664,PF00005	PF00005:ABC transporter, PF00664:ABC transporter transmembrane region	IPR003439:ABC transporter-like, IPR011527:ABC transporter type 1, transmembrane domain	GO:0005524,GO:0016887, GO:0005524,GO:0016021,GO:0042626,GO:0055085		UP				Yes		0.323089	3.8151	4.8315	0.0343811	0.331874	0.146244	3.8151	0.983598	0.327855	0.604184	-0.11512	3.8151	0.60662	0.441094	0.613892	-0.420079	3.8151	8.27596	0.00662411	0.0367098		Yes
MSTRG.44294|TraesCS6B02G167300|TraesCS6B02G167500|TraesCS6B02G167600		0;0;0	Glutathione S-transferase, N-terminal domain, Glutathione S-transferase, C-terminal domain;Glutathione S-transferase, N-terminal domain, Glutathione S-transferase, C-terminal domain;Glutathione S-transferase, N-terminal domain, Glutathione S-transferase, C-terminal domain	GO:0005515;GO:0005515;GO:0005515	IPR004045,IPR010987,IPR012336,IPR004046;IPR010987,IPR012336,IPR004045,IPR004046;IPR010987,IPR012336,IPR004045,IPR004046	PF13417,PF00043;PF13417,PF00043;PF13417,PF00043	PF00043:Glutathione S-transferase, C-terminal domain, PF02798:Glutathione S-transferase, N-terminal domain	IPR004046:Glutathione S-transferase, C-terminal, IPR004045:Glutathione S-transferase, N-terminal	GO:0005515					Yes			3.67845	1.94214	37.0687	5.06217e-07	5.68929e-05	8.62671	1.94214	133.775	9.4042e-14	1.24858e-11	9.70306	1.94214	150.582	1.67327e-14	2.47758e-12	7.61036	1.94214	86.964	9.55563e-11	5.44343e-09
MSTRG.17017|TraesCS3A02G083400	TraesCS3A02G083400	0	Protein of unknown function (DUF3339)	0	IPR021775	PF11820	PF11820:Protein of unknown function (DUF3339)	IPR021775:Protein of unknown function DUF3339	#N/A		UP	UP					1.11009	0.627235	37.0063	5.14299e-07	5.7671e-05	1.57715	0.627235	77.3071	1.55326e-10	1.21785e-08	1.30903	0.627235	53.4727	1.19698e-08	6.03799e-07	1.20624	0.627235	40.6385	1.78448e-07	5.29474e-06		Yes
MSTRG.20818|TraesCS3B02G245100	TraesCS3B02G245100	0	WD40 repeats	GO:0000159,GO:0007165,GO:0008601,GO:0005515	IPR000009,IPR019775,IPR001680,IPR018067,IPR015943,IPR017986	0	PF00400:WD domain, G-beta repeat	IPR001680:WD40 repeat	GO:0005515		UP						0.60062	2.63363	36.9877	5.16746e-07	5.78151e-05	1.23952	2.63363	158.262	8.00389e-15	1.32391e-12	0.980949	2.63363	99.361	5.95024e-12	5.53739e-10	1.00153	2.63363	101.717	2.85897e-12	2.15019e-10		Yes
MSTRG.23774|TraesCS3D02G226000	TraesCS3D02G226000	0	Cytochrome P450	GO:0005506,GO:0016705,GO:0020037,GO:0055114,GO:0016705,GO:0055114	IPR001128,IPR002401,IPR017972	PF00067	PF00067:Cytochrome P450	IPR001128:Cytochrome P450	GO:0005506,GO:0016705,GO:0020037,GO:0055114		UP		Yes				0.875091	4.2041	36.7718	5.45931e-07	6.09435e-05	1.72998	4.2041	140.863	4.45046e-14	6.24167e-12	0.921722	4.2041	41.6514	1.63997e-07	6.30997e-06	1.17501	4.2041	68.9187	5.3717e-10	2.67705e-08		Yes
MSTRG.29496|TraesCS4B02G239700	TraesCS4B02G239700	0	HSF-type DNA-binding, heat shock factor	GO:0003700,GO:0005634,GO:0006355,GO:0043565,GO:0003700,GO:0005634,GO:0009408	IPR011991,IPR000232,IPR027709,IPR027725	PF00447	PF00447:HSF-type DNA-binding	IPR000232:Heat shock factor (HSF)-type, DNA-binding	GO:0003700,GO:0006355,GO:0042025,GO:0043565		UP	DOWN					0.55488	3.28358	36.6558	5.6233e-07	6.26337e-05	1.01531	3.28358	118.4	5.34296e-13	6.21531e-11	1.03958	3.28358	123.585	2.91891e-13	3.37185e-11	1.41768	3.28358	224.49	1.74631e-17	4.24122e-15		Yes
MSTRG.52828|TraesCS7B02G332300	TraesCS7B02G332300	0	C2H2 type zinc-finger (2 copies), U1-like zinc finger, zinc finger	GO:0046872,GO:0003676,GO:0008270	IPR007087,IPR003604,IPR015880	PF12756	PF12756:C2H2 type zinc-finger (2 copies)	IPR041661:ZN622/Rei1/Reh1, zinc finger C2H2-type	#N/A								0.771994	2.81668	36.5646	5.75599e-07	6.39685e-05	1.4191	2.81668	120.313	4.26478e-13	5.09197e-11	0.971879	2.81668	56.9122	5.97254e-09	3.17693e-07	1.10347	2.81668	72.9999	2.33518e-10	1.25284e-08		Yes
MSTRG.16236|TraesCS2D02G483000	TraesCS2D02G483000	0	UDP-glucoronosyl and UDP-glucosyl transferase	GO:0008152,GO:0016758	IPR002213	PF00201	PF00201:UDP-glucoronosyl and UDP-glucosyl transferase	IPR002213:UDP-glucuronosyl/UDP-glucosyltransferase	GO:0016758							Yes	1.34769	1.66605	36.5138	5.83119e-07	6.46599e-05	2.40312	1.66605	108.733	1.74543e-12	1.84874e-10	2.85902	1.66605	150.806	1.63695e-14	2.44013e-12	4.74731	1.66605	339.762	3.14525e-20	1.56596e-17		Yes
MSTRG.5786|TraesCS1D02G147000	TraesCS1D02G147000	0	Diacylglycerol acyltransferase, Alpha/beta hydrolase family	GO:0016747	IPR007130,IPR000073,IPR029058	PF03982,PF12697	PF03982:Diacylglycerol acyltransferase, PF12146:Serine aminopeptidase, S33	IPR007130:Diacylglycerol acyltransferase, IPR022742:Serine aminopeptidase, S33	GO:0016747		UP						0.679879	5.25899	36.4647	5.90496e-07	6.53325e-05	1.30664	5.25899	132.081	1.12983e-13	1.47643e-11	1.03605	5.25899	84.1909	5.26125e-11	4.12515e-09	0.991142	5.25899	78.723	8.90996e-11	5.0931e-09		Yes
MSTRG.11692|TraesCS2B02G247900	TraesCS2B02G247900	0	Senescence regulator	0	IPR007608	PF04520	PF04520:Senescence regulator	IPR007608:Senescence regulator S40	#N/A								1.34228	1.03994	36.13	6.43468e-07	7.10355e-05	1.32612	1.03994	33.8004	1.18396e-06	3.87299e-05	1.82646	1.03994	61.5459	2.43765e-09	1.41287e-07	1.01438	1.03994	20.5406	5.70845e-05	0.000807915		Yes
MSTRG.32746		#N/A	#N/A	#N/A	#N/A	#N/A	PF07859:alpha/beta hydrolase fold	IPR013094:Alpha/beta hydrolase fold-3	GO:0016787	Q9SMM9;46.56;CXE13_ARATH;Probable carboxylesterase 13 (AtCXE13) (EC 3.1.1.1);Arabidopsis thaliana (Mouse-ear cress)							1.8525	0.199797	36.0161	6.62624e-07	7.29883e-05	2.21876	0.199797	48.7775	3.2358e-08	1.55958e-06	2.43732	0.199797	58.1758	4.65694e-09	2.53122e-07	3.75153	0.199797	125.121	1.4885e-13	1.46752e-11	Yes
MSTRG.41535|TraesCS5D02G568400|TraesCS5D02G568500		0;0	Possible lysine decarboxylase;Possible lysine decarboxylase	0;0	IPR005269;IPR005269	PF03641;PF03641	PF03641:Possible lysine decarboxylase	IPR031100:LOG family	#N/A								0.651606	3.99157	35.989	6.67276e-07	7.33385e-05	0.292747	3.99157	7.37761	0.0100389	0.0637199	0.365656	3.99157	11.4505	0.00172246	0.0124921	0.525951	3.99157	24.0989	1.78327e-05	0.000300888
MSTRG.43220|TraesCS6A02G323400	TraesCS6A02G323400	0	Lipocalin-like domain	GO:0005215	IPR022272,IPR000566,IPR002446,IPR022271,IPR011038,IPR012674	PF08212	PF08212:Lipocalin-like domain	IPR000566:Lipocalin/cytosolic fatty-acid binding domain	#N/A								0.670063	2.55706	35.8746	6.87267e-07	7.53693e-05	1.29485	2.55706	132.425	1.08837e-13	1.42976e-11	1.26081	2.55706	125.478	2.35214e-13	2.74258e-11	1.22806	2.55706	116.076	4.41791e-13	3.97038e-11		Yes
MSTRG.31608|TraesCS4D02G206300	TraesCS4D02G206300	0	NADPH-dependent FMN reductase	GO:0010181,GO:0045892,GO:0016491,GO:0010181,GO:0016491	IPR029039,IPR010089,IPR005025,IPR008254	PF03358	#N/A	#N/A	#N/A		UP						0.851243	2.47705	35.8318	6.94914e-07	7.60404e-05	1.85254	2.47705	162.952	5.17522e-15	8.88497e-13	1.79023	2.47705	153.599	1.24802e-14	1.88292e-12	1.16315	2.47705	66.4436	7.50999e-10	3.65144e-08		Yes	1.6.5.2
MSTRG.53595|TraesCS7D02G030700	TraesCS7D02G030700	0	Glutathione S-transferase, N-terminal domain, Glutathione S-transferase, C-terminal domain	GO:0005515	IPR010987,IPR004045,IPR012336	PF13417,PF13410	PF13410:Glutathione S-transferase, C-terminal domain, PF13417:Glutathione S-transferase, N-terminal domain	IPR004045:Glutathione S-transferase, N-terminal	GO:0005515					Yes			1.28883	6.79522	35.8198	6.97069e-07	7.61089e-05	1.77291	6.79522	66.0438	1.06361e-09	7.20085e-08	2.2993	6.79522	107.05	2.16229e-12	2.14882e-10	1.8867	6.79522	70.3319	8.40529e-10	4.04331e-08		Yes
MSTRG.21963|TraesCS3B02G433400	TraesCS3B02G433400	0	BTB/POZ domain, Broad-Complex, Tramtrack and Bric a brac	GO:0005515	IPR013069,IPR000210,IPR011333	PF00651	PF02135:TAZ zinc finger, PF00651:BTB/POZ domain	IPR000197:Zinc finger, TAZ-type, IPR000210:BTB/POZ domain	GO:0003712,GO:0004402,GO:0006355,GO:0008270,GO:0042025, GO:0005515		UP						1.68417	1.82498	35.4633	7.64535e-07	8.32925e-05	2.99424	1.82498	98.2027	6.96513e-12	6.7863e-10	2.11436	1.82498	53.8187	1.11475e-08	5.64612e-07	2.13413	1.82498	53.7869	1.47965e-08	5.5307e-07		Yes
MSTRG.14735|TraesCS2D02G231100	TraesCS2D02G231100	0	Thioredoxin, Phosphoadenosine phosphosulfate reductase family	GO:0045454,GO:0003824,GO:0008152,GO:0016671,GO:0019419,GO:0055114	IPR012336,IPR013766,IPR002500,IPR004508,IPR017937,IPR014729	PF00085,PF01507	PF00085:Thioredoxin, PF01507:Phosphoadenosine phosphosulfate reductase family	IPR013766:Thioredoxin domain, IPR002500:Phosphoadenosine phosphosulphate reductase	GO:0045454, GO:0003824								1.26781	6.12526	35.2304	8.12298e-07	8.83028e-05	2.39022	6.12526	118.18	5.4837e-13	6.34936e-11	0.808236	6.12526	14.8273	0.00045918	0.00452437	0.703289	6.12526	10.7105	0.00244222	0.0172414		Yes	1.8.4.9
MSTRG.344|TraesCS1A02G072600	TraesCS1A02G072600	0	basic region leucin zipper, bZIP transcription factor	GO:0003700,GO:0006355,GO:0043565	IPR004827	PF00170	#N/A	#N/A	#N/A								-0.46446	4.13496	35.1397	8.3175e-07	9.02204e-05	-0.0301494	4.13496	0.148645	0.702076	0.869676	-0.0418724	4.13496	0.287276	0.595229	0.741234	0.171063	4.13496	4.52961	0.0398929	0.136498		Yes
MSTRG.30614|TraesCS4D02G055500	TraesCS4D02G055500	0	Transferase family	GO:0016747	IPR003480,IPR023213	PF02458	PF02458:Transferase family	IPR003480:Transferase	GO:0016747		UP						4.26441	0.218418	36.8558	8.39402e-07	9.08525e-05	10.6105	0.218418	81.028	2.47111e-10	1.84455e-08	5.92877	0.218418	66.9736	2.16616e-09	1.2703e-07	7.15979	0.218418	84.545	3.08758e-10	1.62328e-08		Yes
MSTRG.23084|TraesCS3D02G126200	TraesCS3D02G126200	0	UDP-glucoronosyl and UDP-glucosyl transferase	GO:0008152,GO:0016758	IPR002213	PF00201	PF00201:UDP-glucoronosyl and UDP-glucosyl transferase	IPR002213:UDP-glucuronosyl/UDP-glucosyltransferase	GO:0016758		UP					Yes	1.10281	1.71121	35.0546	8.50441e-07	9.18476e-05	3.21612	1.71121	254.608	5.10986e-18	1.7074e-15	3.38397	1.71121	279.791	1.12127e-18	4.31852e-16	3.37769	1.71121	282.387	3.97034e-19	1.38234e-16		Yes
MSTRG.31811|TraesCS4D02G235200	TraesCS4D02G235200	0	Cytochrome P450	GO:0005506,GO:0016705,GO:0020037,GO:0055114	IPR001128,IPR002401	PF00067	PF00067:Cytochrome P450	IPR001128:Cytochrome P450	GO:0005506,GO:0016705,GO:0020037,GO:0055114		UP		Yes				1.13491	2.00334	34.8293	9.02124e-07	9.72185e-05	2.09329	2.00334	107.445	2.05601e-12	2.15052e-10	1.93376	2.00334	92.116	1.63097e-11	1.40977e-09	2.52466	2.00334	144.173	2.37324e-14	2.70387e-12		Yes
MSTRG.40994|TraesCS5D02G455900	TraesCS5D02G455900	0	Domain associated at C-terminal with AAA, ATPases associated with a variety of cellular activities, ATPase family associated with various cellular activities (AAA)	GO:0005524	IPR027417,IPR025753,IPR003593,IPR003960,IPR003959	PF14363,PF00004	PF00004:ATPase family associated with various cellular activities (AAA), PF14363:Domain associated at C-terminal with AAA	IPR003959:ATPase, AAA-type, core, IPR025753:AAA-type ATPase, N-terminal domain	GO:0005524			DOWN					0.872359	2.74631	34.6665	9.41508e-07	0.000101244	1.19663	2.74631	62.3534	2.09446e-09	1.28899e-07	0.990239	2.74631	42.3269	1.39707e-07	5.47731e-06	0.561563	2.74631	14.5326	0.000493637	0.00483993		Yes	3.6.1.3
MSTRG.50174|TraesCS7A02G379300	TraesCS7A02G379300	0	DYW family of nucleic acid deaminases, PPR repeat family, PPR repeat, Pentatricopeptide repeat domain	GO:0005515	IPR002885,IPR011990	PF14432,PF13041,PF01535,PF13812	PF14432:DYW family of nucleic acid deaminases, PF01535:PPR repeat, PF13041:PPR repeat family	IPR032867:DYW domain, IPR002885:Pentatricopeptide repeat	GO:0008270			UP					0.685951	1.7783	34.5715	9.65334e-07	0.000103524	0.310238	1.7783	7.65428	0.00884285	0.0582673	0.230543	1.7783	4.31857	0.044803	0.132912	1.15191	1.7783	95.7542	6.57849e-12	4.60014e-10		Yes
MSTRG.32825|TraesCS5A02G073800	TraesCS5A02G073800	0	#N/A	#N/A	#N/A	#N/A	PF00240:Ubiquitin family	IPR000626:Ubiquitin-like domain	GO:0005515			DOWN					0.627376	4.86845	34.5655	9.66874e-07	0.000103524	1.0306	4.86845	92.2307	1.60443e-11	1.46841e-09	0.577949	4.86845	29.2908	4.10515e-06	9.89289e-05	0.903832	4.86845	72.4508	2.56816e-10	1.36752e-08		Yes
TraesCS2D02G283600	TraesCS2D02G283600	#N/A	#N/A	#N/A	#N/A	#N/A	PF03169:OPT oligopeptide transporter protein	IPR004813:Oligopeptide transporter, OPT superfamily	GO:0055085		UP						2.0623	-0.721617	34.3612	1.02037e-06	0.000109018	2.0795	-0.721617	35.8528	6.91147e-07	2.40263e-05	1.92117	-0.721617	30.1465	3.22042e-06	8.07342e-05	1.96579	-0.721617	28.5728	4.55933e-06	9.38017e-05		Yes
MSTRG.7705		#N/A	#N/A	#N/A	#N/A	#N/A	#N/A	#N/A	#N/A		UP						3.43506	-1.18186	34.3248	1.03024e-06	0.000109837	4.0381	-1.18186	53.1071	1.29085e-08	6.82985e-07	4.83812	-1.18186	67.1349	8.74672e-10	5.56171e-08	4.85083	-1.18186	77.6043	1.07151e-10	6.05544e-09	Yes
MSTRG.20173|TraesCS3B02G149400	TraesCS3B02G149400	0	EamA-like transporter family, Triose-phosphate Transporter family	GO:0016020,GO:0016021,GO:0005215,GO:0006810,GO:0016021	IPR000620,IPR004853,IPR004696	PF00892,PF03151	PF03151:Triose-phosphate Transporter family	IPR004853:Sugar phosphate transporter domain	#N/A		UP						1.44293	2.99297	34.205	1.0634e-06	0.000113129	2.81082	2.99297	130.488	1.34489e-13	1.73921e-11	1.50659	2.99297	42.1403	1.4601e-07	5.67934e-06	1.22484	2.99297	26.655	1.02513e-05	0.000186819		Yes
MSTRG.28507|TraesCS4B02G104900	TraesCS4B02G104900	0	Protein kinase domain, Serine/Threonine protein kinases, catalytic domain	GO:0004672,GO:0005524,GO:0006468,GO:0016772,GO:0005524	IPR000719,IPR002290,IPR011009,IPR017441	PF00069	PF00069:Protein kinase domain	IPR000719:Protein kinase domain	GO:0004672,GO:0005524,GO:0006468		UP						0.644145	4.37714	34.1851	1.069e-06	0.000113483	0.784843	4.37714	50.3119	2.3238e-08	1.15698e-06	0.392118	4.37714	12.6882	0.00104746	0.00857796	0.903413	4.37714	67.1199	6.6347e-10	3.25768e-08		Yes
MSTRG.43604|TraesCS6A02G404600	TraesCS6A02G404600	0	zinc finger, C2H2-type zinc finger	GO:0046872	IPR007087,IPR015880	PF13912	PF13912:C2H2-type zinc finger	#N/A	#N/A			DOWN					0.685789	2.29171	33.9873	1.12657e-06	0.00011934	0.0520755	2.29171	0.205038	0.65337	0.84375	-0.625258	2.29171	28.9267	4.55642e-06	0.000108026	-0.177224	2.29171	2.32518	0.13562	0.314394		Yes
MSTRG.17239|TraesCS3A02G129000	TraesCS3A02G129000	0	ABC transporter transmembrane region, ATPases associated with a variety of cellular activities, ABC transporter	GO:0005524,GO:0006810,GO:0016021,GO:0042626,GO:0055085,GO:0005524,GO:0016887	IPR011527,IPR003593,IPR003439,IPR027417,IPR017871	PF00664,PF00005	PF00664:ABC transporter transmembrane region, PF00005:ABC transporter	IPR011527:ABC transporter type 1, transmembrane domain, IPR003439:ABC transporter-like	GO:0005524,GO:0016021,GO:0042626,GO:0055085, GO:0005524,GO:0016887		UP	DOWN			Yes		0.199651	4.35564	3.08588	0.0873794	0.468894	-0.337566	4.35564	8.69033	0.00555467	0.0418074	-0.205633	4.35564	3.20733	0.0816227	0.199446	-0.606206	4.35564	28.5068	4.64868e-06	9.5364e-05		Yes
MSTRG.44488|TraesCS6B02G196600	TraesCS6B02G196600	0	Domain of unknown function (DUF4228)	0	IPR025322	PF14009	PF14009:Domain of unknown function (DUF4228)	IPR025322:Protein of unknown function DUF4228, plant	#N/A								2.70775	-0.132962	33.8366	1.17263e-06	0.000123692	3.91323	-0.132962	51.046	1.98761e-08	1.00262e-06	3.94654	-0.132962	55.944	7.24411e-09	3.80855e-07	4.63094	-0.132962	66.1955	1.16339e-09	5.43366e-08		Yes
MSTRG.25762|TraesCS4A02G070600	TraesCS4A02G070600	0	UDP-glucoronosyl and UDP-glucosyl transferase	GO:0008152,GO:0016758	IPR002213	PF00201	PF00201:UDP-glucoronosyl and UDP-glucosyl transferase	IPR002213:UDP-glucuronosyl/UDP-glucosyltransferase	GO:0016758		UP					Yes	1.0661	2.1801	33.7203	1.20949e-06	0.000127311	2.89815	2.1801	225.064	3.61743e-17	1.00617e-14	3.39724	2.1801	290.986	5.93765e-19	2.6395e-16	3.79855	2.1801	318.383	7.30284e-20	3.16169e-17		Yes
MSTRG.48416		#N/A	#N/A	#N/A	#N/A	#N/A	#N/A	#N/A	#N/A								1.88012	0.000240525	33.7037	1.21486e-06	0.000127466	3.28316	0.000240525	114.29	8.75583e-13	9.7963e-11	4.09416	0.000240525	167.507	3.42186e-15	5.93615e-13	3.89832	0.000240525	141.569	2.38654e-14	2.7128e-12	Yes
MSTRG.37937|TraesCS5B02G457000	TraesCS5B02G457000	0	ATPases associated with a variety of cellular activities, Domain associated at C-terminal with AAA, ATPase family associated with various cellular activities (AAA)	GO:0005524	IPR003593,IPR025753,IPR003959,IPR003960,IPR027417	PF14363,PF00004	PF14363:Domain associated at C-terminal with AAA, PF00004:ATPase family associated with various cellular activities (AAA)	IPR025753:AAA-type ATPase, N-terminal domain, IPR003959:ATPase, AAA-type, core	GO:0005524			DOWN					1.21417	-0.0376924	33.7	1.21609e-06	0.000127466	1.39319	-0.0376924	40.9981	1.91758e-07	7.75569e-06	0.115189	-0.0376924	0.289197	0.594007	0.740322	0.67545	-0.0376924	10.4129	0.00258559	0.0179767		Yes	3.6.1.3
MSTRG.34926|TraesCS5A02G449400	TraesCS5A02G449400	0	ATPase family associated with various cellular activities (AAA), Domain associated at C-terminal with AAA, ATPases associated with a variety of cellular activities	GO:0005524	IPR003959,IPR027417,IPR025753,IPR003593,IPR003960	PF00004,PF14363	PF00004:ATPase family associated with various cellular activities (AAA), PF14363:Domain associated at C-terminal with AAA	IPR003959:ATPase, AAA-type, core, IPR025753:AAA-type ATPase, N-terminal domain	GO:0005524			DOWN					1.19416	1.79034	33.6822	1.22187e-06	0.000127767	1.74192	1.79034	68.0657	7.41492e-10	5.12742e-08	0.865955	1.79034	16.9425	0.000211198	0.00245451	0.853139	1.79034	17.2538	0.00018452	0.00215908		Yes	3.6.1.3
MSTRG.48407|TraesCS7A02G034300	TraesCS7A02G034300	0	Glutathione S-transferase, N-terminal domain, Glutathione S-transferase, C-terminal domain	GO:0005515	IPR004045,IPR010987,IPR012336	PF13417,PF13410	PF02798:Glutathione S-transferase, N-terminal domain, PF13410:Glutathione S-transferase, C-terminal domain	IPR004045:Glutathione S-transferase, N-terminal	GO:0005515					Yes			1.28115	5.10431	33.6754	1.22409e-06	0.000127767	1.8006	5.10431	64.7786	1.33795e-09	8.72542e-08	2.8361	5.10431	147.815	2.19896e-14	3.10147e-12	3.28537	5.10431	179.772	3.86198e-15	5.25356e-13		Yes
MSTRG.35558|TraesCS5B02G021800	TraesCS5B02G021800	0	Glutathione S-transferase, N-terminal domain, Glutathione S-transferase, C-terminal domain	GO:0005515	IPR004045,IPR004046,IPR012336,IPR010987	PF02798,PF00043	PF00043:Glutathione S-transferase, C-terminal domain, PF02798:Glutathione S-transferase, N-terminal domain	IPR004046:Glutathione S-transferase, C-terminal, IPR004045:Glutathione S-transferase, N-terminal	GO:0005515					Yes			1.49395	3.14527	33.4039	1.31621e-06	0.000137096	3.43646	3.14527	156.455	9.49504e-15	1.5299e-12	3.92372	3.14527	193.842	3.70379e-16	8.30651e-14	4.99811	3.14527	254.367	2.42341e-17	5.51835e-15		Yes	2.5.1.18
MSTRG.21536|TraesCS3B02G362900	TraesCS3B02G362900	0	UDP-glucoronosyl and UDP-glucosyl transferase	GO:0008152,GO:0016758	IPR002213	PF00201	PF00201:UDP-glucoronosyl and UDP-glucosyl transferase	IPR002213:UDP-glucuronosyl/UDP-glucosyltransferase	GO:0016758		UP	UP				Yes	1.05036	2.63078	33.2932	1.35589e-06	0.000140933	2.73239	2.63078	201.178	2.08641e-16	5.03713e-14	2.83737	2.63078	216.305	6.74551e-17	1.76761e-14	2.43424	2.63078	149.564	1.75673e-14	2.06283e-12		Yes
MSTRG.12225|TraesCS2B02G318100	TraesCS2B02G318100	0	Cellulose synthase	GO:0016020,GO:0016760,GO:0030244	IPR005150	PF03552	PF03552:Cellulose synthase	IPR005150:Cellulose synthase	GO:0016020,GO:0016760,GO:0030244								1.04724	4.26969	33.1616	1.40465e-06	0.000145697	3.3217	4.26969	294.516	4.88129e-19	2.18946e-16	2.58644	4.26969	185.119	7.50934e-16	1.53228e-13	2.89432	4.26969	231.744	4.08206e-17	8.72265e-15		Yes
MSTRG.38418|TraesCS5D02G004700	TraesCS5D02G004700	0	ATPase family associated with various cellular activities (AAA), ATPases associated with a variety of cellular activities, Domain associated at C-terminal with AAA	GO:0005524	IPR027417,IPR003960,IPR003959,IPR003593,IPR025753	PF00004,PF14363	PF00004:ATPase family associated with various cellular activities (AAA), PF14363:Domain associated at C-terminal with AAA	IPR003959:ATPase, AAA-type, core, IPR025753:AAA-type ATPase, N-terminal domain	GO:0005524								1.25228	1.898	33.1261	1.41811e-06	0.000146788	2.00755	1.898	86.5155	3.70221e-11	3.20566e-09	1.73993	1.898	66.3513	1.00637e-09	6.31844e-08	1.94658	1.898	77.9379	1.32116e-10	7.37418e-09		Yes	3.6.1.3
MSTRG.10453|TraesCS2A02G546600	TraesCS2A02G546600	0	Cytochrome P450	GO:0005506,GO:0016705,GO:0020037,GO:0055114,GO:0016705,GO:0055114	IPR001128,IPR002401,IPR017972	PF00067	PF00067:Cytochrome P450	IPR001128:Cytochrome P450	GO:0005506,GO:0016705,GO:0020037,GO:0055114				Yes				1.19936	0.919596	33.0208	1.45891e-06	0.000150698	2.57137	0.919596	141.129	4.32991e-14	6.08977e-12	2.63641	0.919596	145.06	2.89831e-14	3.96431e-12	3.30403	0.919596	197.572	1.36414e-16	2.60222e-14		Yes
MSTRG.1885|TraesCS1A02G333800	TraesCS1A02G333800	0	Protein kinase domain, Serine/Threonine protein kinases, catalytic domain, NAF domain	GO:0005524,GO:0004672,GO:0005524,GO:0006468,GO:0007165,GO:0004672,GO:0006468,GO:0016772	IPR017441,IPR000719,IPR020636,IPR002290,IPR018451,IPR004041,IPR008271,IPR011009	PF00069,PF03822	PF03822:NAF domain, PF00069:Protein kinase domain	IPR004041:NAF domain, IPR000719:Protein kinase domain	GO:0007165, GO:0004672,GO:0005524,GO:0006468		UP	DOWN					0.581908	2.32097	32.8842	1.51367e-06	0.00015603	0.254689	2.32097	6.21864	0.0173149	0.0941645	0.568944	2.32097	31.2126	2.3909e-06	6.31502e-05	0.277569	2.32097	7.47817	0.00945291	0.0480255		Yes	2.7.11.1
MSTRG.46505|TraesCS6D02G097300	TraesCS6D02G097300	0	IQ motif profile.	GO:0005515	IPR000048	0	#N/A	#N/A	#N/A								0.725977	3.19053	32.691	1.59482e-06	0.000163808	1.45016	3.19053	125.943	2.23167e-13	2.75708e-11	0.775696	3.19053	37.1067	5.01363e-07	1.68093e-05	0.240629	3.19053	3.56915	0.066552	0.194895		Yes
TraesCS5B02G572600	TraesCS5B02G572600	#N/A	#N/A	#N/A	#N/A	#N/A	PF01061:ABC-2 type transporter, PF00005:ABC transporter, PF08370:Plant PDR ABC transporter associated, PF14510:ABC-transporter N-terminal	IPR013525:ABC-2 type transporter, IPR003439:ABC transporter-like, IPR013581:Plant PDR ABC transporter associated, IPR029481:ABC-transporter N-terminal domain	GO:0016020, GO:0005524,GO:0016887		UP				Yes		1.55973	0.618996	32.689	1.5957e-06	0.000163808	2.24629	0.618996	62.9162	1.88572e-09	1.17652e-07	0.0855729	0.618996	0.105162	0.747576	0.849779	0.383717	0.618996	2.09215	0.156348	0.344451		Yes
MSTRG.20134|TraesCS3B02G143300	TraesCS3B02G143300	0	UDP-glucoronosyl and UDP-glucosyl transferase	GO:0008152,GO:0016758	IPR002213	PF00201	PF00201:UDP-glucoronosyl and UDP-glucosyl transferase	IPR002213:UDP-glucuronosyl/UDP-glucosyltransferase	GO:0016758		UP					Yes	1.75645	0.362716	32.5665	1.64958e-06	0.00016899	3.01992	0.362716	79.649	1.06689e-10	8.55371e-09	2.96233	0.362716	75.7023	2.01839e-10	1.45219e-08	3.89228	0.362716	120.934	2.86538e-13	2.68161e-11		Yes
TraesCS3A02G369700	TraesCS3A02G369700	#N/A	#N/A	#N/A	#N/A	#N/A	PF00005:ABC transporter, PF00664:ABC transporter transmembrane region	IPR003439:ABC transporter-like, IPR011527:ABC transporter type 1, transmembrane domain	GO:0005524,GO:0016887, GO:0005524,GO:0016021,GO:0042626,GO:0055085		UP				Yes		0.311455	0.663827	2.96459	0.0935899	0.480705	-0.52802	0.663827	8.48762	0.0060764	0.0445227	-0.500347	0.663827	7.78771	0.00832155	0.0403499	-0.794761	0.663827	18.8128	0.000103348	0.0013265		Yes
MSTRG.31758|TraesCS4D02G227300	TraesCS4D02G227300	0	UDP-glucoronosyl and UDP-glucosyl transferase	GO:0008152,GO:0016758	IPR002213	PF00201	PF00201:UDP-glucoronosyl and UDP-glucosyl transferase	IPR002213:UDP-glucuronosyl/UDP-glucosyltransferase	GO:0016758		UP					Yes	1.483	1.42705	32.4671	1.69468e-06	0.000172874	2.73791	1.42705	106.295	2.38258e-12	2.48688e-10	3.61778	1.42705	166.311	3.8112e-15	6.52069e-13	3.79668	1.42705	159.414	8.03204e-15	1.03067e-12		Yes
MSTRG.42871|TraesCS6A02G262200	TraesCS6A02G262200	0	unknown function	0	0	0	#N/A	#N/A	#N/A								0.457715	2.40366	32.4601	1.6979e-06	0.000172874	0.604135	2.40366	56.4682	6.52366e-09	3.63311e-07	0.481523	2.40366	35.8149	6.97943e-07	2.23324e-05	0.547524	2.40366	44.7352	6.67848e-08	2.15355e-06		Yes
MSTRG.44979|TraesCS6B02G262400	TraesCS6B02G262400	0	OPT oligopeptide transporter protein	GO:0055085	IPR004813	PF03169	PF03169:OPT oligopeptide transporter protein	IPR004813:Oligopeptide transporter, OPT superfamily	GO:0055085			DOWN					0.528765	3.18582	32.3939	1.72876e-06	0.000175656	1.31888	3.18582	194.871	3.41334e-16	7.75998e-14	0.852387	3.18582	81.8574	7.53945e-11	5.82879e-09	1.37075	3.18582	210.725	4.85825e-17	1.02493e-14		Yes
MSTRG.23974|TraesCS3D02G257500	TraesCS3D02G257500	0	ABC transporter, ATPases associated with a variety of cellular activities, ABC transporter transmembrane region	GO:0005524,GO:0006810,GO:0016021,GO:0042626,GO:0055085,GO:0005524,GO:0016887	IPR027417,IPR011527,IPR003439,IPR017871,IPR003593	PF00005,PF00664	PF00664:ABC transporter transmembrane region, PF00005:ABC transporter	IPR011527:ABC transporter type 1, transmembrane domain, IPR003439:ABC transporter-like	GO:0005524,GO:0016021,GO:0042626,GO:0055085, GO:0005524,GO:0016887		UP				Yes		1.54341	1.07096	32.3267	1.76066e-06	0.000178533	2.54982	1.07096	81.9716	7.40668e-11	6.11549e-09	2.44215	1.07096	76.2603	1.84189e-10	1.33679e-08	2.4105	1.07096	70.0942	5.08469e-10	2.54173e-08		Yes
MSTRG.17377|TraesCS3A02G152500	TraesCS3A02G152500	0	Cytochrome P450	GO:0005506,GO:0016705,GO:0020037,GO:0055114,GO:0016705,GO:0055114	IPR001128,IPR017972,IPR002401	PF00067	#N/A	#N/A	#N/A		UP		Yes				0.794623	2.06322	32.3162	1.76571e-06	0.000178681	-0.0493015	2.06322	0.129715	0.720808	0.878861	0.189768	2.06322	1.83774	0.183563	0.345124	-0.0654626	2.06322	0.237996	0.628475	0.791525		Yes
MSTRG.20848|TraesCS3B02G249800	TraesCS3B02G249800	0	Protein of unknown function (DUF1644)	0	IPR012866,IPR013083	PF07800	PF07800:Protein of unknown function (DUF1644)	IPR012866:Protein of unknown function DUF1644	#N/A		UP						0.441459	3.81395	32.3061	1.77053e-06	0.000178806	0.157754	3.81395	4.13873	0.0492426	0.192078	0.115792	3.81395	2.23098	0.143881	0.291699	0.246709	3.81395	9.95186	0.00314673	0.0209172		Yes
MSTRG.25820|TraesCS4A02G078200|TraesCS4A02G078300		0;0	unknown function;unknown function	0;0	0;0	0;0	#N/A	#N/A	#N/A		UP	DOWN					1.35501	4.14094	32.2839	1.78127e-06	0.000179526	2.90809	4.14094	127.125	1.95358e-13	2.42948e-11	3.46779	4.14094	116.138	6.99969e-13	7.67622e-11	0.993444	4.14094	17.3149	0.000204171	0.00235198
MSTRG.20142|TraesCS3B02G144400	TraesCS3B02G144400	0	UDP-glucoronosyl and UDP-glucosyl transferase	GO:0008152,GO:0016758	IPR002213	PF00201	PF00201:UDP-glucoronosyl and UDP-glucosyl transferase	IPR002213:UDP-glucuronosyl/UDP-glucosyltransferase	GO:0016758		UP					Yes	1.88611	1.91244	31.9951	1.92747e-06	0.000193868	3.22828	1.91244	79.0984	1.16459e-10	9.2921e-09	3.69523	1.91244	93.2942	1.37897e-11	1.20873e-09	3.80799	1.91244	90.0275	4.6412e-11	2.81114e-09		Yes
MSTRG.46816|TraesCS6D02G157600	TraesCS6D02G157600	0	Domain of unknown function (DUF4228)	0	IPR025322	PF14009	PF14009:Domain of unknown function (DUF4228)	IPR025322:Protein of unknown function DUF4228, plant	#N/A								3.10019	-0.740656	31.9577	1.94731e-06	0.000195469	2.75902	-0.740656	19.6918	8.09818e-05	0.00144049	3.96103	-0.740656	41.5724	1.67113e-07	6.4204e-06	5.2805	-0.740656	54.5368	9.40413e-09	3.66938e-07		Yes
MSTRG.10378|TraesCS2A02G526300	TraesCS2A02G526300	0	Seed dormancy control, basic region leucin zipper, bZIP transcription factor	GO:0006351,GO:0043565,GO:0003700,GO:0006355,GO:0043565	IPR025422,IPR004827	PF14144,PF00170	#N/A	#N/A	#N/A								0.783602	3.89	31.8065	2.02972e-06	0.000203331	0.58434	3.89	17.8363	0.000153723	0.00243272	0.879796	3.89	40.153	2.35244e-07	8.68866e-06	0.929722	3.89	45.7328	5.47617e-08	1.80801e-06		Yes
MSTRG.55731|TraesCS7D02G426400	TraesCS7D02G426400	0	Peptidase family M20/M25/M40	GO:0016787,GO:0008152,GO:0016787	IPR017439,IPR011650,IPR002933	PF01546	#N/A	#N/A	#N/A			DOWN					-0.786054	2.59434	31.7948	2.03624e-06	0.000203575	-0.342499	2.59434	5.95446	0.0196714	0.103128	-0.692249	2.59434	23.6862	2.1994e-05	0.000400086	-0.262715	2.59434	3.50037	0.0691116	0.19978		Yes
MSTRG.46170		#N/A	#N/A	#N/A	#N/A	#N/A	#N/A	#N/A	#N/A	Q15T23;30.51;UVRC_PSEA6;UvrABC system protein C (Protein UvrC) (Excinuclease ABC subunit C);Pseudoalteromonas atlantica (strain T6c / ATCC BAA-1087)							2.80421	-0.151042	31.7412	2.06647e-06	0.000206183	3.34083	-0.151042	45.7377	6.3519e-08	2.84652e-06	3.12999	-0.151042	39.375	2.84529e-07	1.02877e-05	3.65514	-0.151042	43.5272	1.14981e-07	3.54689e-06	Yes
MSTRG.6546|TraesCS1D02G263800	TraesCS1D02G263800	0	No apical meristem (NAM) protein	GO:0003677,GO:0006355	IPR003441	PF02365	PF02365:No apical meristem (NAM) protein	IPR003441:NAC domain	GO:0003677,GO:0006355		UP						1.53545	0.0560709	31.63	2.13058e-06	0.000212155	1.58669	0.0560709	34.3021	1.03642e-06	3.44699e-05	1.40766	0.0560709	28.2625	5.5203e-06	0.000128133	2.24585	0.0560709	60.8665	2.15538e-09	9.49663e-08		Yes
MSTRG.38417|TraesCS5D02G004400	TraesCS5D02G004400	0	ATPases associated with a variety of cellular activities, ATPase family associated with various cellular activities (AAA), Domain associated at C-terminal with AAA	GO:0005524	IPR027417,IPR003960,IPR003593,IPR003959,IPR025753	PF00004,PF14363	PF00004:ATPase family associated with various cellular activities (AAA), PF14363:Domain associated at C-terminal with AAA	IPR003959:ATPase, AAA-type, core, IPR025753:AAA-type ATPase, N-terminal domain	GO:0005524								1.1851	1.76405	31.5707	2.16569e-06	0.00021522	2.03201	1.76405	94.4911	1.16463e-11	1.08994e-09	1.75333	1.76405	72.2086	3.6183e-10	2.47796e-08	1.8591	1.76405	76.4734	1.47597e-10	8.18327e-09		Yes	3.6.1.3
MSTRG.37877|TraesCS5B02G442200	TraesCS5B02G442200	0	Protein of unknown function (DUF506)	0	IPR006502	PF04720	PF04720:PDDEXK-like family of unknown function	IPR006502:Protein of unknown function PDDEXK-like	#N/A								0.623183	3.563	31.4226	2.25599e-06	0.000223748	0.491023	3.563	19.6647	8.17302e-05	0.00145017	0.31773	3.563	8.28454	0.00665204	0.03426	0.53697	3.563	23.6178	2.07804e-05	0.000342473		Yes
MSTRG.34871|TraesCS5A02G439200	TraesCS5A02G439200	0	Protein of unknown function (DUF506)	0	IPR006502	PF04720	#N/A	#N/A	#N/A								0.615298	4.30033	31.3874	2.27801e-06	0.000225482	0.539084	4.30033	24.1012	1.93134e-05	0.000431587	0.38317	4.30033	12.229	0.00125746	0.00986677	0.503992	4.30033	21.3317	4.3783e-05	0.00064474		Yes
MSTRG.29254|TraesCS4B02G205400	TraesCS4B02G205400	0	NADPH-dependent FMN reductase	GO:0010181,GO:0045892,GO:0016491,GO:0010181,GO:0016491	IPR029039,IPR010089,IPR005025,IPR008254	PF03358	#N/A	#N/A	#N/A		UP						1.09057	1.57127	31.3269	2.31642e-06	0.000228829	1.79603	1.57127	81.1466	8.4247e-11	6.89883e-09	1.94752	1.57127	97.0006	8.21385e-12	7.48995e-10	1.01463	1.57127	27.1295	7.00131e-06	0.000135214		Yes	1.6.5.2
MSTRG.20313|TraesCS3B02G176600	TraesCS3B02G176600	0	Mitochondrial carrier protein	0	IPR018108,IPR023395	PF00153	PF00153:Mitochondrial carrier protein	IPR018108:Mitochondrial substrate/solute carrier	#N/A		UP						0.822312	2.70991	31.2289	2.38014e-06	0.000234659	1.33835	2.70991	81.052	8.55054e-11	6.99038e-09	0.885508	2.70991	35.7074	7.17637e-07	2.28305e-05	1.31138	2.70991	80.4834	6.68893e-11	3.93186e-09		Yes
MSTRG.16109|TraesCS2D02G452300	TraesCS2D02G452300	0	Triose-phosphate Transporter family	GO:0005215,GO:0016021	IPR004853,IPR030182	PF03151	PF16913:Purine nucleobase transmembrane transport	#N/A	#N/A								0.793106	1.58538	31.1893	2.40638e-06	0.000236776	-0.117188	1.58538	0.73813	0.39588	0.666061	-0.328016	1.58538	5.7814	0.0214021	0.0798715	-0.224805	1.58538	2.68238	0.109763	0.27319		Yes
MSTRG.39226|TraesCS5D02G138100	TraesCS5D02G138100	0	Domain of unknown function (DUF3475), Protein of unknown function (DUF668)	0	IPR021864,IPR007700	PF11961,PF05003	PF05003:Protein of unknown function (DUF668), PF11961:Domain of unknown function (DUF3475)	IPR007700:Protein of unknown function DUF668, IPR021864:Protein of unknown function DUF3475	#N/A								1.18229	0.0336928	31.1725	2.41759e-06	0.000237291	1.24529	0.0336928	33.3878	1.32191e-06	4.27371e-05	1.26171	0.0336928	34.4219	1.00415e-06	3.02999e-05	0.894456	0.0336928	19.7012	7.5976e-05	0.00102874		Yes
TraesCS4A02G130300	TraesCS4A02G130300	#N/A	#N/A	#N/A	#N/A	#N/A	PF16212:Phospholipid-translocating P-type ATPase C-terminal, PF13246:Cation transport ATPase (P-type), PF16209:Phospholipid-translocating ATPase N-terminal	IPR032630:P-type ATPase, C-terminal, IPR032631:P-type ATPase, N-terminal	#N/A		UP						1.25102	0.983426	31.1672	2.42114e-06	0.000237291	2.10722	0.983426	80.9566	8.67955e-11	7.06107e-09	1.62649	0.983426	50.4647	2.24919e-08	1.07161e-06	1.65685	0.983426	49.4986	2.26544e-08	8.16738e-07		Yes
MSTRG.30857|TraesCS4D02G096400	TraesCS4D02G096400	0	Lipase (class 3)	GO:0006629	IPR029058,IPR002921	PF01764	PF01764:Lipase (class 3), PF18117:Enhanced disease susceptibility 1 protein EP domain	IPR002921:Fungal lipase-like domain, IPR041266:EDS1, EP domain	GO:0006629		UP						0.786499	3.65466	31.1188	2.45389e-06	0.000240029	1.01434	3.65466	50.9791	2.016e-08	1.01489e-06	0.693737	3.65466	24.0546	1.95966e-05	0.000364058	0.781386	3.65466	31.0162	2.30615e-06	5.16734e-05		Yes
MSTRG.48162|TraesCS6D02G383700	TraesCS6D02G383700	0	Serine/Threonine protein kinases, catalytic domain, Protein kinase domain	GO:0004672,GO:0005524,GO:0006468,GO:0016772,GO:0005524,GO:0004672,GO:0006468	IPR002290,IPR000719,IPR011009,IPR017441,IPR008271,IPR013320	PF00069	PF00069:Protein kinase domain	IPR000719:Protein kinase domain	GO:0004672,GO:0005524,GO:0006468								0.926197	1.54955	31.0736	2.48484e-06	0.000241962	1.79225	1.54955	113.335	9.8394e-13	1.07667e-10	2.04156	1.54955	144.593	3.03848e-14	4.12143e-12	2.48588	1.54955	202.301	9.35032e-17	1.86152e-14		Yes
MSTRG.26090|TraesCS4A02G117000	TraesCS4A02G117000	0	Glycosyl transferase family 8	GO:0016757	IPR029044,IPR002495	PF01501	PF01501:Glycosyl transferase family 8	IPR002495:Glycosyl transferase, family 8	GO:0016757		UP						0.477738	3.93161	31.0719	2.486e-06	0.000241962	0.338288	3.93161	15.7095	0.000330663	0.00454153	-0.0040864	3.93161	0.00230689	0.961955	0.979616	0.00133188	3.93161	0.000243427	0.987634	0.994574		Yes
MSTRG.42063|TraesCS6A02G141500	TraesCS6A02G141500	0	Glyoxalase/Bleomycin resistance protein/Dioxygenase superfamily	GO:0003868,GO:0009072,GO:0016701,GO:0055114	IPR005956,IPR004360,IPR029068	PF00903	PF00903:Glyoxalase/Bleomycin resistance protein/Dioxygenase superfamily	IPR004360:Glyoxalase/fosfomycin resistance/dioxygenase domain	#N/A								0.537329	3.58211	31.0687	2.48824e-06	0.000241962	0.827856	3.58211	75.2388	2.17856e-10	1.64692e-08	0.49856	3.58211	27.5639	6.77029e-06	0.000152318	0.511524	3.58211	28.9414	4.09287e-06	8.53333e-05		Yes
MSTRG.39196|TraesCS5D02G132900	TraesCS5D02G132900	0	bHLH-MYC and R2R3-MYB transcription factors N-terminal	GO:0046983	IPR025610,IPR011598	PF14215	PF14215:bHLH-MYC and R2R3-MYB transcription factors N-terminal	IPR025610:Transcription factor MYC/MYB N-terminal	#N/A								0.572692	1.76146	31.0296	2.51543e-06	0.000243956	1.13121	1.76146	120.167	4.3382e-13	5.16723e-11	0.615548	1.76146	36.4799	5.88203e-07	1.92921e-05	1.02177	1.76146	95.1594	7.16345e-12	4.95353e-10		Yes
MSTRG.12871|TraesCS2B02G428300	TraesCS2B02G428300	0	UDP-glucoronosyl and UDP-glucosyl transferase	GO:0008152,GO:0016758	IPR002213	PF00201	PF00201:UDP-glucoronosyl and UDP-glucosyl transferase	IPR002213:UDP-glucuronosyl/UDP-glucosyltransferase	GO:0016758							Yes	1.21269	3.56495	31.0251	2.51854e-06	0.000243956	3.6156	3.56495	230.882	2.41904e-17	6.88224e-15	3.39577	3.56495	192.712	4.05255e-16	8.96749e-14	2.47519	3.56495	124.529	5.14156e-13	4.52676e-11		Yes
MSTRG.8532|TraesCS2A02G218700	TraesCS2A02G218700	0	Glutathione S-transferase, N-terminal domain, Glutathione S-transferase, C-terminal domain	GO:0005515	IPR004045,IPR012336,IPR010987,IPR004046	PF13417,PF00043	PF13410:Glutathione S-transferase, C-terminal domain, PF13417:Glutathione S-transferase, N-terminal domain	IPR004045:Glutathione S-transferase, N-terminal	GO:0005515		UP			Yes			1.94935	0.482693	30.9733	2.55505e-06	0.000247012	3.79586	0.482693	102.62	3.848e-12	3.90192e-10	3.89417	0.482693	103.512	3.42109e-12	3.32675e-10	4.59194	0.482693	126.807	2.07933e-13	1.98325e-11		Yes
MSTRG.8580|TraesCS2A02G225200	TraesCS2A02G225200	0	Phosphoadenosine phosphosulfate reductase family, Thioredoxin	GO:0045454,GO:0003824,GO:0008152,GO:0016671,GO:0019419,GO:0055114	IPR012336,IPR014729,IPR017937,IPR002500,IPR004508,IPR013766	PF01507,PF00085	PF01507:Phosphoadenosine phosphosulfate reductase family, PF00085:Thioredoxin	IPR002500:Phosphoadenosine phosphosulphate reductase, IPR013766:Thioredoxin domain	GO:0003824, GO:0045454		UP						1.10498	6.82221	30.874	2.62668e-06	0.000253444	2.3612	6.82221	132.157	1.12053e-13	1.46813e-11	0.896452	6.82221	20.77	5.64042e-05	0.000863281	0.819896	6.82221	16.7082	0.000246937	0.00275538		Yes	1.8.4.9
MSTRG.1832|TraesCS1A02G323400	TraesCS1A02G323400	0	Nitrite/Sulfite reductase ferredoxin-like half domain, Nitrite and sulphite reductase 4Fe-4S domain	GO:0016491,GO:0055114,GO:0016491,GO:0020037,GO:0051536,GO:0055114,GO:0020037,GO:0050311,GO:0051539	IPR005117,IPR006066,IPR011787,IPR006067	PF03460,PF01077	PF03460:Nitrite/Sulfite reductase ferredoxin-like half domain, PF01077:Nitrite and sulphite reductase 4Fe-4S domain	IPR005117:Nitrite/Sulfite reductase ferredoxin-like domain, IPR006067:Nitrite/sulphite reductase 4Fe-4S domain	GO:0016491,GO:0055114, GO:0016491,GO:0020037,GO:0051536,GO:0055114		UP						0.559176	6.82814	30.5935	2.84056e-06	0.000273551	1.15234	6.82814	127.493	1.87468e-13	2.33926e-11	0.195985	6.82814	3.78219	0.0595529	0.16161	0.804689	6.82814	63.9125	1.20298e-09	5.60279e-08		Yes	1.8.7.1
MSTRG.25940|TraesCS4A02G095800	TraesCS4A02G095800	0	Ring finger domain, Protein of unknown function (DUF1117), Ring finger, zinc-finger	GO:0005515,GO:0008270	IPR001841,IPR010543,IPR013083	PF13639,PF06547,PF14369	PF06547:Protein of unknown function (DUF1117), PF13639:Ring finger domain, PF14369:zinc-ribbon	IPR010543:Domain of unknown function DUF1117, IPR001841:Zinc finger, RING-type, IPR039525:E3 ubiquitin-protein ligase RNF126-like, zinc-ribbon	GO:0061630		UP	DOWN					0.783754	1.86251	30.5568	2.86993e-06	0.000275846	0.313998	1.86251	4.84713	0.0341084	0.150203	0.389864	1.86251	7.51422	0.00942798	0.0443024	0.167646	1.86251	1.42378	0.240218	0.453683		Yes
MSTRG.56497|TraesCSU02G018500|TraesCSU02G018900		0;0	Ubiquitin homologues, Ubiquitin family;Ubiquitin homologues, Ubiquitin family	GO:0005515;GO:0005515	IPR000626,IPR019956,IPR029071,IPR019954;IPR019954,IPR029071,IPR000626,IPR019956	PF00240;PF00240	PF00240:Ubiquitin family	IPR000626:Ubiquitin-like domain	GO:0005515								0.996216	5.70702	30.4506	2.9566e-06	0.000283569	0.805038	5.70702	20.071	7.12478e-05	0.00129369	0.527307	5.70702	8.66655	0.00561332	0.0302529	0.584976	5.70702	10.3466	0.0027915	0.0191102
MSTRG.16681|TraesCS2D02G598500	TraesCS2D02G598500	0	AMP-binding enzyme, AMP-binding enzyme C-terminal domain	GO:0003824,GO:0008152	IPR000873,IPR020845,IPR025110	PF00501,PF13193	#N/A	#N/A	#N/A			DOWN					0.827689	3.12938	30.4445	2.96168e-06	0.000283569	1.42727	3.12938	87.1551	3.36494e-11	2.94953e-09	1.12115	3.12938	52.8528	1.36071e-08	6.77468e-07	0.736275	3.12938	24.7014	1.50664e-05	0.00025929		Yes
MSTRG.29656|TraesCS4B02G264100	TraesCS4B02G264100	0	STAS domain, Sulfate transporter N-terminal domain with GLY motif, Sulfate transporter family	GO:0008272,GO:0015116,GO:0008271,GO:0008272,GO:0008271,GO:0008272,GO:0016020,GO:0055085,GO:0008272,GO:0015116,GO:0016021	IPR030315,IPR018045,IPR002645,IPR030402,IPR001902,IPR011547	PF01740,PF13792,PF00916	PF00916:Sulfate permease family, PF01740:STAS domain	IPR011547:SLC26A/SulP transporter domain, IPR002645:STAS domain	GO:0008272,GO:0015116,GO:0016021		UP						0.595335	3.54332	30.4044	2.99512e-06	0.000286221	0.163013	3.54332	2.32606	0.135861	0.365239	0.0671665	3.54332	0.395677	0.533256	0.692517	0.280536	3.54332	7.04328	0.0115738	0.0559125		Yes
MSTRG.23770|TraesCS3D02G225500	TraesCS3D02G225500	0	Tetrapyrrole (Corrin/Porphyrin) Methylases	GO:0006779,GO:0008168,GO:0055114,GO:0008152,GO:0008168,GO:0006779,GO:0008168,GO:0043115,GO:0055114	IPR006366,IPR014777,IPR000878,IPR003043,IPR014776	PF00590	PF00590:Tetrapyrrole (Corrin/Porphyrin) Methylases	IPR000878:Tetrapyrrole methylase	GO:0008168		UP						0.67362	4.31525	30.0273	3.33049e-06	0.00031766	0.547301	4.31525	19.9716	7.36722e-05	0.00133087	-0.332902	4.31525	7.41919	0.0098486	0.0457824	0.0632606	4.31525	0.273386	0.604121	0.774288		Yes	4.99.1.4
MSTRG.21028		#N/A	#N/A	#N/A	#N/A	#N/A	#N/A	#N/A	#N/A	Q8R4X3;37.5;RBM12_MOUSE;RNA-binding protein 12 (RNA-binding motif protein 12) (SH3/WW domain anchor protein in the nucleus) (SWAN);Mus musculus (Mouse)	UP						2.10315	-1.1889	29.9309	3.42239e-06	0.000325801	3.69454	-1.1889	98.6295	6.57143e-12	6.42787e-10	4.40149	-1.1889	138.218	5.86266e-14	7.54238e-12	4.63147	-1.1889	107.839	1.26054e-12	1.01883e-10	Yes
MSTRG.29993|TraesCS4B02G331400|TraesCS4B02G331500		0;0	ATPases associated with a variety of cellular activities, Plant PDR ABC transporter associated, ABC transporter, ABC-2 type transporter;ABC-transporter extracellular N-terminal	GO:0005524,GO:0016887,GO:0016020;0	IPR027417,IPR003593,IPR013581,IPR003439,IPR013525;IPR027417,IPR029481	PF08370,PF00005,PF01061;PF14510	PF08370:Plant PDR ABC transporter associated, PF01061:ABC-2 type transporter, PF00005:ABC transporter	IPR013581:Plant PDR ABC transporter associated, IPR013525:ABC-2 type transporter, IPR003439:ABC transporter-like	GO:0016020, GO:0005524,GO:0016887		UP	DOWN			Yes		0.167377	3.09653	1.97493	0.168398	0.580011	-0.307779	3.09653	6.67807	0.0139117	0.0802202	-0.748044	3.09653	39.1016	3.04354e-07	1.09131e-05	-0.80677	3.09653	47.0167	3.94812e-08	1.34726e-06
MSTRG.21730|TraesCS3B02G395600	TraesCS3B02G395600	0	Aldo/keto reductase family	GO:0016491,GO:0055114	IPR023210,IPR018170,IPR020471,IPR001395	PF00248	PF00248:Aldo/keto reductase family	IPR023210:NADP-dependent oxidoreductase domain	#N/A		UP						0.822806	5.39646	29.4371	3.93733e-06	0.000373394	2.22234	5.39646	199.889	2.3047e-16	5.49025e-14	3.00234	5.39646	340.79	4.46998e-20	2.74755e-17	2.34726	5.39646	224.243	3.76524e-17	8.08033e-15		Yes
MSTRG.38351|TraesCS5B02G561300	TraesCS5B02G561300	0	Possible lysine decarboxylase	0	IPR005269	PF03641	PF03641:Possible lysine decarboxylase	IPR031100:LOG family	#N/A								0.526681	3.95432	29.3869	3.99408e-06	0.000378056	0.350766	3.95432	13.1379	0.000877643	0.00987132	0.301189	3.95432	9.68126	0.00360975	0.0218269	0.577713	3.95432	35.8001	6.11751e-07	1.60389e-05		Yes
MSTRG.51501|TraesCS7B02G127300	TraesCS7B02G127300	0	A Receptor for Ubiquitination Targets	GO:0005515	IPR001810	0	#N/A	#N/A	#N/A								1.20556	1.04037	29.2991	4.09542e-06	0.000386912	1.51944	1.04037	47.0411	4.74199e-08	2.19445e-06	1.33188	1.04037	35.3293	7.91648e-07	2.48046e-05	0.321241	1.04037	1.90016	0.176165	0.372106		Yes
MSTRG.8996		#N/A	#N/A	#N/A	#N/A	#N/A	#N/A	#N/A	#N/A		UP						0.438462	4.20873	29.2734	4.12562e-06	0.000388148	0.488488	4.20873	36.1831	6.34741e-07	2.22553e-05	0.2517	4.20873	9.66067	0.00364176	0.0219484	0.00260924	4.20873	0.00103326	0.974526	0.98848	Yes
MSTRG.26722|TraesCS4A02G216100	TraesCS4A02G216100	0	Lipase (class 3)	GO:0006629	IPR029058,IPR002921	PF01764	PF18117:Enhanced disease susceptibility 1 protein EP domain, PF01764:Lipase (class 3)	IPR041266:EDS1, EP domain, IPR002921:Fungal lipase-like domain	GO:0006629		UP						0.6423	2.96742	29.2721	4.12712e-06	0.000388148	0.799071	2.96742	44.7371	7.97584e-08	3.4651e-06	0.687996	2.96742	33.3718	1.32758e-06	3.81627e-05	0.635745	2.96742	28.571	4.5617e-06	9.38116e-05		Yes
MSTRG.24485|TraesCS3D02G341100	TraesCS3D02G341100	0	WRKY DNA -binding domain, DNA binding domain	GO:0003700,GO:0006355,GO:0043565	IPR003657	PF03106	PF03106:WRKY DNA -binding domain	IPR003657:WRKY domain	GO:0003700,GO:0006355,GO:0043565		UP						0.906234	1.76931	29.2681	4.13189e-06	0.000388148	0.625707	1.76931	13.7809	0.000683775	0.00805961	0.763411	1.76931	20.2871	6.62615e-05	0.000980103	1.17987	1.76931	48.0817	3.10452e-08	1.08317e-06		Yes
MSTRG.13055|TraesCS2B02G469000	TraesCS2B02G469000	0	PLATZ transcription factor	0	IPR006734	PF04640	#N/A	#N/A	#N/A								0.537501	3.74354	29.125	4.30448e-06	0.0004036	0.044947	3.74354	0.206514	0.65221	0.843041	-0.0541721	3.74354	0.29818	0.588355	0.736423	0.285532	3.74354	8.17507	0.00687551	0.037721		Yes
MSTRG.10001|TraesCS2A02G454200|TraesCS2A02G454400		0;0	Protein of unknown function (DUF581);Protein of unknown function (DUF581)	0;0	IPR007650;IPR007650	PF04570;PF04570	PF04570:zinc-finger of the FCS-type, C2-C2	IPR007650:Zf-FLZ domain	#N/A			UP					-1.12357	0.725979	29.0411	4.40927e-06	0.000412648	0.155055	0.725979	0.578687	0.451724	0.710666	0.397541	0.725979	3.74402	0.0607914	0.163737	0.800167	0.725979	9.38483	0.00402047	0.0252105
MSTRG.19424		#N/A	#N/A	#N/A	#N/A	#N/A	#N/A	#N/A	#N/A		UP						4.04305	-0.962938	28.9758	4.49273e-06	0.00041967	5.96067	-0.962938	91.4007	1.80731e-11	1.64201e-09	7.50467	-0.962938	132.872	1.03687e-13	1.27782e-11	8.01505	-0.962938	140.171	2.76937e-14	3.12656e-12	Yes
MSTRG.35284|TraesCS5A02G521200	TraesCS5A02G521200	0	Beta-eliminating lyase	GO:0003824,GO:0030170,GO:0006520,GO:0016829	IPR023603,IPR015421,IPR015422,IPR001597,IPR015424	PF01212	PF01212:Beta-eliminating lyase	IPR001597:Aromatic amino acid beta-eliminating lyase/threonine aldolase	GO:0006520,GO:0016829								1.32923	2.81422	28.9216	4.56318e-06	0.000425453	2.3855	2.81422	88.8974	2.60061e-11	2.308e-09	2.48727	2.81422	94.3568	1.18683e-11	1.05518e-09	1.15106	2.81422	20.6883	6.47114e-05	0.000895456		Yes
MSTRG.37281|TraesCS5B02G314200	TraesCS5B02G314200	0	Cupin	GO:0045735,GO:0030145	IPR014710,IPR011051,IPR006045,IPR001929	PF00190	PF00190:Cupin	IPR006045:Cupin 1	GO:0045735								3.3292	-0.908946	30.0753	4.66355e-06	0.000433998	5.49789	-0.908946	80.8938	2.51955e-10	1.87508e-08	6.70096	-0.908946	121.5	1.67799e-12	1.69805e-10	10.961	-0.908946	149.322	5.94827e-14	6.3591e-12		Yes
MSTRG.4404		#N/A	#N/A	#N/A	#N/A	#N/A	PF14223:gag-polypeptide of LTR copia-type	#N/A	#N/A	P02672;44.16;FIBA_BOVIN;Fibrinogen alpha chain [Cleaved into: Fibrinopeptide A; Fibrinogen alpha chain];Bos taurus (Bovine)							1.84687	1.31436	28.7367	4.81261e-06	0.000447034	3.7838	1.31436	125.78	2.27321e-13	2.80145e-11	5.1044	1.31436	201.394	2.05208e-16	4.84212e-14	5.76318	1.31436	272.088	2.82442e-18	7.72651e-16	Yes
MSTRG.3709|TraesCS1B02G223300	TraesCS1B02G223300	0	Proline dehydrogenase	GO:0004657,GO:0006562	IPR002872,IPR029041,IPR015659	PF01619	PF01619:Proline dehydrogenase	IPR002872:Proline dehydrogenase domain	#N/A								-0.536123	4.07575	28.7055	4.85597e-06	0.000450222	-0.704423	4.07575	49.1457	2.98701e-08	1.44949e-06	-0.391223	4.07575	15.1633	0.000404882	0.00410054	-0.14141	4.07575	1.9586	0.169817	0.363367		Yes	1.5.5.2
MSTRG.28738|TraesCS4B02G142500	TraesCS4B02G142500	0	unknown function	0	0	0	#N/A	#N/A	#N/A		UP						0.766858	0.959605	28.6722	4.90295e-06	0.000453732	0.435963	0.959605	9.39041	0.00409116	0.0331474	0.390509	0.959605	7.49772	0.0094996	0.044569	0.327363	0.959605	5.42017	0.0253572	0.0989398		Yes
MSTRG.13297|TraesCS2B02G532000	TraesCS2B02G532000	0	Protein kinase domain, Serine/Threonine protein kinases, catalytic domain	GO:0004672,GO:0006468,GO:0004672,GO:0005524,GO:0006468,GO:0005524,GO:0016772	IPR008271,IPR000719,IPR017441,IPR013320,IPR002290,IPR011009	PF00069	PF07714:Protein tyrosine kinase	IPR001245:Serine-threonine/tyrosine-protein kinase, catalytic domain	GO:0004672,GO:0006468								1.15144	0.285683	28.649	4.93584e-06	0.000455929	2.53723	0.285683	119.863	4.49541e-13	5.29119e-11	1.84959	0.285683	68.5505	6.80771e-10	4.40185e-08	0.975676	0.285683	20.6327	5.53365e-05	0.000788748		Yes
MSTRG.48593|TraesCS7A02G089000	TraesCS7A02G089000	0	Acyl-ACP thioesterase, Acyl-ATP thioesterase	GO:0006633,GO:0016790,GO:0016790	IPR002864,IPR029069,IPR021113	PF01643,PF12590	PF12590:Acyl-ATP thioesterase, PF01643:Acyl-ACP thioesterase	IPR021113:Acyl-ACP-thioesterase, N-terminal, IPR002864:Acyl-ACP thioesterase	GO:0016790, GO:0006633,GO:0016790			DOWN					-0.384302	4.31281	28.6198	4.97769e-06	0.000458943	-0.0806701	4.31281	1.25867	0.269245	0.541782	-0.185836	4.31281	6.69415	0.0138064	0.0583949	-0.116233	4.31281	2.58562	0.116161	0.283862		Yes
MSTRG.21097|TraesCS3B02G290300	TraesCS3B02G290300	0	ABC transporter transmembrane region, ABC transporter, ATPases associated with a variety of cellular activities	GO:0005524,GO:0016887,GO:0005524,GO:0006810,GO:0016021,GO:0042626,GO:0055085	IPR017871,IPR027417,IPR011527,IPR003439,IPR003593	PF00664,PF00005	PF00664:ABC transporter transmembrane region, PF00005:ABC transporter	IPR011527:ABC transporter type 1, transmembrane domain, IPR003439:ABC transporter-like	GO:0005524,GO:0016021,GO:0042626,GO:0055085, GO:0005524,GO:0016887		UP				Yes		1.43434	1.10221	28.5981	5.00894e-06	0.000460971	2.90129	1.10221	103.639	3.36462e-12	3.42572e-10	2.16906	1.10221	62.5367	2.02395e-09	1.19564e-07	1.43831	1.10221	28.8505	4.61553e-06	9.48795e-05		Yes
MSTRG.32202|TraesCS4D02G304100	TraesCS4D02G304100	0	Leucine-rich repeats, typical (most populated) subfamily, Leucine Rich repeats (2 copies), Leucine-rich repeat, SDS22-like subfamily	GO:0005515	IPR001611,IPR003591,IPR025875	PF12799	PF13855:Leucine rich repeat	IPR001611:Leucine-rich repeat	GO:0005515			DOWN					0.797827	2.12146	28.5452	5.0861e-06	0.000467208	0.0137115	2.12146	0.00817312	0.92846	0.973257	0.839028	2.12146	28.3754	5.34237e-06	0.0001247	0.237815	2.12146	2.65371	0.111616	0.276515		Yes
MSTRG.4291|TraesCS1B02G318500	TraesCS1B02G318500	0	unknown function	0	0	0	#N/A	#N/A	#N/A								0.567834	2.92517	28.5218	5.12056e-06	0.000468697	-0.247929	2.92517	5.5357	0.0241488	0.118595	-0.270966	2.92517	6.64417	0.0141363	0.0593815	0.0167845	2.92517	0.0251047	0.87495	0.939245		Yes
MSTRG.6093		#N/A	#N/A	#N/A	#N/A	#N/A	PF00043:Glutathione S-transferase, C-terminal domain, PF02798:Glutathione S-transferase, N-terminal domain	IPR004046:Glutathione S-transferase, C-terminal, IPR004045:Glutathione S-transferase, N-terminal	GO:0005515	Q06398;55.11;GSTU6_ORYSJ;Probable glutathione S-transferase GSTU6 (EC 2.5.1.18) (28 kDa cold-induced protein);Oryza sativa subsp. japonica (Rice)	UP			Yes			2.93818	1.31638	28.5214	5.12114e-06	0.000468697	5.299	1.31638	86.6315	3.6385e-11	3.15598e-09	3.56443	1.31638	55.0699	8.63837e-09	4.46612e-07	3.89021	1.31638	58.6638	7.50601e-09	2.98252e-07	Yes
MSTRG.23100|TraesCS3D02G129900	TraesCS3D02G129900	0	ATPases associated with a variety of cellular activities, ABC transporter transmembrane region, ABC transporter	GO:0005524,GO:0006810,GO:0016021,GO:0042626,GO:0055085,GO:0005524,GO:0016887	IPR011527,IPR003593,IPR027417,IPR017871,IPR003439	PF00664,PF00005	PF00005:ABC transporter, PF00664:ABC transporter transmembrane region	IPR003439:ABC transporter-like, IPR011527:ABC transporter type 1, transmembrane domain	GO:0005524,GO:0016887, GO:0005524,GO:0016021,GO:0042626,GO:0055085		UP				Yes		0.271194	3.3729	1.77347	0.191228	0.603624	-0.256214	3.3729	1.53302	0.223581	0.489003	-0.253967	3.3729	1.49585	0.229165	0.399862	-0.671272	3.3729	10.4216	0.00271576	0.0186809		Yes
MSTRG.31925|TraesCS4D02G253300	TraesCS4D02G253300	0	ABC transporter transmembrane region, ATPases associated with a variety of cellular activities, ABC transporter	GO:0005524,GO:0006810,GO:0016021,GO:0042626,GO:0055085,GO:0005524,GO:0016887	IPR011527,IPR003593,IPR017871,IPR003439,IPR027417	PF00664,PF00005	PF00005:ABC transporter, PF00664:ABC transporter transmembrane region	IPR003439:ABC transporter-like, IPR011527:ABC transporter type 1, transmembrane domain	GO:0005524,GO:0016887, GO:0005524,GO:0016021,GO:0042626,GO:0055085			DOWN			Yes		0.112013	4.43506	1.71485	0.198558	0.610875	-0.344988	4.43506	16.2041	0.000275841	0.00392276	-0.532952	4.43506	38.6539	3.40016e-07	1.20489e-05	-0.248145	4.43506	8.44011	0.00610268	0.0345469		Yes
MSTRG.30474|TraesCS4D02G032100	TraesCS4D02G032100	0	Cupin	GO:0045735,GO:0030145	IPR014710,IPR006045,IPR011051,IPR019780	PF00190	PF00190:Cupin	IPR006045:Cupin 1	GO:0045735		UP						2.14038	-0.213082	28.0432	5.88409e-06	0.000535139	3.54967	-0.213082	76.429	1.79177e-10	1.37937e-08	5.22821	-0.213082	134.873	8.35822e-14	1.04558e-11	5.77511	-0.213082	129.299	9.19116e-14	9.51371e-12		Yes
MSTRG.16401|TraesCS2D02G527800	TraesCS2D02G527800	0	Transferase family	GO:0016747	IPR023213,IPR003480	PF02458	PF02458:Transferase family	IPR003480:Transferase	GO:0016747			DOWN					0.841783	4.2234	28.0397	5.8901e-06	0.000535139	1.9704	4.2234	144.213	3.1579e-14	4.55727e-12	2.4472	4.2234	209.888	1.07982e-16	2.72904e-14	1.22184	4.2234	58.5804	4.3874e-09	1.8385e-07		Yes
MSTRG.45597|TraesCS6B02G359800	TraesCS6B02G359800	0	Auxin responsive protein	0	IPR003676	PF02519	#N/A	#N/A	#N/A			DOWN					1.0465	0.75831	27.9719	6.00781e-06	0.000544839	0.686125	0.75831	11.4056	0.00175435	0.01714	0.912407	0.75831	20.6357	5.898e-05	0.000893638	1.27729	0.75831	40.9069	1.67046e-07	4.98468e-06		Yes
MSTRG.9806|TraesCS2A02G410000	TraesCS2A02G410000	0	UDP-glucoronosyl and UDP-glucosyl transferase	GO:0008152,GO:0016758	IPR002213	PF00201	PF00201:UDP-glucoronosyl and UDP-glucosyl transferase	IPR002213:UDP-glucuronosyl/UDP-glucosyltransferase	GO:0016758		UP					Yes	2.47073	0.04421	27.8224	6.276e-06	0.000568126	5.39787	0.04421	95.8111	9.68416e-12	9.21902e-10	4.0736	0.04421	61.0755	2.66443e-09	1.53007e-07	4.60123	0.04421	78.0785	1.66631e-10	9.20593e-09		Yes
MSTRG.23086|TraesCS3D02G126300|TraesCS3D02G126400|TraesCS3D02G126500		0;0;0	UDP-glucoronosyl and UDP-glucosyl transferase;UDP-glucoronosyl and UDP-glucosyl transferase;UDP-glucoronosyl and UDP-glucosyl transferase	GO:0008152,GO:0016758;GO:0008152,GO:0016758;GO:0008152,GO:0016758	IPR002213;IPR002213;IPR002213	PF00201;PF00201;PF00201	PF00201:UDP-glucoronosyl and UDP-glucosyl transferase	IPR002213:UDP-glucuronosyl/UDP-glucosyltransferase	GO:0016758		UP	DOWN				Yes	0.94278	4.13523	27.8127	6.2938e-06	0.000568704	2.13693	4.13523	132.446	1.08592e-13	1.42976e-11	1.81582	4.13523	96.4458	8.86794e-12	8.0422e-10	2.03895	4.13523	118.289	7.8727e-13	6.70027e-11
MSTRG.19437|TraesCS3A02G508600	TraesCS3A02G508600	0	NADH(P)-binding	0	IPR016040	PF13460	#N/A	#N/A	#N/A		UP						3.017	1.17055	27.7648	6.3827e-06	0.000575692	7.03475	1.17055	149.795	1.80782e-14	2.75253e-12	7.01813	1.17055	177.723	1.3981e-15	2.61687e-13	6.64137	1.17055	165.091	1.19915e-14	1.47415e-12		Yes
MSTRG.1964|TraesCS1A02G352000	TraesCS1A02G352000	0	CASC3/Barentsz eIF4AIII binding	0	IPR018545	PF09405	PF09405:CASC3/Barentsz eIF4AIII binding	IPR018545:Btz domain	#N/A		UP						0.495102	3.94836	27.7573	6.39679e-06	0.00057592	0.664223	3.94836	49.7278	2.63405e-08	1.29461e-06	0.345928	3.94836	13.6002	0.000733181	0.00652899	0.602624	3.94836	41.3004	1.51703e-07	4.55272e-06		Yes
MSTRG.28408|TraesCS4B02G086100	TraesCS4B02G086100	0	Zinc-binding dehydrogenase, Enoylreductase	GO:0008270,GO:0016491,GO:0055114,GO:0016491	IPR013149,IPR011032,IPR002085,IPR020843,IPR016040	PF00107	PF00107:Zinc-binding dehydrogenase, PF16884:N-terminal domain of oxidoreductase	IPR013149:Alcohol dehydrogenase, C-terminal, IPR041694:Oxidoreductase, N-terminal domain	GO:0055114		UP						3.76944	3.60964	27.7136	6.47925e-06	0.00058229	7.98847	3.60964	119.491	4.69637e-13	5.50172e-11	9.18316	3.60964	172.825	2.13562e-15	3.82475e-13	9.02607	3.60964	133.229	4.99519e-13	4.41742e-11		Yes
MSTRG.9301		#N/A	#N/A	#N/A	#N/A	#N/A	PF00248:Aldo/keto reductase family	IPR023210:NADP-dependent oxidoreductase domain	#N/A	A2XRZ6;81.23;AKR3_ORYSI;Probable aldo-keto reductase 3 (EC 1.1.1.-);Oryza sativa subsp. indica (Rice)	UP						3.62757	1.05893	27.5834	6.73164e-06	0.000603883	6.26011	1.05893	76.0396	1.90966e-10	1.46499e-08	5.54665	1.05893	66.9313	9.07047e-10	5.73825e-08	6.41475	1.05893	71.8429	8.42796e-10	4.0503e-08	Yes
MSTRG.55817|TraesCS7D02G442700	TraesCS7D02G442700	0	Ubiquitin homologues, Ubiquitin family	GO:0005515	IPR000626,IPR029071,IPR019954,IPR019956	PF00240	PF00240:Ubiquitin family	IPR000626:Ubiquitin-like domain	GO:0005515								0.885566	4.44445	27.5579	6.78225e-06	0.000607329	0.567873	4.44445	11.5579	0.00164867	0.0163092	0.476221	4.44445	8.13324	0.00711878	0.0359822	0.353847	4.44445	4.46328	0.0416791	0.140772		Yes
MSTRG.33841|TraesCS5A02G235700	TraesCS5A02G235700	0	Peptidase S24-like	GO:0008236,GO:0016021,GO:0006508,GO:0008236,GO:0016020	IPR019758,IPR015927,IPR000223,IPR028360,IPR019757,IPR019756,IPR019759	PF00717	PF10502:Signal peptidase, peptidase S26	IPR019533:Peptidase S26	#N/A								0.595198	2.6551	27.4532	6.99421e-06	0.000625185	1.31398	2.6551	130.067	1.40864e-13	1.81223e-11	1.08264	2.6551	89.1037	2.52309e-11	2.10418e-09	1.23	2.6551	110.017	9.49899e-13	7.96188e-11		Yes
MSTRG.31522|TraesCS4D02G193500	TraesCS4D02G193500	0	Protein tyrosine kinase	GO:0016772,GO:0004672,GO:0006468,GO:0004672,GO:0005524,GO:0006468	IPR011009,IPR001245,IPR000719	PF07714	PF07714:Protein tyrosine kinase	IPR001245:Serine-threonine/tyrosine-protein kinase, catalytic domain	GO:0004672,GO:0006468		UP						0.364678	3.22145	27.4235	7.05568e-06	0.000629548	-0.0950757	3.22145	1.88981	0.177622	0.42919	-0.332386	3.22145	23.1021	2.6452e-05	0.000466853	-0.130919	3.22145	3.43474	0.0716564	0.205048		Yes
MSTRG.9982|TraesCS2A02G449900|TraesCS2A02G450000		0;0	Alpha/beta hydrolase family;Alpha/beta hydrolase family	0;0	IPR029058,IPR000073;IPR029058,IPR000073	PF12697;PF12697	PF00561:alpha/beta hydrolase fold	IPR000073:Alpha/beta hydrolase fold-1	#N/A		UP						1.0729	0.819008	27.4126	7.07846e-06	0.000630452	1.80831	0.819008	77.7165	1.45372e-10	1.14522e-08	2.08762	0.819008	100.839	4.87679e-12	4.61608e-10	1.67507	0.819008	64.6368	1.04997e-09	4.93636e-08
MSTRG.52769|TraesCS7B02G322600	TraesCS7B02G322600	0	CCT motif	GO:0005515	IPR010402	PF06203	PF06203:CCT motif	IPR010402:CCT domain	GO:0005515								0.939323	1.02111	27.3491	7.21224e-06	0.00064122	0.871518	1.02111	24.8244	1.54347e-05	0.000355935	1.29231	1.02111	53.0376	1.30956e-08	6.56598e-07	0.725716	1.02111	17.9892	0.000138136	0.00169022		Yes
MSTRG.9632|TraesCS2A02G380300	TraesCS2A02G380300	0	Auxin response factor, AUX/IAA family	GO:0046983,GO:0003677,GO:0005634,GO:0006355,GO:0009725,GO:0005634,GO:0006355	IPR011525,IPR010525,IPR003311	PF06507,PF02309	PF06507:Auxin response factor, PF02362:B3 DNA binding domain	IPR010525:Auxin response factor, IPR003340:B3 DNA binding domain	GO:0003677,GO:0005634,GO:0006355,GO:0009725, GO:0003677		UP						0.605167	1.86271	27.3079	7.30032e-06	0.000647894	0.373354	1.86271	10.4192	0.00263963	0.0236881	0.290931	1.86271	6.35646	0.0162083	0.0654908	0.35224	1.86271	8.91036	0.00495071	0.029492		Yes
MSTRG.6991|TraesCS1D02G350100	TraesCS1D02G350100	0	UDP-glucoronosyl and UDP-glucosyl transferase	GO:0008152,GO:0016758	IPR002213	PF00201	PF00201:UDP-glucoronosyl and UDP-glucosyl transferase	IPR002213:UDP-glucuronosyl/UDP-glucosyltransferase	GO:0016758		UP					Yes	1.31079	-0.300257	27.0873	7.79249e-06	0.000690343	1.69277	-0.300257	45.6462	6.48471e-08	2.89302e-06	0.715974	-0.300257	8.56526	0.00587064	0.0312908	1.39872	-0.300257	28.085	5.26458e-06	0.000105978		Yes
MSTRG.26567|TraesCS4A02G187600	TraesCS4A02G187600	0	Major Facilitator Superfamily	GO:0016021,GO:0055085	IPR020846,IPR011701	PF07690	PF07690:Major Facilitator Superfamily	IPR011701:Major facilitator superfamily	GO:0055085		UP						0.787066	4.11647	27.0676	7.83794e-06	0.000693135	2.41257	4.11647	233.239	2.06023e-17	6.0338e-15	2.40881	4.11647	228.805	2.78985e-17	8.12286e-15	1.50452	4.11647	97.927	6.4426e-12	4.52925e-10		Yes
MSTRG.41283		#N/A	#N/A	#N/A	#N/A	#N/A	PF07714:Protein tyrosine kinase	IPR001245:Serine-threonine/tyrosine-protein kinase, catalytic domain	GO:0004672,GO:0006468	Q8H1D6;64.86;RBK1_ARATH;Receptor-like cytosolic serine/threonine-protein kinase RBK1 (EC 2.7.11.1) (Protein ROP BINDING PROTEIN KINASES 1);Arabidopsis thaliana (Mouse-ear cress)							0.615174	0.844749	27.0508	7.8772e-06	0.000695372	0.0876012	0.844749	0.562417	0.458105	0.716181	-0.0687156	0.844749	0.357837	0.553411	0.709021	0.18831	0.844749	2.47961	0.123665	0.295849	Yes
MSTRG.11663|TraesCS2B02G244000	TraesCS2B02G244000	0	Kinase/pyrophosphorylase	GO:0004674,GO:0005524,GO:0009507,GO:0016776,GO:0005524,GO:0016772	IPR017409,IPR005177,IPR026565	PF03618	PF03618:Kinase/pyrophosphorylase	IPR005177:Bifunctional kinase-pyrophosphorylase	GO:0005524,GO:0016772								0.538567	3.81297	26.8518	8.35667e-06	0.000735262	1.08937	3.81297	108.717	1.74893e-12	1.84874e-10	1.49219	3.81297	200.055	2.27542e-16	5.31872e-14	1.34246	3.81297	164.874	2.33842e-15	3.30753e-13		Yes
MSTRG.52322|TraesCS7B02G237600	TraesCS7B02G237600	0	RNA recognition motif. (a.k.a. RRM, RBD, or RNP domain), RNA recognition motif (a.k.a. RRM, RBD, or RNP domain), RNA recognition motif	GO:0003676,GO:0000166	IPR000504,IPR012677	PF00076,PF14259	PF00076:RNA recognition motif. (a.k.a. RRM, RBD, or RNP domain)	IPR000504:RNA recognition motif domain	GO:0003676								0.411351	3.5714	26.851	8.35861e-06	0.000735262	0.479138	3.5714	36.9018	5.28158e-07	1.89043e-05	0.467112	3.5714	35.0764	8.45608e-07	2.61823e-05	0.584542	3.5714	53.3603	9.85157e-09	3.82299e-07		Yes
MSTRG.22443|TraesCS3B02G574600	TraesCS3B02G574600	0	NAD dependent epimerase/dehydratase family	GO:0003824,GO:0050662	IPR016040,IPR001509	PF01370	#N/A	#N/A	#N/A		UP						3.00207	3.6069	26.7944	8.50046e-06	0.000746421	5.75548	3.6069	90.3198	2.11292e-11	1.89546e-09	6.33867	3.6069	111.763	1.19423e-12	1.2413e-10	7.5402	3.6069	133.748	4.7317e-13	4.20682e-11		Yes
MSTRG.22214|TraesCS3B02G497900	TraesCS3B02G497900	0	non-haem dioxygenase in morphine synthesis N-terminal, 2OG-Fe(II) oxygenase superfamily	GO:0016491,GO:0016706,GO:0055114	IPR005123,IPR027443,IPR026992	PF14226,PF03171	PF14226:non-haem dioxygenase in morphine synthesis N-terminal, PF03171:2OG-Fe(II) oxygenase superfamily	IPR026992:Non-haem dioxygenase N-terminal domain, IPR005123:Oxoglutarate/iron-dependent dioxygenase	GO:0016491,GO:0055114		UP						1.10381	-0.265996	26.4573	9.40056e-06	0.000824006	0.858389	-0.265996	16.2888	0.000267461	0.00382873	0.68078	-0.265996	10.1062	0.00301201	0.0190259	1.29494	-0.265996	33.8794	1.02157e-06	2.54181e-05		Yes
MSTRG.23248|TraesCS3D02G157400	TraesCS3D02G157400	0	Mitochondrial carrier protein	0	IPR018108,IPR023395	PF00153	PF00153:Mitochondrial carrier protein	IPR018108:Mitochondrial substrate/solute carrier	#N/A		UP						0.998451	1.09438	26.3379	9.74288e-06	0.000852511	1.37011	1.09438	50.1692	2.39584e-08	1.18927e-06	0.475456	1.09438	6.1756	0.0176771	0.0698441	1.10229	1.09438	33.8	1.04379e-06	2.58481e-05		Yes
MSTRG.45406|TraesCS6B02G324800	TraesCS6B02G324800	0	K+ potassium transporter	GO:0015079,GO:0016020,GO:0071805	IPR003855	PF02705	PF02705:K+ potassium transporter	IPR003855:Potassium transporter	GO:0015079,GO:0016020,GO:0071805								1.07364	1.04488	26.2999	9.85482e-06	0.000860792	1.83418	1.04488	80.5436	9.26175e-11	7.51016e-09	2.23924	1.04488	119.453	4.71741e-13	5.32586e-11	2.29783	1.04488	128.317	1.02834e-13	1.04275e-11		Yes
MSTRG.1947|TraesCS1A02G348800	TraesCS1A02G348800	0	Cytochrome P450	GO:0016705,GO:0055114,GO:0005506,GO:0016705,GO:0020037,GO:0055114	IPR017972,IPR001128,IPR002401	PF00067	PF00067:Cytochrome P450	IPR001128:Cytochrome P450	GO:0005506,GO:0016705,GO:0020037,GO:0055114		UP		Yes				2.12075	0.59927	26.2284	1.00687e-05	0.000877938	3.92996	0.59927	78.3742	1.30766e-10	1.03672e-08	4.16772	0.59927	82.4668	6.85855e-11	5.3189e-09	4.78086	0.59927	90.0318	3.48066e-11	2.16079e-09		Yes
MSTRG.54175|TraesCS7D02G165800	TraesCS7D02G165800	0	Chalcone-flavanone isomerase	GO:0016872	IPR016087	PF02431	PF16035:Chalcone isomerase like	IPR016087:Chalcone isomerase	GO:0016872								-0.936825	1.16818	26.2093	1.01268e-05	0.000881459	0.0287792	1.16818	0.0236992	0.878503	0.952814	-0.135211	1.16818	0.520261	0.475335	0.644007	0.0146989	1.16818	0.00608569	0.938231	0.97148		Yes	5.5.1.6
TraesCS3A02G506500	TraesCS3A02G506500	#N/A	#N/A	#N/A	#N/A	#N/A	#N/A	#N/A	#N/A		UP						2.62824	-0.0891302	26.1677	1.02542e-05	0.000890987	5.83343	-0.0891302	146.607	2.48079e-14	3.64347e-12	6.45841	-0.0891302	197.724	2.72744e-16	6.31599e-14	5.54453	-0.0891302	181.35	5.29577e-16	8.81826e-14		Yes
TraesCS7D02G185700	TraesCS7D02G185700	#N/A	#N/A	#N/A	#N/A	#N/A	PF08370:Plant PDR ABC transporter associated, PF00005:ABC transporter, PF01061:ABC-2 type transporter	IPR013581:Plant PDR ABC transporter associated, IPR003439:ABC transporter-like, IPR013525:ABC-2 type transporter	GO:0005524,GO:0016887, GO:0016020		UP				Yes		0.164939	1.64976	1.21651	0.277281	0.67716	-0.157218	1.64976	1.09983	0.301211	0.577152	-0.301417	1.64976	4.09379	0.0504264	0.144007	-0.479708	1.64976	10.1286	0.00291763	0.0197486		Yes
MSTRG.49367|TraesCS7A02G255600	TraesCS7A02G255600	0	Protein of unknown function (DUF568), Eukaryotic cytochrome b561, Cytochrome b-561 / ferric reductase transmembrane domain., Possible catecholamine-binding domain present in a variety of eukaryotic proteins.	GO:0016021	IPR005018,IPR017214,IPR006593,IPR004877	PF04526,PF03188	PF03188:Eukaryotic cytochrome b561, PF04526:Protein of unknown function (DUF568)	IPR006593:Cytochrome b561/ferric reductase transmembrane, IPR005018:DOMON domain	#N/A								0.561134	2.85665	25.7959	1.1472e-05	0.000993338	0.396811	2.85665	12.9898	0.000930086	0.0103341	-0.14212	2.85665	1.70262	0.20013	0.365587	0.0545255	2.85665	0.246577	0.622372	0.787202		Yes
TraesCS4A02G034900	TraesCS4A02G034900	#N/A	#N/A	#N/A	#N/A	#N/A	#N/A	#N/A	#N/A		UP						3.6982	0.216721	25.7768	1.15388e-05	0.000997389	4.09388	0.216721	32.6154	1.62782e-06	5.12624e-05	3.90877	0.216721	30.8425	2.64983e-06	6.8535e-05	5.23653	0.216721	37.0706	7.09014e-07	1.83665e-05		Yes
TraesCS6A02G183200	TraesCS6A02G183200	#N/A	#N/A	#N/A	#N/A	#N/A	PF00005:ABC transporter, PF12698:ABC-2 family transporter protein	IPR003439:ABC transporter-like	GO:0005524,GO:0016887		UP				Yes		0.275449	0.622254	1.03619	0.315423	0.704076	-0.295907	0.622254	1.22884	0.274899	0.547862	-0.344053	0.622254	1.53432	0.223389	0.39327	-0.839551	0.622254	10.0952	0.00297291	0.0200443		Yes
MSTRG.7829|TraesCS2A02G098600	TraesCS2A02G098600	0	RINT-1 / TIP-1 family	GO:0005783,GO:0048193	IPR007528	PF04437	PF04437:RINT-1 / TIP-1 family	IPR007528:RINT-1/Tip20	GO:0005783,GO:0048193		UP						0.897788	1.07697	25.487	1.26003e-05	0.00108537	2.15535	1.07697	147.108	2.35965e-14	3.51744e-12	1.34561	1.07697	60.6042	2.91414e-09	1.66196e-07	1.97127	1.07697	115.856	4.53998e-13	4.05084e-11		Yes
MSTRG.43486|TraesCS6A02G381700	TraesCS6A02G381700	0	NAD dependent epimerase/dehydratase family	GO:0003824,GO:0050662	IPR016040,IPR001509	PF01370	PF01370:NAD dependent epimerase/dehydratase family	IPR001509:NAD-dependent epimerase/dehydratase	GO:0003824,GO:0050662								2.76354	-0.411815	25.447	1.27545e-05	0.00109675	5.72981	-0.411815	74.8117	2.33806e-10	1.75313e-08	5.02362	-0.411815	63.5729	1.66956e-09	1.00635e-07	4.76226	-0.411815	64.3861	1.51654e-09	6.9271e-08		Yes
MSTRG.51738		#N/A	#N/A	#N/A	#N/A	#N/A	PF03101:FAR1 DNA-binding domain	IPR004330:FAR1 DNA binding domain	#N/A	Q9SZL8;28.37;FRS5_ARATH;Protein FAR1-RELATED SEQUENCE 5;Arabidopsis thaliana (Mouse-ear cress)							2.72395	-1.28472	25.4131	1.28869e-05	0.00110623	4.27323	-1.28472	62.716	1.95736e-09	1.21513e-07	4.11005	-1.28472	52.9381	1.33684e-08	6.66919e-07	5.27598	-1.28472	79.7276	7.56107e-11	4.39265e-09	Yes
MSTRG.24576|TraesCS3D02G356900	TraesCS3D02G356900	0	Aldo/keto reductase family	GO:0016491,GO:0055114	IPR001395,IPR023210,IPR018170,IPR020471	PF00248	PF00248:Aldo/keto reductase family	IPR023210:NADP-dependent oxidoreductase domain	#N/A		UP						0.525278	5.18861	25.3182	1.32658e-05	0.0011368	1.26201	5.18861	142.782	3.65358e-14	5.22714e-12	1.98139	5.18861	337.095	5.35033e-20	3.09747e-17	1.72489	5.18861	266.379	1.05018e-18	3.16888e-16		Yes
MSTRG.3145|TraesCS1B02G145300	TraesCS1B02G145300	0	GDSL-like Lipase/Acylhydrolase	GO:0016788	IPR013830,IPR001087	PF00657	PF00657:GDSL-like Lipase/Acylhydrolase	IPR001087:GDSL lipase/esterase	GO:0016788		UP						0.817528	3.83556	25.2744	1.34444e-05	0.00115012	2.27438	3.83556	183.328	8.71237e-16	1.83026e-13	1.63371	3.83556	99.0195	6.23212e-12	5.7889e-10	1.64685	3.83556	100.79	4.9636e-12	3.60245e-10		Yes
MSTRG.1044|TraesCS1A02G186100	TraesCS1A02G186100	0	Glutathione S-transferase, N-terminal domain, Glutathione S-transferase, C-terminal domain	GO:0005515	IPR004045,IPR010987,IPR012336	PF13417,PF13410	#N/A	#N/A	#N/A					Yes			2.42563	5.98984	25.2052	1.37318e-05	0.00117269	5.71109	5.98984	104.17	3.13842e-12	3.21514e-10	6.0405	5.98984	113.189	1.00173e-12	1.05442e-10	4.99408	5.98984	76.4711	4.8888e-10	2.46609e-08		Yes
MSTRG.23980|TraesCS3D02G258300	TraesCS3D02G258300	0	ABC transporter, ABC transporter transmembrane region, ATPases associated with a variety of cellular activities	GO:0005524,GO:0016887,GO:0005524,GO:0006810,GO:0016021,GO:0042626,GO:0055085	IPR003439,IPR011527,IPR027417,IPR017871,IPR003593	PF00005,PF00664	PF00005:ABC transporter, PF00664:ABC transporter transmembrane region	IPR003439:ABC transporter-like, IPR011527:ABC transporter type 1, transmembrane domain	GO:0005524,GO:0016887, GO:0005524,GO:0016021,GO:0042626,GO:0055085		UP				Yes		-0.121645	3.66533	0.915163	0.345055	0.724053	-0.482086	3.66533	14.3592	0.000548038	0.00680103	-1.071	3.66533	70.7159	4.6705e-10	3.13389e-08	-0.443619	3.66533	12.5578	0.00106922	0.00902434		Yes
MSTRG.29921|TraesCS4B02G318400	TraesCS4B02G318400	0	Serine/Threonine protein kinases, catalytic domain, Protein tyrosine kinase	GO:0005524,GO:0004672,GO:0006468,GO:0004672,GO:0005524,GO:0006468,GO:0016772	IPR017441,IPR013320,IPR008271,IPR002290,IPR011009,IPR000719,IPR001245	PF07714	PF07714:Protein tyrosine kinase	IPR001245:Serine-threonine/tyrosine-protein kinase, catalytic domain	GO:0004672,GO:0006468		UP						-0.734972	3.64218	25.1562	1.39396e-05	0.00118636	-0.384724	3.64218	6.78368	0.013236	0.0775548	-0.111667	3.64218	0.572252	0.454231	0.625508	0.0364062	3.64218	0.0586125	0.810032	0.903429		Yes
MSTRG.37670|TraesCS5B02G406800	TraesCS5B02G406800	0	Signal peptidase, peptidase S26	GO:0008236,GO:0016021,GO:0006508,GO:0008236,GO:0016020	IPR019756,IPR019757,IPR000223,IPR015927,IPR028360,IPR019758,IPR019533	PF10502	PF10502:Signal peptidase, peptidase S26	IPR019533:Peptidase S26	#N/A			DOWN					0.660074	4.00086	25.0888	1.42302e-05	0.00120742	1.31687	4.00086	97.1493	8.04738e-12	7.795e-10	0.804164	4.00086	36.8522	5.34858e-07	1.77412e-05	1.37597	4.00086	107.37	1.34055e-12	1.07477e-10		Yes
MSTRG.22066|TraesCS3B02G458700	TraesCS3B02G458700	0	unknown function	0	0	0	#N/A	#N/A	#N/A		UP						0.820711	1.37791	25.0876	1.42354e-05	0.00120742	0.964694	1.37791	35.0437	8.52872e-07	2.90047e-05	1.26128	1.37791	59.061	3.91989e-09	2.17331e-07	0.959943	1.37791	32.9254	1.32501e-06	3.17467e-05		Yes
TraesCS1D02G160000	TraesCS1D02G160000	#N/A	#N/A	#N/A	#N/A	#N/A	PF04560:RNA polymerase Rpb2, domain 7, PF04565:RNA polymerase Rpb2, domain 3, PF04561:RNA polymerase Rpb2, domain 2, PF00562:RNA polymerase Rpb2, domain 6, PF04563:RNA polymerase beta subunit, PF06883:RNA polymerase I, Rpa2 specific domain	IPR007641:RNA polymerase Rpb2, domain 7, IPR007645:RNA polymerase Rpb2, domain 3, IPR007642:RNA polymerase Rpb2, domain 2, IPR007120:DNA-directed RNA polymerase, subunit 2, hybrid-binding domain, IPR007644:RNA polymerase, beta subunit, protrusion, IPR009674:DNA-directed RNA polymerase I subunit RPA2, domain 4	GO:0003677,GO:0003899,GO:0006351, GO:0003899,GO:0005634,GO:0006351		UP	UP					-1.98115	-0.775875	25.0319	1.44809e-05	0.00122615	-0.166249	-0.775875	0.213364	0.64689	0.840682	0.794279	-0.775875	5.02972	0.0310914	0.10381	-0.10697	-0.775875	0.0778466	0.781758	0.887803		Yes
MSTRG.45607|TraesCS6B02G362100	TraesCS6B02G362100	0	2OG-Fe(II) oxygenase superfamily, non-haem dioxygenase in morphine synthesis N-terminal	GO:0016491,GO:0016706,GO:0055114	IPR005123,IPR027443,IPR026992	PF03171,PF14226	PF14226:non-haem dioxygenase in morphine synthesis N-terminal, PF03171:2OG-Fe(II) oxygenase superfamily	IPR026992:Non-haem dioxygenase N-terminal domain, IPR005123:Oxoglutarate/iron-dependent dioxygenase	GO:0016491,GO:0055114								1.62801	0.704075	25.0064	1.45948e-05	0.00123369	2.99854	0.704075	84.2379	5.22368e-11	4.40481e-09	3.26275	0.704075	94.2108	1.21145e-11	1.07515e-09	3.29395	0.704075	99.187	5.99734e-12	4.26108e-10		Yes
MSTRG.19423|TraesCS3A02G506400	TraesCS3A02G506400	0	unknown function	0	0	0	#N/A	#N/A	#N/A		UP						2.99816	0.0788092	24.8948	1.51036e-05	0.00127386	7.39103	0.0788092	131.692	1.17876e-13	1.53232e-11	6.33086	0.0788092	147.981	2.16297e-14	3.05937e-12	5.74092	0.0788092	140.617	4.20848e-14	4.63566e-12		Yes
MSTRG.15909|TraesCS2D02G407200	TraesCS2D02G407200	0	UDP-glucoronosyl and UDP-glucosyl transferase	GO:0008152,GO:0016758	IPR002213	PF00201	PF00201:UDP-glucoronosyl and UDP-glucosyl transferase	IPR002213:UDP-glucuronosyl/UDP-glucosyltransferase	GO:0016758							Yes	1.34016	0.835022	24.8911	1.51211e-05	0.00127386	2.41379	0.835022	75.8775	1.96113e-10	1.49526e-08	1.94637	0.835022	50.7622	2.11106e-08	1.01063e-06	2.19704	0.835022	62.4964	1.76681e-09	7.95351e-08		Yes
MSTRG.18727|TraesCS3A02G355400	TraesCS3A02G355400	0	Plant protein 1589 of unknown function (A_thal_3526)	0	IPR006476	PF09713	PF09713:Plant protein 1589 of unknown function (A_thal_3526)	IPR006476:Conserved hypothetical protein CHP01589, plant	#N/A		UP						1.36937	1.1634	24.8731	1.5205e-05	0.00127876	1.87889	1.1634	44.0515	9.33802e-08	4.00104e-06	2.72969	1.1634	85.7985	4.12309e-11	3.31097e-09	2.33362	1.1634	65.3792	1.28715e-09	5.95028e-08		Yes
MSTRG.25574|TraesCS4A02G035400	TraesCS4A02G035400	0	AP2 domain, DNA-binding domain in plant proteins such as APETALA2 and EREBPs	GO:0003700,GO:0006355,GO:0003677	IPR001471,IPR016177	PF00847	PF00847:AP2 domain	IPR001471:AP2/ERF domain	GO:0003700,GO:0006355		UP	DOWN					0.76868	1.45677	24.8263	1.54258e-05	0.00129514	0.249666	1.45677	2.59995	0.115499	0.331861	-0.250583	1.45677	2.49	0.123218	0.262906	-0.381813	1.45677	6.46281	0.0152373	0.0681489		Yes
MSTRG.35192|TraesCS5A02G502800	TraesCS5A02G502800	0	ABC-2 type transporter, ABC-transporter extracellular N-terminal, ATPases associated with a variety of cellular activities, Plant PDR ABC transporter associated, ABC transporter	GO:0005524,GO:0016887,GO:0016020	IPR003439,IPR017871,IPR027417,IPR013525,IPR029481,IPR003593,IPR013581	PF01061,PF14510,PF08370,PF00005	PF00005:ABC transporter, PF14510:ABC-transporter N-terminal, PF01061:ABC-2 type transporter, PF08370:Plant PDR ABC transporter associated	IPR003439:ABC transporter-like, IPR029481:ABC-transporter N-terminal domain, IPR013525:ABC-2 type transporter, IPR013581:Plant PDR ABC transporter associated	GO:0005524,GO:0016887, GO:0016020						Yes		0.12482	4.17188	0.844893	0.364049	0.735212	-0.15123	4.17188	1.24476	0.271863	0.544667	-0.415399	4.17188	9.35707	0.00415059	0.0242177	-0.644171	4.17188	22.3284	3.19479e-05	0.000490629		Yes
TraesCS3B02G409000	TraesCS3B02G409000	#N/A	#N/A	#N/A	#N/A	#N/A	PF00201:UDP-glucoronosyl and UDP-glucosyl transferase	IPR002213:UDP-glucuronosyl/UDP-glucosyltransferase	GO:0016758		UP					Yes	1.73299	-0.638108	24.8056	1.55241e-05	0.00129902	1.43707	-0.638108	17.4226	0.000177939	0.00272844	1.48979	-0.638108	17.794	0.000156029	0.00194453	1.15252	-0.638108	9.58212	0.00369026	0.0236192		Yes
MSTRG.53915		#N/A	#N/A	#N/A	#N/A	#N/A	PF01490:Transmembrane amino acid transporter protein	IPR013057:Amino acid transporter, transmembrane domain	#N/A	Q42400;36.89;AAP1_ARATH;Amino acid permease 1 (Amino acid transporter AAP1) (Neutral amino acid transporter II);Arabidopsis thaliana (Mouse-ear cress)							0.573096	1.41115	24.7854	1.56213e-05	0.00130495	0.275774	1.41115	5.91554	0.020047	0.10433	-0.0750468	1.41115	0.437774	0.512363	0.67505	0.358153	1.41115	9.32664	0.0041238	0.0256966	Yes
MSTRG.12733|TraesCS2B02G405400	TraesCS2B02G405400	0	unknown function	0	0	0	#N/A	#N/A	#N/A								0.616982	3.88587	24.7029	1.60238e-05	0.00133497	0.58858	3.88587	22.631	3.07427e-05	0.00064123	0.869357	3.88587	48.8348	3.19573e-08	1.47871e-06	0.227235	3.88587	3.48316	0.0697689	0.201126		Yes
MSTRG.56789|TraesCSU02G093000	TraesCSU02G093000	0	#N/A	#N/A	#N/A	#N/A	PF00005:ABC transporter, PF00664:ABC transporter transmembrane region	IPR003439:ABC transporter-like, IPR011527:ABC transporter type 1, transmembrane domain	GO:0005524,GO:0016887, GO:0005524,GO:0016021,GO:0042626,GO:0055085		DOWN				Yes		0.120469	4.41055	0.813953	0.372882	0.740332	0.0100157	4.41055	0.00562204	0.940641	0.97837	0.0619348	4.41055	0.215158	0.645514	0.779332	-0.419615	4.41055	10.0308	0.00305226	0.0204448		Yes
MSTRG.26986|TraesCS4A02G259300|TraesCS4A02G259400		0;0	Transferase family;Transferase family	GO:0016747;GO:0016747	IPR023213,IPR003480;IPR003480,IPR023213	PF02458;PF02458	PF02458:Transferase family	IPR003480:Transferase	GO:0016747		UP	DOWN					0.998303	3.6517	24.6919	1.60785e-05	0.00133497	0.915515	3.6517	20.3896	6.40259e-05	0.00118756	0.82259	3.6517	15.8843	0.000310072	0.00332569	0.101129	3.6517	0.250086	0.620161	0.785404
MSTRG.8095|TraesCS2A02G152400	TraesCS2A02G152400	0	Cytochrome P450	GO:0005506,GO:0016705,GO:0020037,GO:0055114,GO:0016705,GO:0055114	IPR001128,IPR017972,IPR002401	PF00067	PF00067:Cytochrome P450	IPR001128:Cytochrome P450	GO:0005506,GO:0016705,GO:0020037,GO:0055114		UP		Yes				0.853654	3.09217	24.69	1.60878e-05	0.00133497	1.60221	3.09217	82.8869	6.42723e-11	5.34222e-09	0.952823	3.09217	29.9341	3.41931e-06	8.49928e-05	1.49898	3.09217	69.0375	6.38493e-10	3.14123e-08		Yes
MSTRG.19003|TraesCS3A02G399500	TraesCS3A02G399500	0	unknown function	0	0	0	PF00005:ABC transporter	IPR003439:ABC transporter-like	GO:0005524,GO:0016887		UP				Yes		-0.0638716	1.87511	0.63882	0.42932	0.772165	-0.090998	1.87511	1.29879	0.261873	0.53389	-0.359538	1.87511	20.3066	6.58284e-05	0.000974566	-0.274109	1.87511	10.7664	0.00222779	0.0160331		Yes
MSTRG.48645|TraesCS7A02G104900	TraesCS7A02G104900	0	Transferase family	GO:0016747	IPR023213,IPR003480	PF02458	PF02458:Transferase family	IPR003480:Transferase	GO:0016747								1.22369	-0.48295	24.5949	1.65676e-05	0.00137021	0.969965	-0.48295	16.6529	0.000234397	0.00342736	1.05548	-0.48295	19.3119	9.21589e-05	0.00128168	0.530576	-0.48295	4.28354	0.0453683	0.14925		Yes
MSTRG.34177|TraesCS5A02G306900	TraesCS5A02G306900	0	Alpha/beta hydrolase family	0	IPR029058,IPR000073	PF12697	PF00561:alpha/beta hydrolase fold	IPR000073:Alpha/beta hydrolase fold-1	#N/A			DOWN					0.798691	4.61001	24.5528	1.67846e-05	0.00138586	1.23976	4.61001	58.1028	4.72395e-09	2.69411e-07	0.613193	4.61001	14.4791	0.000523674	0.00503236	0.794475	4.61001	24.2158	1.9057e-05	0.000317966		Yes
MSTRG.22964|TraesCS3D02G102300	TraesCS3D02G102300	0	UDP-glucoronosyl and UDP-glucosyl transferase	GO:0008152,GO:0016758	IPR002213	PF00201	PF00201:UDP-glucoronosyl and UDP-glucosyl transferase	IPR002213:UDP-glucuronosyl/UDP-glucosyltransferase	GO:0016758		UP					Yes	0.554931	6.9161	24.5423	1.68394e-05	0.00138808	0.604086	6.9161	29.0805	4.35978e-06	0.00011907	0.235137	6.9161	4.43407	0.0421848	0.12753	0.553686	6.9161	24.9363	1.3706e-05	0.000240195		Yes
MSTRG.6080|TraesCS1D02G187700	TraesCS1D02G187700	0	Phloem protein 2	GO:0005515	IPR001810,IPR025886	PF14299	PF14299:Phloem protein 2	IPR025886:Phloem protein 2-like	#N/A		UP						-0.517373	1.87899	24.493	1.70985e-05	0.00140711	-0.281172	1.87899	7.3204	0.0103073	0.0648937	-0.322028	1.87899	9.44011	0.00400427	0.0235739	0.0737709	1.87899	0.443694	0.50939	0.704682		Yes
MSTRG.732|TraesCS1A02G139900	TraesCS1A02G139900	0	Heavy-metal-associated domain	GO:0030001,GO:0046872	IPR006121	PF00403	PF00403:Heavy-metal-associated domain	IPR006121:Heavy metal-associated domain, HMA	GO:0030001,GO:0046872		UP	DOWN					0.496068	3.73405	24.4633	1.72565e-05	0.00141777	1.07685	3.73405	113.355	9.81486e-13	1.07635e-10	0.913265	3.73405	80.6515	9.10583e-11	6.96407e-09	1.62689	3.73405	254.053	2.30163e-18	6.511e-16		Yes
MSTRG.40916|TraesCS5D02G440900	TraesCS5D02G440900	0	UDP-glucoronosyl and UDP-glucosyl transferase	GO:0008152,GO:0016758	IPR002213	PF00201	PF00201:UDP-glucoronosyl and UDP-glucosyl transferase	IPR002213:UDP-glucuronosyl/UDP-glucosyltransferase	GO:0016758							Yes	0.644106	3.30374	24.4424	1.73685e-05	0.00142462	1.58887	3.30374	143.097	3.53773e-14	5.07599e-12	1.44868	3.30374	119.281	4.81446e-13	5.41089e-11	1.27331	3.30374	96.4504	5.95712e-12	4.24311e-10		Yes
MSTRG.50398|TraesCS7A02G428800	TraesCS7A02G428800	0	GDSL-like Lipase/Acylhydrolase	GO:0016788	IPR013830,IPR001087	PF00657	PF00657:GDSL-like Lipase/Acylhydrolase	IPR001087:GDSL lipase/esterase	GO:0016788			DOWN					1.01663	2.23766	24.421	1.74846e-05	0.00143178	0.95144	2.23766	20.0788	7.10595e-05	0.00129114	-0.550681	2.23766	6.00493	0.0191958	0.0741443	0.131898	2.23766	0.531144	0.470717	0.673624		Yes
MSTRG.10245|TraesCS2A02G501300	TraesCS2A02G501300	0	C2 domain, Protein kinase C conserved region 2 (CalB)	GO:0005515	IPR000008	PF00168	PF00168:C2 domain	IPR000008:C2 domain	#N/A			DOWN					0.622933	2.41344	24.3872	1.76686e-05	0.00144284	1.37155	2.41344	113.312	9.867e-13	1.07732e-10	0.751389	2.41344	33.9151	1.14837e-06	3.38716e-05	0.959563	2.41344	57.0199	4.62423e-09	1.92824e-07		Yes
MSTRG.18161		#N/A	#N/A	#N/A	#N/A	#N/A	#N/A	#N/A	#N/A		UP						1.00142	0.455827	24.3804	1.77063e-05	0.00144284	1.08672	0.455827	28.075	5.82975e-06	0.000153898	1.0203	0.455827	24.1938	1.8764e-05	0.000351607	1.11847	0.455827	28.4513	4.7251e-06	9.67325e-05	Yes
MSTRG.6387|TraesCS1D02G238800	TraesCS1D02G238800	0	PA domain, Peptidase inhibitor I9, Subtilase family	GO:0004252,GO:0006508	IPR000209,IPR003137,IPR010259,IPR015500,IPR023828,IPR023827	PF02225,PF05922,PF00082	PF17766:Fibronectin type-III domain, PF00082:Subtilase family, PF05922:Peptidase inhibitor I9	IPR041469:Subtilisin-like protease, fibronectin type-III domain, IPR000209:Peptidase S8/S53 domain, IPR010259:Peptidase S8 propeptide/proteinase inhibitor I9	GO:0004252,GO:0006508		UP						1.4931	-0.614368	24.3803	1.77066e-05	0.00144284	2.4017	-0.614368	60.3712	3.04661e-09	1.81658e-07	0.720566	-0.614368	5.68214	0.0224686	0.0826292	0.684371	-0.614368	4.7813	0.0350314	0.124686		Yes
MSTRG.31975|TraesCS4D02G263500	TraesCS4D02G263500	0	Serine acetyltransferase, N-terminal, Bacterial transferase hexapeptide (six repeats)	GO:0005737,GO:0006535,GO:0009001,GO:0016740	IPR010493,IPR005881,IPR018357,IPR011004,IPR001451	PF06426,PF00132	PF00132:Bacterial transferase hexapeptide (six repeats), PF06426:Serine acetyltransferase, N-terminal	IPR001451:Hexapeptide repeat, IPR010493:Serine acetyltransferase, N-terminal	GO:0005737,GO:0006535,GO:0009001			DOWN					0.806018	3.93806	24.3141	1.80746e-05	0.00146962	1.21193	3.93806	53.5807	1.17064e-08	6.23354e-07	0.712196	3.93806	18.7632	0.00011127	0.00148562	0.533837	3.93806	10.6967	0.00236167	0.0167904		Yes	2.3.1.30
MSTRG.25275|TraesCS3D02G514300	TraesCS3D02G514300	0	NAD dependent epimerase/dehydratase family	GO:0003824,GO:0050662	IPR016040,IPR001509	PF01370	PF01370:NAD dependent epimerase/dehydratase family	IPR001509:NAD-dependent epimerase/dehydratase	GO:0003824,GO:0050662		UP						3.19881	4.24547	24.3106	1.80942e-05	0.00146962	6.16838	4.24547	108.4	1.82055e-12	1.92037e-10	7.92794	4.24547	160.654	6.39985e-15	1.0379e-12	8.39423	4.24547	161.993	3.65202e-14	4.06771e-12		Yes
MSTRG.50069|TraesCS7A02G361300	TraesCS7A02G361300	0	Cotton fibre expressed protein, Domain of unknown function (DUF4408)	0	IPR008480,IPR025520	PF05553,PF14364	PF14364:Domain of unknown function (DUF4408), PF05553:Cotton fibre expressed protein	IPR025520:Domain of unknown function DUF4408, IPR008480:Protein of unknown function DUF761, plant	#N/A								0.770843	1.86095	24.2755	1.82928e-05	0.00148333	1.41047	1.86095	76.4755	1.77823e-10	1.37263e-08	1.3796	1.86095	72.693	3.33323e-10	2.29923e-08	0.532266	1.86095	11.7771	0.00146635	0.0115883		Yes
MSTRG.31581|TraesCS4D02G201300	TraesCS4D02G201300	0	Glutathione S-transferase, N-terminal domain, Glutathione S-transferase, C-terminal domain	GO:0005515	IPR004045,IPR010987,IPR012336	PF13417,PF13410	PF13410:Glutathione S-transferase, C-terminal domain, PF13417:Glutathione S-transferase, N-terminal domain	IPR004045:Glutathione S-transferase, N-terminal	GO:0005515		UP			Yes			1.55175	1.43193	24.2365	1.8516e-05	0.00149898	3.42263	1.43193	113.708	9.40006e-13	1.03772e-10	4.35037	1.43193	178.203	1.34198e-15	2.54047e-13	3.61364	1.43193	148.058	3.01006e-14	3.37534e-12		Yes
MSTRG.23053|TraesCS3D02G120000	TraesCS3D02G120000	0	Serine incorporator (Serinc)	GO:0016020	IPR005016	PF03348	PF03348:Serine incorporator (Serinc)	IPR005016:Serine incorporator/TMS membrane protein	GO:0016020		UP	DOWN					0.856299	4.58061	24.2066	1.86895e-05	0.00151058	0.404041	4.58061	5.37972	0.0260896	0.125116	0.303415	4.58061	2.87417	0.0985448	0.22642	-0.255374	4.58061	2.15782	0.150661	0.336181		Yes
MSTRG.53996|TraesCS7D02G125400	TraesCS7D02G125400	0	unknown function	0	0	0	PF13855:Leucine rich repeat	IPR001611:Leucine-rich repeat	GO:0005515			DOWN					0.796028	2.22818	24.1715	1.88945e-05	0.00152466	0.365821	2.22818	5.04474	0.0308566	0.140064	0.606499	2.22818	13.2646	0.00083525	0.00721594	0.532232	2.22818	11.4559	0.00167282	0.0128192		Yes
MSTRG.43956|TraesCS6B02G090800	TraesCS6B02G090800	0	Terpene synthase, N-terminal domain, Terpene synthase family, metal binding domain	GO:0008152,GO:0010333,GO:0016829,GO:0000287,GO:0010333,GO:0016829	IPR001906,IPR008949,IPR005630,IPR008930	PF01397,PF03936	PF03936:Terpene synthase family, metal binding domain, PF01397:Terpene synthase, N-terminal domain	IPR005630:Terpene synthase, metal-binding domain, IPR001906:Terpene synthase, N-terminal domain	GO:0000287,GO:0010333,GO:0016829, GO:0010333,GO:0016829								3.33022	0.906552	24.1528	1.90054e-05	0.00153113	6.51852	0.906552	62.5625	2.01421e-09	1.24421e-07	3.77269	0.906552	23.2778	2.50183e-05	0.000445976	3.98819	0.906552	19.6153	9.9413e-05	0.0012846		Yes
TraesCS5D02G004600	TraesCS5D02G004600	#N/A	#N/A	#N/A	#N/A	#N/A	PF06813:Nodulin-like, PF07690:Major Facilitator Superfamily	IPR010658:Nodulin-like, IPR011701:Major facilitator superfamily	GO:0055085		UP						1.00732	0.294461	24.0926	1.93653e-05	0.00155761	1.7641	0.294461	74.6259	2.41123e-10	1.80256e-08	1.51432	0.294461	56.594	6.36226e-09	3.36625e-07	1.27669	0.294461	41.0674	1.60599e-07	4.80523e-06		Yes
MSTRG.8613|TraesCS2A02G230100	TraesCS2A02G230100	0	Leucine rich repeat N-terminal domain, Leucine rich repeat, Serine/Threonine protein kinases, catalytic domain, Leucine Rich Repeat, Leucine-rich repeats, typical (most populated) subfamily, Protein kinase domain	GO:0004672,GO:0005524,GO:0006468,GO:0004672,GO:0006468,GO:0005515,GO:0005524,GO:0016772	IPR000719,IPR013210,IPR008271,IPR001611,IPR002290,IPR013320,IPR017441,IPR011009,IPR003591	PF08263,PF13855,PF00560,PF00069	PF00069:Protein kinase domain, PF08263:Leucine rich repeat N-terminal domain, PF13855:Leucine rich repeat	IPR000719:Protein kinase domain, IPR013210:Leucine-rich repeat-containing N-terminal, plant-type, IPR001611:Leucine-rich repeat	GO:0004672,GO:0005524,GO:0006468, GO:0005515		UP						0.583854	2.32171	24.0591	1.9569e-05	0.00157145	0.874982	2.32171	56.5119	6.46712e-09	3.60565e-07	0.269755	2.32171	5.52813	0.0242392	0.0871382	1.19611	2.32171	103.246	2.32248e-12	1.76807e-10		Yes
MSTRG.17580		#N/A	#N/A	#N/A	#N/A	#N/A	#N/A	#N/A	#N/A		UP						-0.970563	1.13347	23.9816	2.00484e-05	0.00160652	-0.367581	1.13347	3.41337	0.0728048	0.247528	-0.617483	1.13347	9.84236	0.00336944	0.020698	-0.1725	1.13347	0.78006	0.382706	0.599451	Yes
MSTRG.4038|TraesCS1B02G274300	TraesCS1B02G274300	0	No apical meristem (NAM) protein	GO:0003677,GO:0006355	IPR003441	PF02365	PF02365:No apical meristem (NAM) protein	IPR003441:NAC domain	GO:0003677,GO:0006355								1.23683	0.941614	23.9781	2.00702e-05	0.00160652	1.95654	0.941614	58.5409	4.33667e-09	2.499e-07	1.13749	0.941614	21.027	5.18044e-05	0.000807021	2.92105	0.941614	115.72	5.33252e-13	4.67422e-11		Yes
MSTRG.46082|TraesCS6B02G460300	TraesCS6B02G460300	0	Protein of unknown function (DUF789)	0	IPR008507	PF05623	PF05623:Protein of unknown function (DUF789)	IPR008507:Protein of unknown function DUF789	#N/A			DOWN					0.851277	2.69037	23.9634	2.0163e-05	0.00161136	-0.625204	2.69037	13.191	0.000859605	0.00973433	-0.740467	2.69037	18.2611	0.000132461	0.00170987	-0.352527	2.69037	4.36283	0.0436898	0.145364		Yes
MSTRG.47359|TraesCS6D02G231500	TraesCS6D02G231500	0	F-box-like	GO:0005515	IPR001810	PF12937	PF12937:F-box-like	IPR001810:F-box domain	GO:0005515								0.652334	2.11526	23.9296	2.03773e-05	0.00162587	-0.0656394	2.11526	0.252705	0.618203	0.822948	-0.0280327	2.11526	0.0456994	0.831915	0.903427	-0.216864	2.11526	2.84935	0.0996468	0.256248		Yes
MSTRG.4536|TraesCS1B02G363500	TraesCS1B02G363500	0	Cytochrome P450	GO:0005506,GO:0016705,GO:0020037,GO:0055114,GO:0016705,GO:0055114	IPR001128,IPR017972,IPR002401	PF00067	PF00067:Cytochrome P450	IPR001128:Cytochrome P450	GO:0005506,GO:0016705,GO:0020037,GO:0055114				Yes				2.02287	0.599034	23.8398	2.09584e-05	0.00166956	3.22061	0.599034	54.2671	1.01698e-08	5.47386e-07	3.48205	0.599034	59.6926	3.46994e-09	1.94114e-07	4.05102	0.599034	62.5336	2.90111e-09	1.25165e-07		Yes
MSTRG.30343|TraesCS4D02G008000	TraesCS4D02G008000	0	GDSL-like Lipase/Acylhydrolase	GO:0016788	IPR013830,IPR001087	PF00657	PF00657:GDSL-like Lipase/Acylhydrolase	IPR001087:GDSL lipase/esterase	GO:0016788		UP						0.71087	0.302046	23.8031	2.12013e-05	0.00168621	0.370232	0.302046	6.55248	0.0147637	0.0838054	0.733843	0.302046	24.8618	1.52579e-05	0.000297816	0.435705	0.302046	8.7735	0.00525988	0.0308528		Yes
MSTRG.7991|TraesCS2A02G130200	TraesCS2A02G130200	0	Haloacid dehalogenase-like hydrolase	GO:0008152,GO:0016787	IPR023214,IPR011949,IPR006439	PF13419	PF13419:Haloacid dehalogenase-like hydrolase	IPR041492:Haloacid dehalogenase-like hydrolase	#N/A		UP	DOWN					0.591769	4.76944	23.797	2.12416e-05	0.00168673	0.0257634	4.76944	0.0457093	0.831897	0.932597	-0.275904	4.76944	4.99023	0.0317184	0.105306	-0.306601	4.76944	6.75769	0.0132411	0.0617448		Yes
MSTRG.9807|TraesCS2A02G410100	TraesCS2A02G410100	0	UDP-glucoronosyl and UDP-glucosyl transferase	GO:0008152,GO:0016758	IPR002213	PF00201	PF00201:UDP-glucoronosyl and UDP-glucosyl transferase	IPR002213:UDP-glucuronosyl/UDP-glucosyltransferase	GO:0016758		UP					Yes	0.768625	2.23826	23.7517	2.15458e-05	0.00170816	0.684881	2.23826	18.7859	0.000110402	0.00185699	0.5452	2.23826	11.9951	0.00138122	0.0105846	0.413417	2.23826	7.32164	0.0101638	0.0508017		Yes
MSTRG.42142|TraesCS6A02G154700	TraesCS6A02G154700	0	Protein of unknown function (DUF581)	0	IPR007650	PF04570	PF04570:zinc-finger of the FCS-type, C2-C2	IPR007650:Zf-FLZ domain	#N/A								0.779487	2.47949	23.6836	2.20117e-05	0.00174232	0.893901	2.47949	32.3996	1.72607e-06	5.38793e-05	0.674198	2.47949	18.5096	0.000121486	0.00159592	0.659226	2.47949	18.812	0.000103377	0.00132652		Yes
MSTRG.52346|TraesCS7B02G241900	TraesCS7B02G241900	0	Carbohydrate-binding protein of the ER, Protein tyrosine kinase, Serine/Threonine protein kinases, catalytic domain	GO:0016772,GO:0004672,GO:0005524,GO:0006468,GO:0005524,GO:0004672,GO:0006468	IPR011009,IPR000719,IPR013320,IPR024788,IPR017441,IPR001245,IPR002290,IPR008271	PF12819,PF07714	PF12819:Malectin-like domain, PF07714:Protein tyrosine kinase	IPR024788:Malectin-like domain, IPR001245:Serine-threonine/tyrosine-protein kinase, catalytic domain	GO:0004672,GO:0006468								-0.442672	3.3196	23.5851	2.27046e-05	0.00179236	0.309628	3.3196	11.4455	0.00172592	0.0169187	0.144755	3.3196	2.51969	0.121077	0.259751	0.260775	3.3196	7.68741	0.00858471	0.0445875		Yes
MSTRG.43424|TraesCS6A02G363900	TraesCS6A02G363900	0	Serine/threonine phosphatases, family 2C, catalytic domain, Protein phosphatase 2C	GO:0003824,GO:0004722,GO:0006470	IPR015655,IPR001932,IPR000222	PF00481	PF00481:Protein phosphatase 2C	IPR001932:PPM-type phosphatase domain	GO:0003824								0.584131	3.90242	23.5835	2.27159e-05	0.00179236	0.212868	3.90242	3.16617	0.0835243	0.270716	-0.203073	3.90242	2.89349	0.0974619	0.224754	-0.124313	3.90242	1.06152	0.309417	0.529124		Yes	3.1.3.16
MSTRG.8394		#N/A	#N/A	#N/A	#N/A	#N/A	#N/A	#N/A	#N/A		UP						0.808779	2.06376	23.5759	2.27707e-05	0.00179384	1.93556	2.06376	128.103	1.75113e-13	2.20164e-11	1.74574	2.06376	105.016	2.81114e-12	2.76603e-10	2.35379	2.06376	153.354	7.11373e-15	9.22339e-13	Yes
MSTRG.43892|TraesCS6B02G074100	TraesCS6B02G074100	0	Cytochrome P450	GO:0005506,GO:0016705,GO:0020037,GO:0055114,GO:0016705,GO:0055114	IPR001128,IPR002401,IPR017972	PF00067	PF00067:Cytochrome P450	IPR001128:Cytochrome P450	GO:0005506,GO:0016705,GO:0020037,GO:0055114				Yes				1.3804	-0.2055	23.5665	2.28378e-05	0.00179629	-0.551323	-0.2055	4.50231	0.0407174	0.169289	-0.0150238	-0.2055	0.0033551	0.954126	0.975262	0.551882	-0.2055	4.83195	0.0341336	0.122482		Yes
MSTRG.392|TraesCS1A02G082200	TraesCS1A02G082200	0	Thioesterase superfamily	0	IPR006683,IPR029069,IPR003736	PF03061	PF03061:Thioesterase superfamily	IPR006683:Thioesterase domain	#N/A								0.874104	2.09114	23.5372	2.305e-05	0.00181012	2.06794	2.09114	127.111	1.95674e-13	2.42948e-11	1.96189	2.09114	112.259	1.12326e-12	1.17489e-10	2.50141	2.09114	171.579	1.40863e-15	2.10609e-13		Yes
MSTRG.9255|TraesCS2A02G317900	TraesCS2A02G317900	0	Serine hydrolase (FSH1)	0	IPR005645,IPR029058	PF03959	PF03959:Serine hydrolase (FSH1)	IPR005645:Serine hydrolase FSH	#N/A		UP	DOWN					0.495619	4.52624	23.5072	2.32692e-05	0.00182445	1.23201	4.52624	141.654	4.10193e-14	5.83505e-12	0.505947	4.52624	24.1857	1.88111e-05	0.000352092	0.535681	4.52624	27.953	5.47472e-06	0.000109556		Yes
MSTRG.1156|TraesCS1A02G203200	TraesCS1A02G203200	0	Rare lipoprotein A (RlpA)-like double-psi beta-barrel, Pollen allergen	GO:0005576	IPR007117,IPR007112,IPR009009,IPR007118,IPR014733	PF03330,PF01357	PF03330:Lytic transglycolase, PF01357:Pollen allergen	IPR009009:RlpA-like protein, double-psi beta-barrel domain, IPR007117:Expansin, cellulose-binding-like domain	#N/A								0.7396	1.49896	23.4798	2.34709e-05	0.00183738	-0.234255	1.49896	2.487	0.123437	0.345634	-0.309745	1.49896	4.27268	0.0458925	0.135116	0.001071	1.49896	4.81849e-05	0.994498	0.997543		Yes
TraesCS5A02G249900	TraesCS5A02G249900	#N/A	#N/A	#N/A	#N/A	#N/A	PF01061:ABC-2 type transporter, PF00005:ABC transporter	IPR013525:ABC-2 type transporter, IPR003439:ABC transporter-like	GO:0016020, GO:0005524,GO:0016887		UP				Yes		-0.18244	-0.145883	0.364079	0.549989	0.83762	-0.219348	-0.145883	0.521745	0.47471	0.728595	-0.633136	-0.145883	4.31258	0.0449437	0.133148	-1.05406	-0.145883	10.9082	0.00209948	0.0153044		Yes
MSTRG.38852|TraesCS5D02G087500	TraesCS5D02G087500	0	#N/A	#N/A	#N/A	#N/A	PF00240:Ubiquitin family	IPR000626:Ubiquitin-like domain	GO:0005515								0.59342	5.0411	23.4537	2.3665e-05	0.00184676	0.647523	5.0411	27.9399	6.06409e-06	0.000158988	0.333444	5.0411	7.43572	0.00977403	0.0455304	0.722077	5.0411	35.4338	6.73849e-07	1.75377e-05		Yes
MSTRG.50475|TraesCS7A02G449600	TraesCS7A02G449600	0	Cytochrome P450	GO:0005506,GO:0016705,GO:0020037,GO:0055114,GO:0016705,GO:0055114	IPR001128,IPR002401,IPR017972	PF00067	PF00067:Cytochrome P450	IPR001128:Cytochrome P450	GO:0005506,GO:0016705,GO:0020037,GO:0055114				Yes				0.534018	5.26577	23.4248	2.38822e-05	0.00186079	1.28685	5.26577	132.723	1.05369e-13	1.39154e-11	1.18694	5.26577	113.301	9.88043e-13	1.04443e-10	1.22496	5.26577	123.044	1.90042e-13	1.83369e-11		Yes
MSTRG.36648|TraesCS5B02G193500	TraesCS5B02G193500	0	VQ motif	0	IPR008889	PF05678	PF05678:VQ motif	IPR008889:VQ	#N/A								1.09321	0.366777	23.4047	2.40342e-05	0.00186971	1.29835	0.366777	31.685	2.09862e-06	6.35946e-05	1.19101	0.366777	26.8284	8.41506e-06	0.000182557	1.12627	0.366777	24.8377	1.41345e-05	0.00024649		Yes
MSTRG.1048|TraesCS1A02G186500	TraesCS1A02G186500	0	Glutathione S-transferase, C-terminal domain, Glutathione S-transferase, N-terminal domain	GO:0005515	IPR004046,IPR012336,IPR010987,IPR004045	PF00043,PF13417	PF13410:Glutathione S-transferase, C-terminal domain, PF02798:Glutathione S-transferase, N-terminal domain	IPR004045:Glutathione S-transferase, N-terminal	GO:0005515					Yes			2.23903	4.63137	23.286	2.49536e-05	0.00193746	3.49345	4.63137	51.3643	1.85816e-08	9.44987e-07	4.27522	4.63137	71.3667	4.17676e-10	2.82161e-08	4.15345	4.63137	60.7347	6.27747e-09	2.541e-07		Yes
MSTRG.20102|TraesCS3B02G137300	TraesCS3B02G137300	0	Serine incorporator (Serinc)	GO:0016020	IPR005016	PF03348	PF03348:Serine incorporator (Serinc)	IPR005016:Serine incorporator/TMS membrane protein	GO:0016020		UP	DOWN					0.857598	4.34784	23.2823	2.49829e-05	0.00193746	0.360791	4.34784	4.09921	0.0502821	0.194609	0.0486124	4.34784	0.0688318	0.794524	0.880019	-0.294867	4.34784	2.75536	0.105773	0.26659		Yes
MSTRG.53793|TraesCS7D02G078700	TraesCS7D02G078700	0	Glutathione S-transferase, N-terminal domain, Glutathione S-transferase, C-terminal domain	GO:0005515	IPR012336,IPR004045,IPR004046,IPR010987	PF13417,PF00043	#N/A	#N/A	#N/A					Yes			0.880236	1.87674	23.2654	2.51171e-05	0.00194484	1.49192	1.87674	65.6029	1.15179e-09	7.72846e-08	1.52409	1.87674	67.7425	7.85134e-10	5.018e-08	1.6841	1.87674	79.5998	7.7201e-11	4.45903e-09		Yes
MSTRG.51873|TraesCS7B02G180100	TraesCS7B02G180100	0	PLATZ transcription factor	0	IPR006734	PF04640	PF04640:PLATZ transcription factor	IPR006734:Protein of unknown function DUF597	#N/A								0.807192	1.46121	23.2581	2.51753e-05	0.00194632	0.626309	1.46121	13.9529	0.000640007	0.00765425	0.891489	1.46121	28.2879	5.47976e-06	0.00012737	0.605014	1.46121	12.9098	0.000929155	0.00806499		Yes
MSTRG.19612|TraesCS3B02G013100	TraesCS3B02G013100	0	UDP-glucoronosyl and UDP-glucosyl transferase	GO:0008152,GO:0016758	IPR002213	PF00201	PF00201:UDP-glucoronosyl and UDP-glucosyl transferase	IPR002213:UDP-glucuronosyl/UDP-glucosyltransferase	GO:0016758		UP					Yes	0.597483	2.14624	23.1332	2.61919e-05	0.00201924	0.617493	2.14624	25.0243	1.45144e-05	0.000338316	0.652124	2.14624	28.1978	5.62512e-06	0.000130081	0.552017	2.14624	20.2121	6.38074e-05	0.000885161		Yes
MSTRG.9151|TraesCS2A02G302300	TraesCS2A02G302300	0	Cellulose synthase	GO:0016020,GO:0016760,GO:0030244	IPR005150,IPR029044	PF03552	PF03552:Cellulose synthase	IPR005150:Cellulose synthase	GO:0016020,GO:0016760,GO:0030244		UP						0.832436	5.67014	23.1323	2.61997e-05	0.00201924	2.67737	5.67014	214.766	7.54338e-17	1.99771e-14	1.54751	5.67014	77.4454	1.51886e-10	1.12197e-08	2.33589	5.67014	164.97	7.28186e-15	9.40355e-13		Yes
MSTRG.27295|TraesCS4A02G319100	TraesCS4A02G319100	GA20ox1A	non-haem dioxygenase in morphine synthesis N-terminal, 2OG-Fe(II) oxygenase superfamily	GO:0016491,GO:0016706,GO:0055114	IPR026992,IPR005123,IPR027443	PF14226,PF03171	PF14226:non-haem dioxygenase in morphine synthesis N-terminal, PF03171:2OG-Fe(II) oxygenase superfamily	IPR026992:Non-haem dioxygenase N-terminal domain, IPR005123:Oxoglutarate/iron-dependent dioxygenase	GO:0016491,GO:0055114		UP						-0.577336	1.90378	23.1112	2.63762e-05	0.0020297	-0.445481	1.90378	13.8051	0.000677436	0.00799625	0.508536	1.90378	17.6259	0.00016557	0.00203378	0.0143032	1.90378	0.0144409	0.904985	0.954767		Yes
MSTRG.8986		#N/A	#N/A	#N/A	#N/A	#N/A	#N/A	#N/A	#N/A		UP						0.749503	0.899037	23.0958	2.65049e-05	0.00203521	0.898435	0.899037	32.9575	1.48399e-06	4.7241e-05	0.84871	0.899037	29.9922	3.3637e-06	8.39038e-05	1.05041	0.899037	44.3978	7.22759e-08	2.30819e-06	Yes
MSTRG.18312|TraesCS3A02G287400	TraesCS3A02G287400	0	Bacterial transferase hexapeptide (six repeats), Serine acetyltransferase, N-terminal	GO:0005737,GO:0006535,GO:0009001,GO:0016740	IPR005881,IPR011004,IPR018357,IPR001451,IPR010493	PF00132,PF06426	PF00132:Bacterial transferase hexapeptide (six repeats), PF06426:Serine acetyltransferase, N-terminal	IPR001451:Hexapeptide repeat, IPR010493:Serine acetyltransferase, N-terminal	GO:0005737,GO:0006535,GO:0009001		UP						0.558754	3.89128	23.0929	2.65295e-05	0.00203521	-0.138311	3.89128	1.44047	0.237811	0.506616	-0.306661	3.89128	7.08215	0.0115108	0.0511103	-0.150881	3.89128	1.73838	0.195278	0.398461		Yes	2.3.1.30
MSTRG.13890|TraesCS2D02G069100	TraesCS2D02G069100	0	UDP-glucoronosyl and UDP-glucosyl transferase	GO:0008152,GO:0016758	IPR002213	PF00201	PF00201:UDP-glucoronosyl and UDP-glucosyl transferase	IPR002213:UDP-glucuronosyl/UDP-glucosyltransferase	GO:0016758			DOWN				Yes	0.762466	2.88225	23.072	2.67063e-05	0.00204312	0.384725	2.88225	5.8682	0.0205143	0.105852	-0.0196058	2.88225	0.0151704	0.902651	0.9465	0.271787	2.88225	3.08914	0.0870244	0.234229		Yes
MSTRG.24391|TraesCS3D02G325500	TraesCS3D02G325500	0	Cytochrome P450	GO:0016705,GO:0055114,GO:0005506,GO:0016705,GO:0020037,GO:0055114	IPR017972,IPR001128,IPR002401	PF00067	PF00067:Cytochrome P450	IPR001128:Cytochrome P450	GO:0005506,GO:0016705,GO:0020037,GO:0055114		UP		Yes				0.703032	2.38815	23.071	2.67147e-05	0.00204312	1.23651	2.38815	75.1865	2.19745e-10	1.65767e-08	0.813902	2.38815	33.5702	1.25895e-06	3.66337e-05	1.29967	2.38815	84.3255	3.63092e-11	2.24288e-09		Yes
MSTRG.7578|TraesCS2A02G026600	TraesCS2A02G026600	0	NADH:flavin oxidoreductase / NADH oxidase family	GO:0003824,GO:0010181,GO:0016491,GO:0055114	IPR013785,IPR001155	PF00724	PF00724:NADH:flavin oxidoreductase / NADH oxidase family	IPR001155:NADH:flavin oxidoreductase/NADH oxidase, N-terminal	GO:0010181,GO:0016491,GO:0055114		UP						0.525769	3.06025	23.0268	2.7093e-05	0.00206887	1.31304	3.06025	140.092	4.82097e-14	6.74232e-12	1.33973	3.06025	143.212	3.4964e-14	4.6421e-12	1.25608	3.06025	122.726	1.97347e-13	1.89682e-11		Yes
MSTRG.16101|TraesCS2D02G449400|TraesCS2D02G449500		0;0	Alpha/beta hydrolase family;Alpha/beta hydrolase family	0;0	IPR029058,IPR000073;IPR029058,IPR000073	PF12697;PF12697	PF12697:Alpha/beta hydrolase family	IPR000073:Alpha/beta hydrolase fold-1	#N/A								0.955298	2.74749	23.0037	2.7293e-05	0.00208095	1.6153	2.74749	64.122	1.5089e-09	9.66131e-08	1.73738	2.74749	72.3888	3.5094e-10	2.4067e-08	1.59224	2.74749	58.2557	5.33658e-09	2.19042e-07
MSTRG.55894|TraesCS7D02G460900	TraesCS7D02G460900	0	Domain of unknown function (DUF4409), Domain of unknown function (DUF239)	0	IPR025521,IPR004314	PF14365,PF03080	PF03080:Neprosin, PF14365:Neprosin activation peptide	IPR004314:Neprosin, IPR025521:Neprosin activation peptide	#N/A								0.828004	1.49927	22.9777	2.75202e-05	0.00209507	-0.0235924	1.49927	0.0199927	0.888337	0.956644	-0.330584	1.49927	3.99911	0.0530244	0.149194	0.075672	1.49927	0.206478	0.652141	0.807119		Yes
MSTRG.35431		#N/A	#N/A	#N/A	#N/A	#N/A	PF07727:Reverse transcriptase (RNA-dependent DNA polymerase)	IPR013103:Reverse transcriptase, RNA-dependent DNA polymerase	#N/A	Q94HW2;41.29;POLR1_ARATH;Retrovirus-related Pol polyprotein from transposon RE1 (Retro element 1) (AtRE1) [Includes: Protease RE1 (EC 3.4.23.-); Reverse transcriptase RE1 (EC 2.7.7.49); Endonuclease RE1];Arabidopsis thaliana (Mouse-ear cress)							1.31214	1.81968	22.9698	2.75895e-05	0.00209714	3.88344	1.81968	182.826	9.08468e-16	1.8925e-13	5.098	1.81968	277.851	1.25469e-18	4.76858e-16	5.26366	1.81968	295.264	8.31645e-19	2.62063e-16	Yes
MSTRG.10713|TraesCS2B02G040100	TraesCS2B02G040100	0	non-haem dioxygenase in morphine synthesis N-terminal, 2OG-Fe(II) oxygenase superfamily	GO:0016491,GO:0016706,GO:0055114	IPR026992,IPR005123,IPR027443	PF14226,PF03171	PF03171:2OG-Fe(II) oxygenase superfamily, PF14226:non-haem dioxygenase in morphine synthesis N-terminal	IPR005123:Oxoglutarate/iron-dependent dioxygenase, IPR026992:Non-haem dioxygenase N-terminal domain	GO:0016491,GO:0055114								1.04424	1.06822	22.9376	2.78737e-05	0.00211551	2.24144	1.06822	97.3914	7.78382e-12	7.56916e-10	2.31931	1.06822	100.44	5.14478e-12	4.85129e-10	2.26707	1.06822	91.6837	1.18771e-11	7.87111e-10		Yes
MSTRG.6193|TraesCS1D02G205700	TraesCS1D02G205700	0	Sigma factor PP2C-like phosphatases, Serine/threonine phosphatases, family 2C, catalytic domain, Protein phosphatase 2C	GO:0003824,GO:0004722,GO:0006470	IPR001932,IPR015655,IPR000222	PF00481	PF00481:Protein phosphatase 2C	IPR001932:PPM-type phosphatase domain	GO:0003824		UP						-0.46154	3.59998	22.929	2.79499e-05	0.00211806	-0.39392	3.59998	16.6061	0.000238393	0.00347553	-0.326726	3.59998	11.4028	0.0017563	0.0126858	-0.0901884	3.59998	0.850888	0.362152	0.581058		Yes	3.1.3.16
MSTRG.3744|TraesCS1B02G228600	TraesCS1B02G228600	0	Ring finger, Ring finger domain	GO:0005515,GO:0008270	IPR001841,IPR013083	PF13639	PF13639:Ring finger domain	IPR001841:Zinc finger, RING-type	#N/A								0.831076	0.150476	22.8864	2.8332e-05	0.0021412	0.364503	0.150476	4.4494	0.0418503	0.17253	0.169652	0.150476	0.961041	0.333392	0.511428	0.759346	0.150476	18.3287	0.000122496	0.00152547		Yes
MSTRG.22062|TraesCS3B02G457600	TraesCS3B02G457600	0	56kDa selenium binding protein (SBP56)	GO:0005515,GO:0008430	IPR015943,IPR008826	PF05694	PF05694:56kDa selenium binding protein (SBP56)	IPR008826:Selenium-binding protein	GO:0008430		UP						0.831468	5.2537	22.8851	2.83439e-05	0.0021412	1.57864	5.2537	80.4674	9.37367e-11	7.58856e-09	2.74765	5.2537	222.697	4.27193e-17	1.19489e-14	4.18887	5.2537	438.456	1.68093e-21	1.70796e-18		Yes
MSTRG.48090|TraesCS6D02G368800	TraesCS6D02G368800	0	Pyridine nucleotide-disulphide oxidoreductase, Pyridine nucleotide-disulphide oxidoreductase, dimerisation domain	GO:0016491,GO:0050660,GO:0055114,GO:0004362,GO:0006749,GO:0050660,GO:0050661,GO:0055114,GO:0045454,GO:0055114,GO:0016491,GO:0055114,GO:0016668,GO:0055114	IPR001327,IPR016156,IPR006324,IPR004099,IPR023753,IPR012999	PF00070,PF02852,PF07992	PF02852:Pyridine nucleotide-disulphide oxidoreductase, dimerisation domain, PF07992:Pyridine nucleotide-disulphide oxidoreductase	IPR004099:Pyridine nucleotide-disulphide oxidoreductase, dimerisation domain, IPR023753:FAD/NAD(P)-binding domain	GO:0045454,GO:0055114, GO:0016491,GO:0055114								0.343495	5.94614	22.8807	2.83842e-05	0.0021412	0.99568	5.94614	189.286	5.33906e-16	1.1867e-13	0.956416	5.94614	174.867	1.78773e-15	3.27234e-13	0.850616	5.94614	137.866	3.54932e-14	3.96219e-12		Yes	1.8.1.7
MSTRG.12476|TraesCS2B02G363000	TraesCS2B02G363000	0	unknown function	0	0	0	PF00646:F-box domain	IPR001810:F-box domain	GO:0005515			DOWN					0.545937	4.15589	22.7982	2.91415e-05	0.002195	-0.0783327	4.15589	0.470081	0.497291	0.744727	-0.380841	4.15589	11.114	0.00197733	0.0138991	-0.0857666	4.15589	0.581924	0.450294	0.657185		Yes
MSTRG.46740|TraesCS6D02G146200	TraesCS6D02G146200	0	VQ motif	0	IPR008889	PF05678	PF05678:VQ motif	IPR008889:VQ	#N/A			DOWN					0.713351	2.03703	22.7848	2.92661e-05	0.00220106	1.60389	2.03703	104.672	2.93952e-12	3.02382e-10	1.44937	2.03703	86.322	3.81111e-11	3.09539e-09	1.68011	2.03703	115.877	4.52817e-13	4.04755e-11		Yes
MSTRG.16034|TraesCS2D02G432900	TraesCS2D02G432900	0	Aldose 1-epimerase	GO:0003824,GO:0005975,GO:0030246,GO:0005975,GO:0016853	IPR014718,IPR011013,IPR008183	PF01263	PF01263:Aldose 1-epimerase	IPR008183:Aldose 1-/Glucose-6-phosphate 1-epimerase	GO:0005975,GO:0016853								0.43825	4.51701	22.7708	2.93972e-05	0.00220758	0.785764	4.51701	72.7463	3.30336e-10	2.40099e-08	1.07112	4.51701	133.783	9.39621e-14	1.16373e-11	0.947717	4.51701	105.624	1.68839e-12	1.31758e-10		Yes	5.1.3.15
MSTRG.26648|TraesCS4A02G200800	TraesCS4A02G200800	0	Associated with HOX, Homeodomain, Homeobox KN domain, domain associated with HOX domains	GO:0003677,GO:0003677,GO:0006355	IPR006563,IPR001356,IPR008422,IPR009057	PF07526,PF05920	PF07526:Associated with HOX, PF05920:Homeobox KN domain	IPR006563:POX domain, IPR008422:Homeobox KN domain	GO:0003677,GO:0006355		UP						0.497611	4.02439	22.7544	2.95525e-05	0.00221475	0.269599	4.02439	6.7702	0.0133203	0.0779401	-0.0186846	4.02439	0.0325238	0.857883	0.919257	0.225895	4.02439	4.75874	0.0354397	0.125791		Yes
MSTRG.30760|TraesCS4D02G079900	TraesCS4D02G079900	0	non-haem dioxygenase in morphine synthesis N-terminal, 2OG-Fe(II) oxygenase superfamily	GO:0005506,GO:0016491,GO:0055114,GO:0016491,GO:0016706,GO:0055114	IPR002283,IPR005123,IPR026992,IPR027443	PF14226,PF03171	#N/A	#N/A	#N/A		UP						1.48848	1.20033	22.7513	2.95816e-05	0.00221475	2.47403	1.20033	64.271	1.46818e-09	9.44417e-08	1.80986	1.20033	38.6753	3.38217e-07	1.20023e-05	1.26521	1.20033	19.6423	8.5387e-05	0.00113155		Yes
MSTRG.51155|TraesCS7B02G055200	TraesCS7B02G055200	0	Rhodanese-like domain, Rhodanese Homology Domain	0	IPR001763	PF00581	PF00581:Rhodanese-like domain	IPR001763:Rhodanese-like domain	#N/A								2.33687	0.107678	22.6412	3.06429e-05	0.00229005	3.59571	0.107678	53.6762	1.14788e-08	6.11893e-07	5.89289	0.107678	121.354	3.77675e-13	4.2833e-11	7.71317	0.107678	159.535	8.59202e-15	1.09712e-12		Yes
MSTRG.53751|TraesCS7D02G067300	TraesCS7D02G067300	0	ATPases associated with a variety of cellular activities, ABC-2 type transporter, ABC transporter	GO:0005524,GO:0016887,GO:0016020	IPR027417,IPR017871,IPR003593,IPR013525,IPR003439	PF01061,PF00005	PF01061:ABC-2 type transporter, PF00005:ABC transporter	IPR013525:ABC-2 type transporter, IPR003439:ABC transporter-like	GO:0016020, GO:0005524,GO:0016887						Yes		0.0494902	0.895808	0.0955186	0.759036	0.928181	-0.0209825	0.895808	0.017615	0.895144	0.959554	0.0547017	0.895808	0.119004	0.732101	0.840033	-0.602411	0.895808	13.6293	0.000699878	0.0064267		Yes
MSTRG.18056|TraesCS3A02G246800	TraesCS3A02G246800	0	RNA recognition motif, Zinc finger C-x8-C-x5-C-x3-H type (and similar), zinc finger, RNA recognition motif. (a.k.a. RRM, RBD, or RNP domain)	GO:0003676,GO:0046872,GO:0003723,GO:0005634,GO:0000166	IPR000504,IPR003954,IPR000571,IPR009145,IPR012677	PF00642,PF13893	PF00076:RNA recognition motif. (a.k.a. RRM, RBD, or RNP domain), PF00642:Zinc finger C-x8-C-x5-C-x3-H type (and similar)	IPR000504:RNA recognition motif domain, IPR000571:Zinc finger, CCCH-type	GO:0003676, GO:0046872		UP						0.408977	2.67507	22.6328	3.07253e-05	0.00229005	0.429863	2.67507	25.0132	1.45639e-05	0.000338994	0.528086	2.67507	37.4913	4.54861e-07	1.55433e-05	0.277743	2.67507	10.0344	0.00303739	0.0203753		Yes
MSTRG.6875|TraesCS1D02G324200	TraesCS1D02G324200	0	Nitrite and sulphite reductase 4Fe-4S domain, Nitrite/Sulfite reductase ferredoxin-like half domain	GO:0016491,GO:0020037,GO:0051536,GO:0055114,GO:0016491,GO:0055114,GO:0020037,GO:0050311,GO:0051539	IPR006067,IPR005117,IPR006066,IPR011787	PF01077,PF03460	PF03460:Nitrite/Sulfite reductase ferredoxin-like half domain, PF01077:Nitrite and sulphite reductase 4Fe-4S domain	IPR005117:Nitrite/Sulfite reductase ferredoxin-like domain, IPR006067:Nitrite/sulphite reductase 4Fe-4S domain	GO:0016491,GO:0055114, GO:0016491,GO:0020037,GO:0051536,GO:0055114		UP						0.38613	7.20933	22.6002	3.10475e-05	0.0023106	1.00077	7.20933	149.363	1.88633e-14	2.8633e-12	0.459864	7.20933	32.0377	1.90514e-06	5.16629e-05	0.600436	7.20933	54.5884	7.6172e-09	3.02188e-07		Yes	1.8.7.1
MSTRG.10711|TraesCS2B02G040000	TraesCS2B02G040000	0	NADH:flavin oxidoreductase / NADH oxidase family	GO:0003824,GO:0010181,GO:0016491,GO:0055114	IPR013785,IPR001155	PF00724	PF00724:NADH:flavin oxidoreductase / NADH oxidase family	IPR001155:NADH:flavin oxidoreductase/NADH oxidase, N-terminal	GO:0010181,GO:0016491,GO:0055114								0.662229	2.71779	22.5531	3.15208e-05	0.00234233	1.38396	2.71779	96.0373	9.38459e-12	8.96814e-10	1.24223	2.71779	76.6558	1.72669e-10	1.2661e-08	1.47712	2.71779	103.214	2.3323e-12	1.77283e-10		Yes
MSTRG.30409|TraesCS4D02G021000	TraesCS4D02G021000	0	VQ motif	0	IPR008889	PF05678	#N/A	#N/A	#N/A		UP						1.09584	1.97859	22.4523	3.25574e-05	0.00241575	2.12287	1.97859	76.9903	1.6352e-10	1.2701e-08	2.48672	1.97859	93.0806	1.42142e-11	1.24375e-09	1.69748	1.97859	46.8628	5.51977e-08	1.82119e-06		Yes
MSTRG.51143|TraesCS7B02G050900	TraesCS7B02G050900	0	Rtf2 RING-finger	0	IPR013083,IPR006735,IPR027799	PF04641	#N/A	#N/A	#N/A								0.4932	2.44958	22.3931	3.31838e-05	0.00245571	0.875854	2.44958	70.3603	4.96596e-10	3.53713e-08	0.673736	2.44958	41.5194	1.69244e-07	6.48677e-06	0.407187	2.44958	14.9732	0.000417428	0.00423364		Yes
MSTRG.54059|TraesCS7D02G142300	TraesCS7D02G142300	0	non-haem dioxygenase in morphine synthesis N-terminal, 2OG-Fe(II) oxygenase superfamily	GO:0005506,GO:0016491,GO:0055114,GO:0016491,GO:0016706,GO:0055114	IPR026992,IPR002283,IPR027443,IPR005123	PF14226,PF03171	PF14226:non-haem dioxygenase in morphine synthesis N-terminal, PF03171:2OG-Fe(II) oxygenase superfamily	IPR026992:Non-haem dioxygenase N-terminal domain, IPR005123:Oxoglutarate/iron-dependent dioxygenase	GO:0016491,GO:0055114								0.663705	2.40923	22.3921	3.31946e-05	0.00245571	1.80141	2.40923	161.201	6.08294e-15	1.01972e-12	1.83214	2.40923	167.059	3.56248e-15	6.13733e-13	2.11634	2.40923	209.699	5.25534e-17	1.09938e-14		Yes
MSTRG.42803|TraesCS6A02G249800	TraesCS6A02G249800	0	F-box-like	GO:0005515	IPR001810	PF12937	PF12937:F-box-like	IPR001810:F-box domain	GO:0005515								0.703873	1.86012	22.3538	3.3606e-05	0.00248246	0.189328	1.86012	1.69644	0.200929	0.460625	0.10796	1.86012	0.545204	0.465015	0.635229	-0.186486	1.86012	1.71149	0.198692	0.402947		Yes
MSTRG.17940|TraesCS3A02G227400	TraesCS3A02G227400	0	Phosphate acyltransferases, Acyltransferase	GO:0008152,GO:0016746	IPR002123	PF01553	PF01553:Acyltransferase, PF12710:haloacid dehalogenase-like hydrolase	IPR002123:Phospholipid/glycerol acyltransferase	GO:0016746		UP						0.619493	1.85631	22.2132	3.51653e-05	0.00259379	0.0478812	1.85631	0.136781	0.713644	0.875405	-0.181625	1.85631	1.97131	0.168779	0.325779	-0.34634	1.85631	6.91496	0.0122931	0.058452		Yes
MSTRG.36902|TraesCS5B02G236300	TraesCS5B02G236300	0	Mitochondrial carrier protein	0	IPR018108,IPR023395	PF00153	PF00153:Mitochondrial carrier protein	IPR018108:Mitochondrial substrate/solute carrier	#N/A								1.14351	1.3514	22.0046	3.76203e-05	0.00277077	2.50418	1.3514	101.298	4.58627e-12	4.62229e-10	2.7209	1.3514	117.448	5.98336e-13	6.60531e-11	3.17141	1.3514	151.271	1.27286e-14	1.55327e-12		Yes
MSTRG.52973|TraesCS7B02G365800	TraesCS7B02G365800	0	BTB/POZ domain	GO:0005488,GO:0005515	IPR016024,IPR000210,IPR011333,IPR013069	PF00651	PF00651:BTB/POZ domain	IPR000210:BTB/POZ domain	GO:0005515								0.534693	2.23298	21.9814	3.79055e-05	0.00278765	1.57274	2.23298	183.662	8.47302e-16	1.79513e-13	1.47274	2.23298	158.483	7.83972e-15	1.24704e-12	1.66993	2.23298	201.179	1.02202e-16	2.01922e-14		Yes
MSTRG.14717|TraesCS2D02G228500	TraesCS2D02G228500	0	Senescence regulator	0	IPR007608	PF04520	PF04520:Senescence regulator	IPR007608:Senescence regulator S40	#N/A								0.701529	2.34354	21.9277	3.85712e-05	0.00283242	0.207931	2.34354	1.95065	0.170969	0.420108	0.557331	2.34354	13.8114	0.00067579	0.00613199	0.223449	2.34354	2.27445	0.139835	0.320571		Yes
TraesCS6B02G211300	TraesCS6B02G211300	#N/A	#N/A	#N/A	#N/A	#N/A	PF00005:ABC transporter	IPR003439:ABC transporter-like	GO:0005524,GO:0016887		UP				Yes		0.0557157	0.458549	0.0736752	0.787591	0.937983	-0.451512	0.458549	4.91192	0.0330028	0.146618	0.159034	0.458549	0.572766	0.45403	0.625352	-0.629327	0.458549	9.60135	0.00365966	0.0234621		Yes
MSTRG.36458|TraesCS5B02G164100	TraesCS5B02G164100	0	Ring finger domain, Ring finger	GO:0005515,GO:0008270	IPR001841,IPR013083	PF13639	#N/A	#N/A	#N/A								1.05283	-0.161202	21.8535	3.95121e-05	0.00289298	0.673787	-0.161202	9.28251	0.00428682	0.034347	0.581507	-0.161202	6.61759	0.0143151	0.0599329	-0.00654127	-0.161202	0.000800262	0.977581	0.989485		Yes
MSTRG.18607|TraesCS3A02G338800	TraesCS3A02G338800	0	unknown function	0	0	0	#N/A	#N/A	#N/A		UP	DOWN					0.614828	0.572587	21.8104	4.00698e-05	0.00292703	0.56264	0.572587	17.719	0.000160215	0.00251582	0.09065	0.572587	0.475172	0.494986	0.660937	-0.0172976	0.572587	0.0171601	0.896473	0.950456		Yes
MSTRG.39882|TraesCS5D02G242800	TraesCS5D02G242800	0	Peptidase S24-like	GO:0008236,GO:0016021,GO:0006508,GO:0008236,GO:0016020	IPR019759,IPR028360,IPR019757,IPR000223,IPR019756,IPR015927	PF00717	PF10502:Signal peptidase, peptidase S26	IPR019533:Peptidase S26	#N/A								0.430403	3.75988	21.8085	4.00946e-05	0.00292703	0.718239	3.75988	60.4745	2.98717e-09	1.78327e-07	0.639059	3.75988	47.7683	4.03664e-08	1.8164e-06	0.403732	3.75988	19.0662	9.46136e-05	0.00123568		Yes
MSTRG.50414|TraesCS7A02G432100	TraesCS7A02G432100	0	U1-like zinc finger, zinc finger, C2H2 type zinc-finger (2 copies)	GO:0046872,GO:0003676,GO:0008270	IPR007087,IPR003604,IPR015880	PF12756	PF12756:C2H2 type zinc-finger (2 copies)	IPR041661:ZN622/Rei1/Reh1, zinc finger C2H2-type	#N/A								0.522297	2.67771	21.749	4.0879e-05	0.00297689	0.819081	2.67771	53.0169	1.31517e-08	6.92173e-07	0.695559	2.67771	38.0605	3.94226e-07	1.37161e-05	0.832357	2.67771	53.3936	9.78269e-09	3.80219e-07		Yes
TraesCS4B02G199800	TraesCS4B02G199800	#N/A	#N/A	#N/A	#N/A	#N/A	PF05664:Plant family of unknown function (DUF810)	#N/A	#N/A		UP						0.745869	0.822879	21.7477	4.08972e-05	0.00297689	0.732558	0.822879	21.149	4.97593e-05	0.000962852	0.708827	0.822879	20.147	6.94493e-05	0.00101878	0.472469	0.822879	8.74356	0.00533022	0.0311919		Yes
MSTRG.34140|TraesCS5A02G300400	TraesCS5A02G300400	0	Pyridoxal-phosphate dependent enzyme	GO:0006535,GO:0004124,GO:0006535	IPR001216,IPR005859,IPR001926,IPR005856	PF00291	PF00291:Pyridoxal-phosphate dependent enzyme	IPR001926:Pyridoxal-phosphate dependent enzyme	#N/A			UP					0.264579	5.84532	21.6901	4.16713e-05	0.0030288	0.803579	5.84532	198.41	2.58532e-16	6.00176e-14	0.50986	5.84532	80.4981	9.32835e-11	7.12331e-09	0.917787	5.84532	248.809	3.24654e-18	8.78471e-16		Yes	2.5.1.47
MSTRG.53327		#N/A	#N/A	#N/A	#N/A	#N/A	PF00635:MSP (Major sperm protein) domain, PF00069:Protein kinase domain	IPR000535:Major sperm protein (MSP) domain, IPR000719:Protein kinase domain	GO:0004672,GO:0005524,GO:0006468	Q9SYS7;37.11;CRK39_ARATH;Putative cysteine-rich receptor-like protein kinase 39 (Cysteine-rich RLK39) (EC 2.7.11.-);Arabidopsis thaliana (Mouse-ear cress)							-0.600437	2.1549	21.6288	4.25142e-05	0.00308557	-0.174631	2.1549	1.80193	0.187786	0.443314	0.0275473	2.1549	0.0450315	0.833129	0.904266	0.260944	2.1549	3.67057	0.0629676	0.187682	Yes
MSTRG.25344|TraesCS3D02G530400	TraesCS3D02G530400	0	Membrane transport protein	GO:0016021,GO:0055085	IPR004776	PF03547	PF03547:Membrane transport protein	IPR004776:Membrane transport protein	GO:0016021,GO:0055085		UP						0.395937	2.79164	21.6222	4.26054e-05	0.00308768	0.152693	2.79164	3.25639	0.0794192	0.262574	0.166379	2.79164	3.85449	0.057283	0.157424	-0.106223	2.79164	1.5146	0.226042	0.437072		Yes
MSTRG.16058|TraesCS2D02G437600	TraesCS2D02G437600	0	Myb-like DNA-binding domain, MYB-CC type transfactor, LHEQLE motif	GO:0003677,GO:0003682	IPR009057,IPR006447,IPR001005,IPR017930,IPR025756	PF00249,PF14379	PF00249:Myb-like DNA-binding domain, PF14379:MYB-CC type transfactor, LHEQLE motif	IPR001005:SANT/Myb domain, IPR025756:MYB-CC type transcription factor, LHEQLE-containing domain	#N/A								0.681038	1.4849	21.5892	4.30679e-05	0.00311666	0.268298	1.4849	3.37304	0.0744429	0.251432	0.144045	1.4849	0.982336	0.328162	0.506355	0.331858	1.4849	5.35404	0.0262089	0.101372		Yes
MSTRG.12113|TraesCS2B02G301800	TraesCS2B02G301800	0	OPT oligopeptide transporter protein	GO:0055085	IPR004813	PF03169	PF03169:OPT oligopeptide transporter protein	IPR004813:Oligopeptide transporter, OPT superfamily	GO:0055085								0.362292	3.72031	21.5517	4.35986e-05	0.00315049	-0.0580979	3.72031	0.559672	0.459196	0.717028	-0.338995	3.72031	19.0481	0.00010087	0.00137554	-0.192816	3.72031	6.1363	0.0178324	0.0766875		Yes
MSTRG.21532|TraesCS3B02G362400	TraesCS3B02G362400	0	Cytochrome P450	GO:0005506,GO:0016705,GO:0020037,GO:0055114,GO:0016705,GO:0055114	IPR001128,IPR017972,IPR002401	PF00067	PF00067:Cytochrome P450	IPR001128:Cytochrome P450	GO:0005506,GO:0016705,GO:0020037,GO:0055114		UP		Yes				0.653318	1.84486	21.5302	4.3906e-05	0.0031681	0.587683	1.84486	18.9323	0.00010497	0.00177763	0.407663	1.84486	9.27872	0.00429387	0.0247782	0.57104	1.84486	17.8329	0.000146039	0.00177384		Yes
MSTRG.47764|TraesCS6D02G296200	TraesCS6D02G296200	0	Phosphate-induced protein 1 conserved region	0	IPR006766	PF04674	PF04674:Phosphate-induced protein 1 conserved region	#N/A	#N/A								-0.99531	2.52477	21.5139	4.41407e-05	0.00318043	-0.569258	2.52477	6.71661	0.0136609	0.0792298	-0.135975	2.52477	0.362581	0.550806	0.706747	0.000368671	2.52477	2.60016e-06	0.998723	0.999204		Yes
MSTRG.25610|TraesCS4A02G042700	TraesCS4A02G042700	0	Serine acetyltransferase, N-terminal, Bacterial transferase hexapeptide (six repeats)	GO:0005737,GO:0006535,GO:0009001,GO:0016740	IPR010493,IPR018357,IPR005881,IPR001451,IPR011004	PF06426,PF00132	PF00132:Bacterial transferase hexapeptide (six repeats), PF06426:Serine acetyltransferase, N-terminal	IPR001451:Hexapeptide repeat, IPR010493:Serine acetyltransferase, N-terminal	GO:0005737,GO:0006535,GO:0009001		UP	DOWN					0.870628	3.04323	21.4947	4.44192e-05	0.00319587	0.639903	3.04323	11.5802	0.00163371	0.0161998	0.257041	3.04323	1.84086	0.1832	0.344675	-0.112124	3.04323	0.356802	0.554061	0.739105		Yes	2.3.1.30
MSTRG.28209|TraesCS4B02G051600	TraesCS4B02G051600	0	Putative lysophospholipase	0	IPR029058,IPR022742	PF12146	PF12146:Serine aminopeptidase, S33	IPR022742:Serine aminopeptidase, S33	#N/A		UP						0.683442	5.08575	21.3722	4.62388e-05	0.00332198	0.101228	5.08575	0.473303	0.49583	0.743812	-0.0140741	5.08575	0.00916001	0.924277	0.958356	-0.236365	5.08575	2.61313	0.114553	0.2811		Yes
MSTRG.35135|TraesCS5A02G493800	TraesCS5A02G493800	0	Protein tyrosine kinase, Serine/Threonine protein kinases, catalytic domain	GO:0004672,GO:0006468,GO:0016772,GO:0005524,GO:0004672,GO:0005524,GO:0006468	IPR001245,IPR011009,IPR008271,IPR017441,IPR000719,IPR002290	PF07714	PF07714:Protein tyrosine kinase	IPR001245:Serine-threonine/tyrosine-protein kinase, catalytic domain	GO:0004672,GO:0006468								-0.721957	3.88407	21.3464	4.66313e-05	0.00334536	-0.216218	3.88407	1.89525	0.177015	0.428354	0.0314846	3.88407	0.0400513	0.842494	0.910031	-0.148286	3.88407	0.862169	0.359225	0.578356		Yes
MSTRG.40435|TraesCS5D02G355900	TraesCS5D02G355900	0	RWP-RK domain, PB1 domain	GO:0005515	IPR003035,IPR000270	PF02042,PF00564	PF00564:PB1 domain, PF02042:RWP-RK domain	IPR000270:PB1 domain, IPR003035:RWP-RK domain	GO:0005515								0.543278	3.01058	21.3395	4.67378e-05	0.00334818	0.697079	3.01058	35.919	6.79424e-07	2.36554e-05	-0.0646822	3.01058	0.315487	0.577773	0.72881	0.54165	3.01058	22.2122	3.27373e-05	0.000500745		Yes
MSTRG.22914|TraesCS3D02G090200	TraesCS3D02G090200	0	unknown function	0	0	0	#N/A	#N/A	#N/A		UP						0.419022	4.03292	21.3085	4.72154e-05	0.00337753	0.72508	4.03292	63.8389	1.58961e-09	1.01336e-07	0.634562	4.03292	48.9271	3.1322e-08	1.45201e-06	0.462709	4.03292	26.4285	8.65483e-06	0.000162178		Yes
TraesCS6B02G417000	TraesCS6B02G417000	#N/A	#N/A	#N/A	#N/A	#N/A	PF01657:Salt stress response/antifungal, PF00069:Protein kinase domain	IPR002902:Gnk2-homologous domain, IPR000719:Protein kinase domain	GO:0004672,GO:0005524,GO:0006468		UP						7.5402	-1.67829	22.949	4.75142e-05	0.00339403	7.16754	-1.67829	19.1225	0.000149421	0.00237908	4.92174	-1.67829	22.923	4.78711e-05	0.000758323	6.10231	-1.67829	43.6219	3.19713e-07	8.9678e-06		Yes
MSTRG.33114|TraesCS5A02G114800	TraesCS5A02G114800	0	RNA polymerases N / 8 kDa subunit	GO:0003677,GO:0003899,GO:0006351,GO:0003677,GO:0003899,GO:0006351,GO:0008270,GO:0003677	IPR000268,IPR020789,IPR023580,IPR009057	PF01194	#N/A	#N/A	#N/A								-0.670546	0.744651	21.282	4.76295e-05	0.00339739	0.0669815	0.744651	0.219769	0.64201	0.837674	0.174591	0.744651	1.50662	0.22753	0.398041	0.240379	0.744651	2.69557	0.108923	0.271934		Yes
MSTRG.40728|TraesCS5D02G412200	TraesCS5D02G412200	0	unknown function	0	0	0	#N/A	#N/A	#N/A								0.312275	2.59632	21.2556	4.80441e-05	0.00341916	0.245617	2.59632	13.2278	0.000847325	0.00963165	0.256422	2.59632	14.4902	0.00052147	0.00501699	0.203902	2.59632	8.43587	0.00611426	0.0345889		Yes
MSTRG.27108|TraesCS4A02G279200	TraesCS4A02G279200	0	Cupin	GO:0030145,GO:0045735	IPR019780,IPR006045,IPR011051,IPR014710,IPR001929	PF00190	PF00190:Cupin	IPR006045:Cupin 1	GO:0045735		UP						1.47943	0.815269	21.2538	4.80721e-05	0.00341916	2.2799	0.815269	51.5054	1.80368e-08	9.21041e-07	3.58423	0.815269	111.735	1.19844e-12	1.24308e-10	4.20335	0.815269	139.508	5.78206e-14	6.20425e-12		Yes
MSTRG.53027|TraesCS7B02G382300	TraesCS7B02G382300	0	Heavy-metal-associated domain, haloacid dehalogenase-like hydrolase, E1-E2 ATPase	GO:0016021,GO:0030001,GO:0046872,GO:0000166,GO:0046872,GO:0006812,GO:0016021,GO:0019829,GO:0000166,GO:0005507	IPR001757,IPR017969,IPR008250,IPR027256,IPR006121,IPR018303,IPR023214,IPR023299,IPR006122	PF00403,PF00702,PF00122	#N/A	#N/A	#N/A								-0.459146	3.24542	21.1965	4.89874e-05	0.00347929	0.080824	3.24542	0.656089	0.423204	0.688255	0.133034	3.24542	1.76974	0.191683	0.355442	0.0709009	3.24542	0.502325	0.482829	0.684367		Yes
MSTRG.36388|TraesCS5B02G155400	TraesCS5B02G155400	0	ATPases associated with a variety of cellular activities, ABC transporter, ABC-2 type transporter	GO:0005524,GO:0016887,GO:0016020	IPR027417,IPR003593,IPR003439,IPR013525	PF00005,PF01061	PF00005:ABC transporter, PF14510:ABC-transporter N-terminal, PF01061:ABC-2 type transporter, PF08370:Plant PDR ABC transporter associated	IPR003439:ABC transporter-like, IPR029481:ABC-transporter N-terminal domain, IPR013525:ABC-2 type transporter, IPR013581:Plant PDR ABC transporter associated	GO:0005524,GO:0016887, GO:0016020						Yes		0.0257327	2.68686	0.0705006	0.792106	0.93912	-0.160205	2.68686	2.72588	0.107331	0.317139	-0.24975	2.68686	6.63738	0.0141818	0.0595152	-0.349333	2.68686	12.6933	0.00101282	0.00865242		Yes
MSTRG.29401|TraesCS4B02G226700	TraesCS4B02G226700	0	UDP-glucoronosyl and UDP-glucosyl transferase	GO:0008152,GO:0016758	IPR002213	PF00201	PF00201:UDP-glucoronosyl and UDP-glucosyl transferase	IPR002213:UDP-glucuronosyl/UDP-glucosyltransferase	GO:0016758		UP					Yes	1.07426	2.55664	21.1742	4.93483e-05	0.00349495	2.83151	2.55664	131.728	1.17417e-13	1.53036e-11	3.09659	2.55664	150.49	1.68851e-14	2.47988e-12	4.38152	2.55664	237.306	4.1156e-17	8.75674e-15		Yes
MSTRG.34199|TraesCS5A02G312000	TraesCS5A02G312000	0	AP2 domain, DNA-binding domain in plant proteins such as APETALA2 and EREBPs	GO:0003700,GO:0006355,GO:0003677	IPR001471,IPR016177	PF00847	PF00847:AP2 domain	IPR001471:AP2/ERF domain	GO:0003700,GO:0006355								1.52287	0.744065	21.1479	4.97778e-05	0.00352036	1.16371	0.744065	11.2973	0.00183384	0.017715	1.3467	0.744065	12.3955	0.00117654	0.00939045	2.43061	0.744065	29.2824	4.45271e-06	9.17977e-05		Yes
MSTRG.5581|TraesCS1D02G116600	TraesCS1D02G116600	0	Triose-phosphate Transporter family, EamA-like transporter family	GO:0005215,GO:0006810,GO:0016021,GO:0016020,GO:0016021	IPR004696,IPR004853,IPR000620	PF03151,PF00892	PF03151:Triose-phosphate Transporter family	IPR004853:Sugar phosphate transporter domain	#N/A								0.729726	3.43219	21.0022	5.22297e-05	0.00368853	0.0424081	3.43219	0.072828	0.788786	0.912835	-0.069411	3.43219	0.194655	0.661678	0.790812	-0.0534691	3.43219	0.119696	0.731332	0.858055		Yes
MSTRG.51331|TraesCS7B02G094400	TraesCS7B02G094400	0	UDP-glucoronosyl and UDP-glucosyl transferase	GO:0008152,GO:0016758	IPR002213	PF00201	PF00201:UDP-glucoronosyl and UDP-glucosyl transferase	IPR002213:UDP-glucuronosyl/UDP-glucosyltransferase	GO:0016758			DOWN				Yes	0.901031	4.52735	20.9638	5.28977e-05	0.00373041	1.61682	4.52735	65.198	1.23956e-09	8.1959e-08	0.994373	4.52735	25.0113	1.45725e-05	0.000287341	0.774298	4.52735	15.2271	0.000418079	0.00423937		Yes
MSTRG.16847|TraesCS3A02G041900	TraesCS3A02G041900	0	unknown function	0	0	0	#N/A	#N/A	#N/A								-0.674823	2.02786	20.8574	5.47932e-05	0.00385862	0.113205	2.02786	0.551989	0.462272	0.719507	0.284269	2.02786	3.46696	0.0706895	0.18109	0.496737	2.02786	10.057	0.00300822	0.0202232		Yes
MSTRG.32629|TraesCS5A02G030900	TraesCS5A02G030900	0	Heavy-metal-associated domain	GO:0030001,GO:0046872	IPR006121	PF00403	PF00403:Heavy-metal-associated domain	IPR006121:Heavy metal-associated domain, HMA	GO:0030001,GO:0046872								0.634075	4.14512	44.8308	7.80662e-08	1.01748e-05	-0.0464669	4.14512	0.242916	0.625066	0.82704	-0.110099	4.14512	1.36835	0.249694	0.423007	-0.2753	4.14512	8.69209	0.00545351	0.0317678		Yes
MSTRG.32248|TraesCS4D02G314800	TraesCS4D02G314800	0	Serine/Threonine protein kinases, catalytic domain, Protein tyrosine kinase	GO:0016772,GO:0004672,GO:0005524,GO:0006468,GO:0004672,GO:0006468,GO:0005524	IPR011009,IPR002290,IPR008271,IPR000719,IPR001245,IPR017441	PF07714	PF07714:Protein tyrosine kinase	IPR001245:Serine-threonine/tyrosine-protein kinase, catalytic domain	GO:0004672,GO:0006468								-0.519611	3.485	20.8298	5.52962e-05	0.00388305	-0.130734	3.485	1.30292	0.26113	0.533117	0.0758541	3.485	0.441371	0.510646	0.673663	-0.00347313	3.485	0.00091821	0.975986	0.988842		Yes
MSTRG.43439|TraesCS6A02G369800	TraesCS6A02G369800	0	Alcohol dehydrogenase GroES-like domain, Enoylreductase, Zinc-binding dehydrogenase	GO:0008270,GO:0016491,GO:0055114,GO:0016491,GO:0055114,GO:0016491	IPR011032,IPR002085,IPR013154,IPR002328,IPR020843,IPR013149,IPR016040	PF08240,PF00107	PF00107:Zinc-binding dehydrogenase, PF08240:Alcohol dehydrogenase GroES-like domain	IPR013149:Alcohol dehydrogenase, C-terminal, IPR013154:Alcohol dehydrogenase, N-terminal	GO:0055114								0.837834	4.2984	20.7411	5.69484e-05	0.00399345	2.54701	4.2984	175.855	1.6414e-15	3.16751e-13	2.63019	4.2984	185.502	7.27561e-16	1.49685e-13	2.76126	4.2984	200.627	4.11382e-16	7.1615e-14		Yes
MSTRG.42271|TraesCS6A02G171200	TraesCS6A02G171200	0	Lycopene cyclase protein	GO:0016117,GO:0016705	IPR008671,IPR010108	PF05834	PF05834:Lycopene cyclase protein	#N/A	#N/A								0.451897	4.72332	20.7005	5.77227e-05	0.00403844	0.00928263	4.72332	0.00885364	0.92555	0.971982	-0.0528927	4.72332	0.288045	0.594739	0.740864	-0.0499893	4.72332	0.260824	0.612525	0.780022		Yes
MSTRG.2078|TraesCS1A02G375800	TraesCS1A02G375800	0	ARD/ARD' family	GO:0010309,GO:0055114,GO:0016491,GO:0019509	IPR004313,IPR014710,IPR011051,IPR027496	PF03079	PF03079:ARD/ARD' family	IPR004313:Acireductone dioxygenase ARD family	GO:0010309,GO:0055114		UP						0.417886	5.9024	20.6952	5.78245e-05	0.00403844	0.945955	5.9024	104.841	2.87571e-12	2.96431e-10	0.89007	5.9024	93.0214	1.43342e-11	1.24986e-09	1.17493	5.9024	162.094	3.04072e-15	4.21703e-13		Yes	1.13.11.54
MSTRG.28681|TraesCS4B02G133400	TraesCS4B02G133400	0	Ubiquitin family	GO:0005515	IPR000626,IPR029071	PF00240	#N/A	#N/A	#N/A		UP						0.508778	4.7344	20.6947	5.78334e-05	0.00403844	1.1613	4.7344	106.006	2.47275e-12	2.56486e-10	1.46342	4.7344	166.045	3.90373e-15	6.63342e-13	1.708	4.7344	227.749	1.38143e-17	3.4562e-15		Yes
MSTRG.9302|TraesCS2A02G326100	TraesCS2A02G326100	0	Aldo/keto reductase family	0	IPR001395,IPR023210	PF00248	PF00248:Aldo/keto reductase family	IPR023210:NADP-dependent oxidoreductase domain	#N/A		UP						4.32554	-0.17718	20.6818	5.80813e-05	0.00405008	5.94625	-0.17718	82.8396	6.47434e-11	5.3724e-09	7.07259	-0.17718	94.8585	1.10613e-11	9.88723e-10	4.85142	-0.17718	60.726	3.51736e-09	1.49167e-07		Yes
MSTRG.2472|TraesCS1B02G018100	TraesCS1B02G018100	0	Gamma-thionin family, Knottins	GO:0006952	IPR008177,IPR008176,IPR003614	PF00304	PF00304:Gamma-thionin family	#N/A	#N/A		UP						1.27172	-0.579744	20.6698	5.83136e-05	0.00406059	1.85317	-0.579744	43.2065	1.13628e-07	4.78621e-06	0.950094	-0.579744	11.2968	0.00183419	0.0131148	0.725184	-0.579744	6.49063	0.0150358	0.0675144		Yes
MSTRG.44511|TraesCS6B02G199400	TraesCS6B02G199400	0	Lycopene cyclase protein	GO:0016117,GO:0016705	IPR010108,IPR008671	PF05834	PF05834:Lycopene cyclase protein	#N/A	#N/A								0.482144	3.63166	20.627	5.91502e-05	0.00411309	0.336796	3.63166	10.2562	0.00282702	0.0249826	-0.218679	3.63166	4.35823	0.0438845	0.131116	0.174078	3.63166	2.80314	0.102336	0.260819		Yes
MSTRG.50579|TraesCS7A02G474000	TraesCS7A02G474000	0	Domain of unknown function (DUF239)	0	IPR004314	PF03080	PF14365:Neprosin activation peptide, PF03080:Neprosin	IPR025521:Neprosin activation peptide, IPR004314:Neprosin	#N/A								0.783383	2.05767	20.6209	5.92701e-05	0.00411568	0.3474	2.05767	4.33926	0.0443212	0.179316	-0.0319212	2.05767	0.0374449	0.847637	0.913091	0.114398	2.05767	0.498914	0.484309	0.685631		Yes
MSTRG.34380|TraesCS5A02G354300	TraesCS5A02G354300	0	Membrane transport protein	GO:0016021,GO:0055085	IPR004776	PF03547	PF03547:Membrane transport protein	IPR004776:Membrane transport protein	GO:0016021,GO:0055085								1.0683	1.51237	20.5874	5.99366e-05	0.00415586	2.44342	1.51237	95.2743	1.04363e-11	9.8972e-10	3.00058	1.51237	131.884	1.15434e-13	1.40176e-11	2.73041	1.51237	121.739	3.37399e-13	3.09934e-11		Yes
MSTRG.17474|TraesCS3A02G167200	TraesCS3A02G167200	0	DNA binding domain, WRKY DNA -binding domain	GO:0003700,GO:0006355,GO:0043565	IPR003657	PF03106	PF03106:WRKY DNA -binding domain	IPR003657:WRKY domain	GO:0003700,GO:0006355,GO:0043565		UP						0.704535	2.91316	20.5834	6.00157e-05	0.00415586	0.9583	2.91316	37.5	4.53864e-07	1.66277e-05	0.652076	2.91316	17.7104	0.000160699	0.00198631	1.05657	2.91316	44.0633	8.27919e-08	2.6255e-06		Yes
MSTRG.36668		#N/A	#N/A	#N/A	#N/A	#N/A	#N/A	#N/A	#N/A								1.42118	0.826896	20.5595	6.04956e-05	0.00418327	4.44836	0.826896	176.299	1.57979e-15	3.10522e-13	4.74194	0.826896	207.287	1.31126e-16	3.26426e-14	4.76383	0.826896	208.921	8.62864e-17	1.73928e-14	Yes
MSTRG.53674|TraesCS7D02G050800	TraesCS7D02G050800	0	Glutathione S-transferase, C-terminal domain, Glutathione S-transferase, N-terminal domain	GO:0005515	IPR010987,IPR004045,IPR012336	PF13410,PF13417	PF13410:Glutathione S-transferase, C-terminal domain, PF13417:Glutathione S-transferase, N-terminal domain	IPR004045:Glutathione S-transferase, N-terminal	GO:0005515					Yes			0.60994	3.28408	20.5527	6.06327e-05	0.00418694	1.26717	3.28408	86.2906	3.82914e-11	3.28699e-09	1.84007	3.28408	171.37	2.42669e-15	4.29964e-13	2.44996	3.28408	279.723	4.65213e-19	1.58644e-16		Yes
MSTRG.834|TraesCS1A02G156100	TraesCS1A02G156100	0	Possible lysine decarboxylase	0	IPR005269	PF03641	PF03641:Possible lysine decarboxylase	IPR031100:LOG family	#N/A		UP						-0.795629	2.18517	42.0026	1.50856e-07	1.86373e-05	-0.234224	2.18517	3.61412	0.0652257	0.230153	-0.457788	2.18517	13.463	0.000773216	0.00680758	-0.474212	2.18517	14.1379	0.000574477	0.00546423		Yes
MSTRG.5301|TraesCS1D02G062800	TraesCS1D02G062800	0	UDP-glucoronosyl and UDP-glucosyl transferase	GO:0008152,GO:0016758	IPR002213	PF00201	PF00201:UDP-glucoronosyl and UDP-glucosyl transferase	IPR002213:UDP-glucuronosyl/UDP-glucosyltransferase	GO:0016758							Yes	0.72078	3.52176	20.5311	6.10708e-05	0.00420552	1.04675	3.52176	43.9921	9.46702e-08	4.04587e-06	1.25487	3.52176	61.7319	2.35366e-09	1.36737e-07	0.518603	3.52176	11.29	0.00182501	0.0137236		Yes
MSTRG.6936|TraesCS1D02G337400	TraesCS1D02G337400	0	B3 DNA binding domain, Auxin response factor	GO:0003677,GO:0003677,GO:0005634,GO:0006355,GO:0009725	IPR003340,IPR015300,IPR010525	PF02362,PF06507	PF06507:Auxin response factor, PF02362:B3 DNA binding domain	IPR010525:Auxin response factor, IPR003340:B3 DNA binding domain	GO:0003677,GO:0005634,GO:0006355,GO:0009725, GO:0003677		UP						0.623523	1.73927	20.5239	6.1217e-05	0.00420977	0.54398	1.73927	15.6394	0.000339323	0.00462982	0.562899	1.73927	17.359	0.000182002	0.00219301	0.572551	1.73927	17.3461	0.000173853	0.00205943		Yes
MSTRG.14420|TraesCS2D02G181000	TraesCS2D02G181000	0	Sulfotransferase domain	GO:0008146	IPR000863,IPR027417	PF00685	#N/A	#N/A	#N/A								0.904719	0.942825	20.4899	6.19162e-05	0.00425197	1.31283	0.942825	43.2667	1.12044e-07	4.73552e-06	1.30504	0.942825	43.3394	1.10159e-07	4.4809e-06	1.04616	0.942825	28.1284	5.19749e-06	0.000104851		Yes
MSTRG.41730|TraesCS6A02G063900	TraesCS6A02G063900	0	unknown function	0	0	0	#N/A	#N/A	#N/A								2.48978	-0.852852	20.4795	6.21303e-05	0.0042608	3.82913	-0.852852	39.9508	2.47116e-07	9.72601e-06	3.52177	-0.852852	35.3953	7.78161e-07	2.44706e-05	2.47554	-0.852852	20.4987	6.0232e-05	0.000844979		Yes
MSTRG.23785|TraesCS3D02G229000	TraesCS3D02G229000	0	unknown function	0	0	0	#N/A	#N/A	#N/A		UP						0.506351	5.17753	20.4246	6.32809e-05	0.00433374	1.06599	5.17753	89.2252	2.47856e-11	2.20396e-09	0.601806	5.17753	28.8921	4.60205e-06	0.000108897	0.808165	5.17753	52.6987	1.13326e-08	4.32689e-07		Yes
MSTRG.30158|TraesCS4B02G364900	TraesCS4B02G364900	0	unknown function	0	0	0	#N/A	#N/A	#N/A		UP						-0.907466	3.13952	37.1342	4.97869e-07	5.60812e-05	-1.07489	3.13952	50.4989	2.23282e-08	1.11391e-06	-0.896805	3.13952	35.1073	8.38814e-07	2.60205e-05	-1.05333	3.13952	49.1828	2.55246e-08	9.10982e-07		Yes
MSTRG.55440|TraesCS7D02G373800	TraesCS7D02G373800	0	Leucine Rich repeat, Leucine-rich repeat - CC (cysteine-containing) subfamily	0	IPR006553	PF13516	PF13516:Leucine Rich repeat	IPR001611:Leucine-rich repeat	GO:0005515								0.351204	4.42295	20.3839	6.41471e-05	0.00438101	0.133949	4.42295	2.95172	0.0942774	0.292431	0.0296356	4.42295	0.143897	0.70664	0.82236	0.0065355	4.42295	0.00690241	0.934226	0.96949		Yes
MSTRG.48527|TraesCS7A02G069300	TraesCS7A02G069300	0	Pyridoxal-dependent decarboxylase, pyridoxal binding domain, Pyridoxal-dependent decarboxylase, C-terminal sheet domain	GO:0003824,GO:0006527,GO:0008295,GO:0008792	IPR022644,IPR022643,IPR029066,IPR022653,IPR002985,IPR009006,IPR000183	PF02784,PF00278	PF02784:Pyridoxal-dependent decarboxylase, pyridoxal binding domain	IPR022644:Orn/DAP/Arg decarboxylase 2, N-terminal	GO:0003824			DOWN					0.9029	5.13354	20.3764	6.43083e-05	0.004386	1.55379	5.13354	58.5265	4.34878e-09	2.50309e-07	0.762333	5.13354	14.5333	0.000513033	0.0049475	0.818546	5.13354	16.0814	0.000309303	0.00330922		Yes	4.1.1.19
MSTRG.5026		#N/A	#N/A	#N/A	#N/A	#N/A	#N/A	#N/A	#N/A								-0.276654	3.94766	20.2911	6.61719e-05	0.00450693	-0.197342	3.94766	10.3262	0.00274489	0.0244379	0.0311371	3.94766	0.257228	0.615088	0.7571	-0.0678017	3.94766	1.1765	0.28494	0.503578	Yes
MSTRG.24961|TraesCS3D02G430200	TraesCS3D02G430200	0	Glutathione S-transferase, N-terminal domain, Glutathione S-transferase, C-terminal domain	GO:0005515	IPR004045,IPR010987,IPR012336,IPR004046	PF13417,PF00043	PF13410:Glutathione S-transferase, C-terminal domain, PF02798:Glutathione S-transferase, N-terminal domain	IPR004045:Glutathione S-transferase, N-terminal	GO:0005515		UP			Yes			2.14992	-0.985574	20.2549	6.69796e-05	0.00455571	3.19706	-0.985574	38.5958	3.44959e-07	1.29817e-05	3.21889	-0.985574	37.8814	4.12327e-07	1.42661e-05	2.07318	-0.985574	13.5158	0.000731638	0.0066533		Yes
MSTRG.27156|TraesCS4A02G290800	TraesCS4A02G290800	0	VQ motif	0	IPR008889	PF05678	#N/A	#N/A	#N/A		UP						1.59661	0.470443	20.2332	6.74696e-05	0.00458278	3.00552	0.470443	59.9743	3.28714e-09	1.94602e-07	2.30865	0.470443	35.3682	7.83658e-07	2.45852e-05	1.98151	0.470443	26.2155	1.06011e-05	0.000191931		Yes
MSTRG.48947		#N/A	#N/A	#N/A	#N/A	#N/A	#N/A	#N/A	#N/A			UP					0.921687	2.40331	20.2145	6.78936e-05	0.00460529	1.63316	2.40331	62.9759	1.86491e-09	1.16499e-07	1.37747	2.40331	46.0982	5.85571e-08	2.53076e-06	3.13144	2.40331	141.314	5.18239e-14	5.60915e-12	Yes
TraesCS7D02G218900	TraesCS7D02G218900	#N/A	#N/A	#N/A	#N/A	#N/A	PF13962:Domain of unknown function	IPR026961:PGG domain	#N/A		UP						1.99611	-1.18215	20.1388	6.96402e-05	0.00471734	3.30306	-1.18215	46.3448	5.54008e-08	2.5129e-06	5.6929	-1.18215	85.987	4.00777e-11	3.22878e-09	3.4993	-1.18215	60.9122	2.13632e-09	9.42101e-08		Yes
MSTRG.41353|TraesCS5D02G525400	TraesCS5D02G525400	0	Leucine rich repeat N-terminal domain, Leucine rich repeat	GO:0005515	IPR013210,IPR011049,IPR001611	PF08263,PF13855	#N/A	#N/A	#N/A			UP					1.01508	1.82183	20.0745	7.11638e-05	0.00481098	2.0574	1.82183	83.7847	5.5985e-11	4.67681e-09	1.93975	1.82183	74.0908	2.63585e-10	1.85621e-08	1.50709	1.82183	30.8255	2.65775e-06	5.8447e-05		Yes
MSTRG.40539|TraesCS5D02G379700	TraesCS5D02G379700	0	Prephenate dehydratase	GO:0004664,GO:0009094,GO:0008152,GO:0016597	IPR018528,IPR002912,IPR001086	PF00800	PF00800:Prephenate dehydratase	IPR001086:Prephenate dehydratase	GO:0004664,GO:0009094			UP					0.481169	3.48024	20.0723	7.12159e-05	0.00481098	0.174892	3.48024	2.7151	0.108004	0.318372	0.152708	3.48024	2.0726	0.158505	0.311578	0.157144	3.48024	2.07686	0.157781	0.346398		Yes	4.2.1.51
MSTRG.7969|TraesCS2A02G126700	TraesCS2A02G126700	0	WD domain, G-beta repeat, WD40 repeats	GO:0005515	IPR001680,IPR019775,IPR017986,IPR015943,IPR020472	PF00400	PF00400:WD domain, G-beta repeat	IPR001680:WD40 repeat	GO:0005515		UP						0.576496	2.42723	20.0478	7.18059e-05	0.00484427	1.72107	2.42723	176.157	1.59913e-15	3.10522e-13	1.54912	2.42723	144.206	3.16016e-14	4.25238e-12	1.80961	2.42723	188.736	2.82136e-16	5.08949e-14		Yes
MSTRG.21305|TraesCS3B02G321600	TraesCS3B02G321600	0	Serine acetyltransferase, N-terminal, Bacterial transferase hexapeptide (six repeats)	GO:0005737,GO:0006535,GO:0009001,GO:0016740	IPR010493,IPR011004,IPR001451,IPR005881,IPR018357	PF06426,PF00132	PF00132:Bacterial transferase hexapeptide (six repeats), PF06426:Serine acetyltransferase, N-terminal	IPR001451:Hexapeptide repeat, IPR010493:Serine acetyltransferase, N-terminal	GO:0005737,GO:0006535,GO:0009001		UP						0.504771	3.90583	19.9883	7.32588e-05	0.0049356	0.233283	3.90583	4.32305	0.0446982	0.180168	-0.265427	3.90583	5.61881	0.0231792	0.0844094	0.0508361	3.90583	0.207364	0.651446	0.806601		Yes	2.3.1.30
MSTRG.24741|TraesCS3D02G384200	TraesCS3D02G384200	0	Zinc finger, C3HC4 type (RING finger), Ring finger	GO:0005515,GO:0008270	IPR017907,IPR001841,IPR013083	PF13920	PF13920:Zinc finger, C3HC4 type (RING finger)	#N/A	#N/A		UP	DOWN					0.582859	4.96102	33.9383	1.14134e-06	0.000120647	-0.580788	4.96102	33.7972	1.18498e-06	3.8738e-05	-0.477015	4.96102	22.7977	2.9146e-05	0.000504211	-0.502424	4.96102	25.7509	1.06484e-05	0.000192647		Yes
MSTRG.5309|TraesCS1D02G066000	TraesCS1D02G066000	0	WD domain, G-beta repeat, WD40 repeats	GO:0005515	IPR001680,IPR015943,IPR017986	PF00400	PF00400:WD domain, G-beta repeat	IPR001680:WD40 repeat	GO:0005515								0.978246	1.73026	19.9736	7.36233e-05	0.00494677	2.39244	1.73026	111.485	1.23614e-12	1.33503e-10	1.60857	1.73026	51.9421	1.64543e-08	8.07917e-07	1.03265	1.73026	22.9557	2.71182e-05	0.000426456		Yes
MSTRG.31832|TraesCS4D02G238600	TraesCS4D02G238600	0	Globin	GO:0019825,GO:0020037,GO:0005506,GO:0015671,GO:0020037,GO:0005506,GO:0020037	IPR019824,IPR001032,IPR012292,IPR009050,IPR000971	PF00042	PF00042:Globin	IPR000971:Globin	GO:0020037		UP						2.56097	2.15843	19.9453	7.43298e-05	0.00498751	4.60425	2.15843	56.9664	5.90878e-09	3.33544e-07	7.33018	2.15843	84.4914	5.02565e-11	3.95287e-09	6.38257	2.15843	59.9836	7.05411e-09	2.82323e-07		Yes
MSTRG.8477|TraesCS2A02G208500	TraesCS2A02G208500	0	unknown function	0	0	0	#N/A	#N/A	#N/A		UP						0.45782	1.42998	19.938	7.4513e-05	0.00499307	-0.18565	1.42998	3.32186	0.0765819	0.256396	0.0842398	1.42998	0.68511	0.413223	0.588387	-0.150758	1.42998	2.07167	0.158288	0.347005		Yes
MSTRG.31971|TraesCS4D02G263200	TraesCS4D02G263200	0	domain present in cyclins, TFIIB and Retinoblastoma, Transcription factor TFIIB repeat	GO:0006352,GO:0006355,GO:0008270,GO:0017025	IPR013763,IPR000812,IPR013150	PF00382	PF00382:Transcription factor TFIIB repeat	IPR013150:Transcription factor TFIIB, cyclin-like domain	GO:0017025								0.700473	0.121405	19.9254	7.48304e-05	0.0050076	0.362082	0.121405	5.35623	0.0263963	0.126016	0.342181	0.121405	4.83562	0.0343091	0.111243	-0.103509	0.121405	0.427738	0.517061	0.710986		Yes
MSTRG.50046|TraesCS7A02G356639	TraesCS7A02G356639	0	Transmembrane amino acid transporter protein	0	IPR013057	PF01490	PF01490:Transmembrane amino acid transporter protein	IPR013057:Amino acid transporter, transmembrane domain	#N/A								1.88612	0.183289	19.9211	7.49381e-05	0.00500808	3.0292	0.183289	51.9016	1.65947e-08	8.57961e-07	3.15915	0.183289	56.5718	6.39048e-09	3.37759e-07	3.5502	0.183289	66.6388	1.04633e-09	4.92699e-08		Yes
MSTRG.16081|TraesCS2D02G443400	TraesCS2D02G443400	0	Domain of unknown function DUF59	0	IPR002744	PF01883	PF01883:Iron-sulfur cluster assembly protein	IPR002744:MIP18 family-like	#N/A								0.518782	1.12888	19.8865	7.5818e-05	0.00506009	1.34629	1.12888	133.287	9.91304e-14	1.31263e-11	1.443	1.12888	150.239	1.73056e-14	2.53415e-12	1.19127	1.12888	99.2963	3.99222e-12	2.94466e-10		Yes
MSTRG.22129|TraesCS3B02G472800	TraesCS3B02G472800	0	No apical meristem (NAM) protein	GO:0003677,GO:0006355	IPR003441	PF02365	#N/A	#N/A	#N/A		UP	DOWN					0.573207	3.01099	19.8775	7.60506e-05	0.00506882	0.832038	3.01099	40.4597	2.18368e-07	8.71862e-06	0.749477	3.01099	33.0788	1.4363e-06	4.06632e-05	1.02865	3.01099	62.9425	1.44563e-09	6.62143e-08		Yes
MSTRG.14810|TraesCS2D02G238500	TraesCS2D02G238500	0	Cytochrome P450	GO:0005506,GO:0016705,GO:0020037,GO:0055114,GO:0016705,GO:0055114	IPR002401,IPR017972,IPR001128	PF00067	PF00067:Cytochrome P450	IPR001128:Cytochrome P450	GO:0005506,GO:0016705,GO:0020037,GO:0055114				Yes				0.556199	3.60818	19.8558	7.66103e-05	0.00509929	-0.546119	3.60818	19.643	8.23343e-05	0.00145829	-0.479608	3.60818	15.3706	0.000374828	0.00386535	-0.249577	3.60818	4.21916	0.0469335	0.153168		Yes
MSTRG.571|TraesCS1A02G116700	TraesCS1A02G116700	0	unknown function	0	0	0	#N/A	#N/A	#N/A		DOWN						-0.875446	2.09693	19.8499	7.67619e-05	0.00510256	-0.274646	2.09693	1.89467	0.17708	0.428431	0.011642	2.09693	0.00331882	0.954375	0.975434	-0.301725	2.09693	2.1779	0.148536	0.333139		Yes
MSTRG.48286|TraesCS7A02G001900	TraesCS7A02G001900	0	U-box domain, Modified RING finger domain, Armadillo/beta-catenin-like repeats, Armadillo/beta-catenin-like repeat	GO:0004842,GO:0016567,GO:0005515,GO:0005488	IPR003613,IPR000225,IPR016024,IPR013083,IPR011989	PF04564,PF00514	PF04564:U-box domain, PF00514:Armadillo/beta-catenin-like repeat	IPR003613:U box domain, IPR000225:Armadillo	GO:0004842,GO:0016567, GO:0005515								0.417946	1.98338	19.8364	7.71141e-05	0.00511914	0.333751	1.98338	12.709	0.00103891	0.0112864	0.393671	1.98338	17.6128	0.000166339	0.00204133	0.0655048	1.98338	0.457235	0.503036	0.699821		Yes
MSTRG.33222|TraesCS5A02G131400	TraesCS5A02G131400	0	Cytochrome P450	GO:0005506,GO:0016705,GO:0020037,GO:0055114,GO:0016705,GO:0055114	IPR001128,IPR002401,IPR017972	PF00067	PF00067:Cytochrome P450	IPR001128:Cytochrome P450	GO:0005506,GO:0016705,GO:0020037,GO:0055114				Yes				0.400693	4.31438	19.7091	8.05083e-05	0.0053322	-0.0508952	4.31438	0.32322	0.573168	0.795608	-0.116931	4.31438	1.71266	0.198838	0.364015	0.0483672	4.31438	0.293594	0.591107	0.765948		Yes
MSTRG.14277|TraesCS2D02G157900	TraesCS2D02G157900	0	Cytochrome P450	GO:0016705,GO:0055114,GO:0005506,GO:0016705,GO:0020037,GO:0055114	IPR017972,IPR001128,IPR002401	PF00067	PF00067:Cytochrome P450	IPR001128:Cytochrome P450	GO:0005506,GO:0016705,GO:0020037,GO:0055114				Yes				2.0505	0.497684	19.708	8.05377e-05	0.0053322	5.44653	0.497684	61.6234	2.40228e-09	1.45682e-07	5.20352	0.497684	58.448	4.41588e-09	2.41868e-07	4.46755	0.497684	38.4144	4.72405e-07	1.27147e-05		Yes
MSTRG.43605|TraesCS6A02G404700	TraesCS6A02G404700	0	Calcineurin-like phosphoesterase, Protein phosphatase 2A homologues, catalytic domain.	GO:0016787	IPR004843,IPR006186,IPR029052	PF00149	PF00149:Calcineurin-like phosphoesterase, PF16891:Serine-threonine protein phosphatase N-terminal domain	IPR004843:Calcineurin-like phosphoesterase domain, ApaH type, IPR031675:Serine-threonine protein phosphatase, N-terminal	GO:0016787								0.751013	1.63985	19.6648	8.17254e-05	0.00540364	-0.561246	1.63985	11.6091	0.00161464	0.016049	-0.522315	1.63985	9.06572	0.00471082	0.0265597	-0.158577	1.63985	0.979197	0.328689	0.54862		Yes	3.1.3.16
MSTRG.39834|TraesCS5D02G233900	TraesCS5D02G233900	0	Sugar (and other) transporter	GO:0016021,GO:0022857,GO:0055085,GO:0016020,GO:0022891,GO:0055085,GO:0005215,GO:0016021,GO:0055085	IPR005828,IPR003663,IPR020846,IPR005829	PF00083	PF00083:Sugar (and other) transporter	IPR005828:Major facilitator, sugar transporter-like	GO:0016021,GO:0022857,GO:0055085								0.378807	2.56512	19.6295	8.27121e-05	0.00546163	0.515657	2.56512	36.3843	6.02782e-07	2.12244e-05	0.402426	2.56512	22.0455	3.71261e-05	0.000616524	0.45026	2.56512	26.5976	8.22128e-06	0.000155143		Yes
MSTRG.23815|TraesCS3D02G233100	TraesCS3D02G233100	0	Protein of unknown function (DUF1644)	0	IPR013083,IPR012866	PF07800	PF07800:Protein of unknown function (DUF1644)	IPR012866:Protein of unknown function DUF1644	#N/A		UP						0.300041	3.82794	19.5909	8.38033e-05	0.00552636	0.10344	3.82794	2.33072	0.135481	0.364495	0.0329688	3.82794	0.236857	0.629401	0.767434	0.120205	3.82794	3.04885	0.0889181	0.237618		Yes
MSTRG.1187|TraesCS1A02G209100	TraesCS1A02G209100	0	Proline dehydrogenase	GO:0004657,GO:0006562	IPR015659,IPR029041,IPR002872	PF01619	PF01619:Proline dehydrogenase	IPR002872:Proline dehydrogenase domain	#N/A								-0.648563	2.58205	32.508	1.67594e-06	0.000171338	-1.01828	2.58205	77.0444	1.62088e-10	1.26094e-08	-0.55814	2.58205	23.2206	2.54762e-05	0.000452518	-0.392934	2.58205	11.2605	0.00181339	0.0136625		Yes	1.5.5.2
MSTRG.6370|TraesCS1D02G236200	TraesCS1D02G236200	0	C2 domain, Protein kinase C conserved region 2 (CalB), Copine, von Willebrand factor (vWF) type A domain	GO:0005515	IPR000008,IPR002035,IPR010734	PF00168,PF07002	PF00168:C2 domain, PF07002:Copine	IPR000008:C2 domain, IPR010734:Copine	#N/A		UP						-0.577219	2.66093	19.5702	8.43929e-05	0.00555053	0.184938	2.66093	1.97887	0.167985	0.415812	0.146734	2.66093	1.24594	0.271639	0.447057	-0.0949039	2.66093	0.525321	0.473044	0.675982		Yes
TraesCS5D02G564000	TraesCS5D02G564000	#N/A	#N/A	#N/A	#N/A	#N/A	PF14510:ABC-transporter N-terminal, PF01061:ABC-2 type transporter, PF00005:ABC transporter, PF08370:Plant PDR ABC transporter associated	IPR029481:ABC-transporter N-terminal domain, IPR013525:ABC-2 type transporter, IPR003439:ABC transporter-like, IPR013581:Plant PDR ABC transporter associated	GO:0016020, GO:0005524,GO:0016887		UP				Yes		1.59029	-0.125211	19.5197	8.58544e-05	0.0056392	2.41915	-0.125211	41.3798	1.74985e-07	7.12358e-06	1.25938	-0.125211	12.2582	0.00124286	0.00979108	0.168905	-0.125211	0.215756	0.644972	0.802317		Yes
MSTRG.26580|TraesCS4A02G190100	TraesCS4A02G190100	0	Exostosin family	0	IPR004263	PF03016	PF03016:Exostosin family	IPR040911:Exostosin, GT47 domain	#N/A		UP						0.387844	3.85712	19.4804	8.70108e-05	0.00570763	1.51626	3.85712	288.158	6.95751e-19	2.96069e-16	1.08287	3.85712	149.817	1.80387e-14	2.61079e-12	1.24574	3.85712	197.366	1.38703e-16	2.63579e-14		Yes
MSTRG.45880		#N/A	#N/A	#N/A	#N/A	#N/A	PF01370:NAD dependent epimerase/dehydratase family	IPR001509:NAD-dependent epimerase/dehydratase	GO:0003824,GO:0050662	Q6K9A2;71.26;CCR1_ORYSJ;Cinnamoyl-CoA reductase 1 (OsCCR1) (EC 1.2.1.44);Oryza sativa subsp. japonica (Rice)							1.8407	-0.12811	19.4656	8.74509e-05	0.00572895	2.78217	-0.12811	37.8046	4.20364e-07	1.55375e-05	3.52101	-0.12811	62.5234	2.02896e-09	1.19689e-07	5.1587	-0.12811	120.423	3.36252e-13	3.09451e-11	Yes
MSTRG.2415|TraesCS1B02G001800	TraesCS1B02G001800	0	E1-E2 ATPase, haloacid dehalogenase-like hydrolase	GO:0000287,GO:0004012,GO:0005524,GO:0015914,GO:0016021,GO:0016021,GO:0000166,GO:0000166,GO:0046872	IPR006539,IPR018303,IPR023214,IPR001757,IPR023299,IPR008250	PF00122,PF12710	PF00122:E1-E2 ATPase, PF16209:Phospholipid-translocating ATPase N-terminal, PF13246:Cation transport ATPase (P-type), PF16212:Phospholipid-translocating P-type ATPase C-terminal	IPR032631:P-type ATPase, N-terminal, IPR032630:P-type ATPase, C-terminal	#N/A		UP						0.412453	3.09784	19.4108	8.90983e-05	0.0058292	0.767363	3.09784	66.9272	9.07707e-10	6.20782e-08	0.468356	3.09784	25.281	1.34172e-05	0.000268171	0.276276	3.09784	8.6272	0.0056133	0.0324405		Yes
MSTRG.27655|TraesCS4A02G410500	TraesCS4A02G410500	0	Ankyrin repeats (3 copies), Ankyrin repeat, ankyrin repeats	GO:0005515	IPR020683,IPR002110	PF12796,PF00023	PF12796:Ankyrin repeats (3 copies)	IPR020683:Ankyrin repeat-containing domain	#N/A		UP						-0.438764	1.28362	19.3575	9.07335e-05	0.0059284	0.108536	1.28362	1.20717	0.279103	0.552326	0.212884	1.28362	4.65048	0.0377197	0.118444	0.149135	1.28362	2.09201	0.156313	0.344406		Yes
MSTRG.52719|TraesCS7B02G311500	TraesCS7B02G311500	0	D-mannose binding lectin, Bulb-type mannose-specific lectin, PAN domain, S-locus glycoprotein family	GO:0048544	IPR001480,IPR003014,IPR000858	PF01453,PF00024,PF00954	PF01453:D-mannose binding lectin, PF00954:S-locus glycoprotein domain	IPR001480:Bulb-type lectin domain, IPR000858:S-locus glycoprotein domain	GO:0048544								0.890104	0.970923	19.3428	9.11893e-05	0.00595037	1.14454	0.970923	32.7756	1.55872e-06	4.93988e-05	1.05937	0.970923	26.7678	8.56803e-06	0.00018523	0.541281	0.970923	7.39142	0.00984004	0.049487		Yes	2.7.11.1
MSTRG.12614|TraesCS2B02G383600	TraesCS2B02G383600	0	Ammonium Transporter Family	GO:0008519,GO:0015696,GO:0016020,GO:0008519,GO:0016020,GO:0072488	IPR024041,IPR029020,IPR001905,IPR018047	PF00909	#N/A	#N/A	#N/A								0.529457	3.92295	19.3185	9.19499e-05	0.00599215	0.0546925	3.92295	0.207862	0.651155	0.842639	0.102394	3.92295	0.728425	0.398972	0.575652	0.0502968	3.92295	0.180567	0.673296	0.821075		Yes
MSTRG.55857		#N/A	#N/A	#N/A	#N/A	#N/A	#N/A	#N/A	#N/A	Q07Y01;30;GLUQ_SHEFN;Glutamyl-Q tRNA(Asp) synthetase (Glu-Q-RSs) (EC 6.1.1.-);Shewanella frigidimarina (strain NCIMB 400)							0.956364	0.4916	19.2917	9.27958e-05	0.00603937	0.283963	0.4916	1.82636	0.184892	0.43919	-0.437524	0.4916	4.36191	0.0438001	0.130982	-0.0451837	0.4916	0.0485883	0.826724	0.912541	Yes
MSTRG.46218|TraesCS6D02G021100	TraesCS6D02G021100	0	UDP-glucoronosyl and UDP-glucosyl transferase	GO:0008152,GO:0016758	IPR002213	PF00201	PF00201:UDP-glucoronosyl and UDP-glucosyl transferase	IPR002213:UDP-glucuronosyl/UDP-glucosyltransferase	GO:0016758							Yes	1.13636	-0.018611	19.2852	9.30033e-05	0.00604497	1.53289	-0.018611	33.6944	1.21788e-06	3.96832e-05	2.06967	-0.018611	51.2985	1.88419e-08	9.1522e-07	1.32943	-0.018611	23.4583	2.18679e-05	0.000357205		Yes
MSTRG.4688|TraesCS1B02G396200	TraesCS1B02G396200	0	ARD/ARD' family	GO:0010309,GO:0055114,GO:0016491,GO:0019509	IPR004313,IPR027496,IPR011051,IPR014710	PF03079	PF03079:ARD/ARD' family	IPR004313:Acireductone dioxygenase ARD family	GO:0010309,GO:0055114								0.397103	5.64823	19.2169	9.52003e-05	0.0061797	0.983244	5.64823	116.071	7.05632e-13	7.98455e-11	1.23222	5.64823	180.257	1.12725e-15	2.19233e-13	1.05667	5.64823	135.138	4.78022e-14	5.20783e-12		Yes	1.13.11.54
MSTRG.996|TraesCS1A02G179400	TraesCS1A02G179400	0	unknown function	0	0	0	#N/A	#N/A	#N/A		UP	UP					1.10591	1.87734	19.1979	9.58204e-05	0.00621186	1.45268	1.87734	36.4183	5.97561e-07	2.10704e-05	0.726577	1.87734	9.59302	0.00374907	0.0224526	1.06807	1.87734	18.5506	0.000123756	0.00153756		Yes
MSTRG.21079|TraesCS3B02G287600	TraesCS3B02G287600	0	Domain of unknown function (DUF1785), Piwi domain, PAZ domain	GO:0005515,GO:0003676	IPR003100,IPR014811,IPR003165,IPR012337	PF08699,PF02171,PF02170	PF08699:Argonaute linker 1 domain, PF02171:Piwi domain, PF16487:Mid domain of argonaute, PF02170:PAZ domain, PF16488:Argonaute linker 2 domain	IPR014811:Argonaute, linker 1 domain, IPR003165:Piwi domain, IPR032473:Protein argonaute, Mid domain, IPR003100:PAZ domain, IPR032472:Argonaute linker 2 domain	GO:0003676, GO:0005515		UP	UP					0.487143	3.04867	19.1938	9.59556e-05	0.00621253	1.48447	3.04867	176.238	1.58809e-15	3.10522e-13	1.07084	3.04867	93.5844	1.32344e-11	1.16211e-09	1.22748	3.04867	118.133	3.43053e-13	3.14548e-11		Yes
MSTRG.28569|TraesCS4B02G114600	TraesCS4B02G114600	0	Associated with HOX, Homeobox KN domain, domain associated with HOX domains, Homeodomain	GO:0003677,GO:0006355,GO:0003677	IPR006563,IPR008422,IPR009057,IPR001356	PF07526,PF05920	PF07526:Associated with HOX, PF05920:Homeobox KN domain	IPR006563:POX domain, IPR008422:Homeobox KN domain	GO:0003677,GO:0006355		UP						0.43985	4.23912	19.1763	9.65317e-05	0.00624172	0.298457	4.23912	8.8975	0.00507066	0.0391894	0.146696	4.23912	2.14744	0.151387	0.302241	0.564488	4.23912	31.5848	1.92178e-06	4.4032e-05		Yes
MSTRG.48020|TraesCS6D02G352200	TraesCS6D02G352200	0	Monogalactosyldiacylglycerol (MGDG) synthase, Glycosyltransferase family 28 C-terminal domain	GO:0009247,GO:0016758,GO:0005975,GO:0016758,GO:0030246,GO:0030259	IPR009695,IPR007235	PF06925,PF04101	PF06925:Monogalactosyldiacylglycerol (MGDG) synthase, PF04101:Glycosyltransferase family 28 C-terminal domain	IPR009695:Diacylglycerol glucosyltransferase, N-terminal, IPR007235:Glycosyl transferase, family 28, C-terminal	GO:0009247,GO:0016758, GO:0016758								-0.459952	2.18615	19.1694	9.67597e-05	0.00624834	0.0537756	2.18615	0.258195	0.614427	0.820523	-0.0732095	2.18615	0.479334	0.493115	0.659447	-0.0644743	2.18615	0.362356	0.550795	0.736502		Yes	2.4.1.227
MSTRG.19336		#N/A	#N/A	#N/A	#N/A	#N/A	#N/A	#N/A	#N/A	Q9LJD9;46;AGP12_ARATH;Arabinogalactan protein 12 (AtAGP12) (Arabinogalactan peptide 12) (AG-peptide 12);Arabidopsis thaliana (Mouse-ear cress)	UP						0.596391	1.25954	19.1577	9.71495e-05	0.00626539	0.389991	1.25954	8.10334	0.00721509	0.0504588	0.689853	1.25954	25.5371	1.24096e-05	0.000251055	-0.194808	1.25954	2.17326	0.148709	0.333417	Yes
MSTRG.34827|TraesCS5A02G428200	TraesCS5A02G428200	0	CO dehydrogenase flavoprotein C-terminal domain, [2Fe-2S] binding domain, Aldehyde oxidase and xanthine dehydrogenase, a/b hammerhead domain, 2Fe-2S iron-sulfur cluster binding domain, Molybdopterin-binding domain of aldehyde dehydrogenase, FAD binding domain in molybdopterin dehydrogenase	GO:0009055,GO:0051536,GO:0016491,GO:0046872,GO:0055114,GO:0016491,GO:0055114,GO:0003824,GO:0016614,GO:0050660,GO:0055114,GO:0005506,GO:0016491,GO:0055114,GO:0050660,GO:0051537	IPR001041,IPR005107,IPR002888,IPR008274,IPR016166,IPR016208,IPR000674,IPR016169,IPR006058,IPR012675,IPR002346	PF03450,PF01799,PF00111,PF01315,PF02738,PF00941	PF00941:FAD binding domain in molybdopterin dehydrogenase, PF03450:CO dehydrogenase flavoprotein C-terminal domain, PF01315:Aldehyde oxidase and xanthine dehydrogenase, a/b hammerhead domain, PF01799:[2Fe-2S] binding domain, PF02738:Molybdopterin-binding domain of aldehyde dehydrogenase, PF00111:2Fe-2S iron-sulfur cluster binding domain	IPR002346:Molybdopterin dehydrogenase, FAD-binding, IPR005107:CO dehydrogenase flavoprotein, C-terminal, IPR000674:Aldehyde oxidase/xanthine dehydrogenase, a/b hammerhead, IPR002888:[2Fe-2S]-binding, IPR008274:Aldehyde oxidase/xanthine dehydrogenase, molybdopterin binding, IPR001041:2Fe-2S ferredoxin-type iron-sulfur binding domain	GO:0016491,GO:0055114, GO:0016491,GO:0046872,GO:0055114, GO:0009055,GO:0051536			DOWN					0.537786	3.98647	19.1421	9.76693e-05	0.00629076	1.10853	3.98647	80.8355	8.84608e-11	7.18481e-09	-0.0506475	3.98647	0.170805	0.681821	0.80449	0.421595	3.98647	12.3643	0.00115567	0.00957856		Yes
MSTRG.26841|TraesCS4A02G236200	TraesCS4A02G236200	0	Protein of unknown function DUF260	0	IPR004883	PF03195	PF03195:Lateral organ boundaries (LOB) domain	IPR004883:Lateral organ boundaries, LOB	#N/A		UP	DOWN					0.555479	3.03513	19.0881	9.94962e-05	0.00639295	-0.0134815	3.03513	0.0115859	0.914874	0.968072	-0.298325	3.03513	5.54586	0.0240279	0.0866133	0.0194143	3.03513	0.0242215	0.877151	0.940124		Yes
MSTRG.50045|TraesCS7A02G356600	TraesCS7A02G356600	0	Transmembrane amino acid transporter protein	0	IPR013057	PF01490	PF01490:Transmembrane amino acid transporter protein	IPR013057:Amino acid transporter, transmembrane domain	#N/A								0.426238	3.76893	19.0874	9.95199e-05	0.00639295	0.490859	3.76893	25.4699	1.26659e-05	0.000301726	0.115535	3.76893	1.42103	0.240943	0.413081	0.187824	3.76893	3.77166	0.0596071	0.180793		Yes
MSTRG.53338|TraesCS7B02G462700	TraesCS7B02G462700	0	Serine/Threonine protein kinases, catalytic domain, Protein kinase domain	GO:0004672,GO:0006468,GO:0004672,GO:0005524,GO:0006468,GO:0016772,GO:0004674,GO:0006468,GO:0009966	IPR008271,IPR013320,IPR002290,IPR011009,IPR000719,IPR016253	PF00069	PF00069:Protein kinase domain	IPR000719:Protein kinase domain	GO:0004672,GO:0005524,GO:0006468								-0.730634	2.3445	29.8261	3.52543e-06	0.00033497	-0.719171	2.3445	28.6774	4.89548e-06	0.000131892	-0.646813	2.3445	22.7354	2.97322e-05	0.000512572	-0.6344	2.3445	17.3803	0.000171723	0.00203906		Yes
MSTRG.17182|TraesCS3A02G118200	TraesCS3A02G118200	0	Serine incorporator (Serinc)	GO:0016020	IPR005016	PF03348	PF03348:Serine incorporator (Serinc)	IPR005016:Serine incorporator/TMS membrane protein	GO:0016020		UP	DOWN					0.774149	3.96476	19.0708	0.000100089	0.00640991	0.699614	3.96476	15.287	0.000386649	0.00514306	-0.036541	3.96476	0.038984	0.844578	0.911196	-0.212129	3.96476	1.43188	0.239388	0.452825		Yes
MSTRG.38196|TraesCS5B02G516500	TraesCS5B02G516500	0	unknown function	0	0	0	#N/A	#N/A	#N/A								0.561428	1.8313	19.0686	0.000100163	0.00640991	0.813622	1.8313	39.884	2.51177e-07	9.8547e-06	0.777389	1.8313	35.6396	7.30349e-07	2.32201e-05	0.799798	1.8313	36.9028	4.58629e-07	1.23897e-05		Yes
MSTRG.34448|TraesCS5A02G366100	TraesCS5A02G366100	0	K+ potassium transporter	GO:0015079,GO:0016020,GO:0071805	IPR003855	PF02705	PF02705:K+ potassium transporter	IPR003855:Potassium transporter	GO:0015079,GO:0016020,GO:0071805								0.417625	3.55421	19.0425	0.000101065	0.00645935	0.820669	3.55421	73.5396	2.89044e-10	2.11943e-08	0.791636	3.55421	68.8451	6.46446e-10	4.21273e-08	1.00452	3.55421	109.896	9.64843e-13	8.04482e-11		Yes
MSTRG.45533|TraesCS6B02G347200	TraesCS6B02G347200	0	Phosphate-induced protein 1 conserved region	0	IPR006766	PF04674	PF04674:Phosphate-induced protein 1 conserved region	#N/A	#N/A								-0.834234	2.62607	19.0319	0.000101435	0.00647464	-0.0396934	2.62607	0.0407493	0.841146	0.936397	-0.333815	2.62607	2.771	0.104567	0.235584	-0.0224336	2.62607	0.0123097	0.912274	0.95876		Yes
MSTRG.6801|TraesCS1D02G307200	TraesCS1D02G307200	0	unknown function	0	0	0	#N/A	#N/A	#N/A		UP	DOWN					0.693779	2.39214	18.9915	0.000102854	0.00655681	0.154618	2.39214	0.932438	0.340598	0.616313	0.407623	2.39214	6.51458	0.0150319	0.0620363	0.507234	2.39214	10.3409	0.0026657	0.0184282		Yes
MSTRG.26289|TraesCS4A02G145400	TraesCS4A02G145400	0	Aminotransferase class I and II	GO:0006520,GO:0008483,GO:0030170,GO:0009058,GO:0030170,GO:0003824,GO:0030170	IPR005958,IPR015424,IPR004839,IPR015422,IPR015421	PF00155	PF00155:Aminotransferase class I and II	IPR004839:Aminotransferase, class I/classII	GO:0009058,GO:0030170		UP						0.610896	2.55703	18.949	0.000104368	0.00664434	0.694213	2.55703	25.3806	1.30153e-05	0.000309016	0.293412	2.55703	4.5499	0.039727	0.122465	0.299463	2.55703	4.89994	0.0329677	0.119548		Yes
MSTRG.574|TraesCS1A02G116900	TraesCS1A02G116900	0	unknown function	0	0	0	#N/A	#N/A	#N/A		UP	DOWN					-0.507314	3.42507	28.4796	5.18348e-06	0.000473532	-0.682057	3.42507	51.1512	1.9438e-08	9.83517e-07	-0.728056	3.42507	57.9011	4.91434e-09	2.65663e-07	-0.288738	3.42507	9.13647	0.00448162	0.027368		Yes
MSTRG.26264		#N/A	#N/A	#N/A	#N/A	#N/A	#N/A	#N/A	#N/A		UP	UP					0.739298	4.46184	18.9418	0.000104627	0.00664434	2.19687	4.46184	158.037	8.17561e-15	1.33897e-12	3.15305	4.46184	301.677	3.30123e-19	1.56535e-16	3.32742	4.46184	314.347	2.72045e-19	9.84161e-17	Yes
MSTRG.25228|TraesCS3D02G501100	TraesCS3D02G501100	0	Protein tyrosine kinase, Salt stress response/antifungal	GO:0004672,GO:0006468,GO:0016772,GO:0004672,GO:0005524,GO:0006468	IPR013320,IPR001245,IPR011009,IPR002902,IPR000719	PF07714,PF01657	PF01657:Salt stress response/antifungal, PF07714:Protein tyrosine kinase	IPR002902:Gnk2-homologous domain, IPR001245:Serine-threonine/tyrosine-protein kinase, catalytic domain	GO:0004672,GO:0006468		UP						0.506318	2.50165	18.8885	0.000106564	0.00675872	0.303735	2.50165	7.01106	0.0118985	0.0718673	-0.0931107	2.50165	0.661162	0.421433	0.596021	0.198812	2.50165	2.99894	0.0914739	0.242311		Yes
MSTRG.47834|TraesCS6D02G310700	TraesCS6D02G310700	0	non-haem dioxygenase in morphine synthesis N-terminal, 2OG-Fe(II) oxygenase superfamily	GO:0016491,GO:0016706,GO:0055114	IPR005123,IPR026992,IPR027443	PF14226,PF03171	PF14226:non-haem dioxygenase in morphine synthesis N-terminal, PF03171:2OG-Fe(II) oxygenase superfamily	IPR026992:Non-haem dioxygenase N-terminal domain, IPR005123:Oxoglutarate/iron-dependent dioxygenase	GO:0016491,GO:0055114								1.26825	-0.426444	18.8524	0.000107896	0.00683453	2.05157	-0.426444	50.7925	2.09752e-08	1.05062e-06	2.56578	-0.426444	72.4678	3.46273e-10	2.38125e-08	2.22228	-0.426444	56.6475	4.98733e-09	2.06237e-07		Yes
MSTRG.42724|TraesCS6A02G236900	TraesCS6A02G236900	0	SANT SWI3, ADA2, N-CoR and TFIIIB'' DNA-binding domains, Myb-like DNA-binding domain	GO:0003682,GO:0003677	IPR001005,IPR009057,IPR017930	PF00249	PF00249:Myb-like DNA-binding domain	IPR001005:SANT/Myb domain	#N/A								0.588205	1.99955	18.7906	0.000110222	0.00697295	-0.254978	1.99955	3.70082	0.062228	0.223395	-0.456988	1.99955	11.8834	0.00144482	0.0109557	-0.050469	1.99955	0.149771	0.700925	0.839161		Yes
MSTRG.40782|TraesCS5D02G420000	TraesCS5D02G420000	0	unknown function	0	0	0	#N/A	#N/A	#N/A								0.452223	2.25814	18.7846	0.000110453	0.00697872	0.275268	2.25814	7.07906	0.0115274	0.0702994	0.407309	2.25814	15.4857	0.000359164	0.00373528	0.182506	2.25814	3.07393	0.0876639	0.235391		Yes
MSTRG.13407|TraesCS2B02G556600	TraesCS2B02G556600	0	basic region leucin zipper, bZIP transcription factor, Seed dormancy control	GO:0003700,GO:0006355,GO:0043565,GO:0006351,GO:0043565	IPR004827,IPR025422	PF00170,PF14144	PF00170:bZIP transcription factor, PF14144:Seed dormancy control	IPR004827:Basic-leucine zipper domain, IPR025422:Transcription factor TGA like domain	GO:0003700,GO:0006355, GO:0006351,GO:0043565								0.418879	4.54162	18.7677	0.000111097	0.00700072	0.529784	4.54162	30.0282	3.32959e-06	9.42432e-05	0.57788	4.54162	35.7304	7.13377e-07	2.27095e-05	0.484946	4.54162	25.4129	1.18191e-05	0.000211444		Yes
MSTRG.18744|TraesCS3A02G358800	TraesCS3A02G358800	0	ENTH domain, Epsin N-terminal homology (ENTH) domain	0	IPR008942,IPR013809	PF01417	PF01417:ENTH domain	IPR013809:ENTH domain	#N/A		UP	DOWN					0.856174	1.66118	18.766	0.000111163	0.00700072	0.0390724	1.66118	0.0394079	0.843747	0.937919	0.190732	1.66118	0.882947	0.353586	0.53186	0.0683811	1.66118	0.128482	0.722013	0.85202		Yes
MSTRG.32252|TraesCS4D02G315400	TraesCS4D02G315400	0	Glycosyl transferase family, helical bundle domain, Glycosyl transferase family, a/b domain	GO:0008152,GO:0016757,GO:0000162,GO:0004048	IPR017459,IPR000312,IPR005940	PF02885,PF00591	PF00591:Glycosyl transferase family, a/b domain, PF02885:Glycosyl transferase family, helical bundle domain	IPR000312:Glycosyl transferase, family 3, IPR017459:Glycosyl transferase family 3, N-terminal domain	GO:0016757								0.311401	3.77819	18.7644	0.000111223	0.00700072	0.0949724	3.77819	1.75973	0.192916	0.450101	0.0395926	3.77819	0.308073	0.582258	0.732028	0.25333	3.77819	12.2209	0.00122444	0.0100532		Yes	2.4.2.18
MSTRG.15725|TraesCS2D02G376600	TraesCS2D02G376600	0	B3 DNA binding domain, Auxin response factor, AUX/IAA family	GO:0003677,GO:0003677,GO:0005634,GO:0006355,GO:0009725,GO:0046983,GO:0005634,GO:0006355	IPR003340,IPR015300,IPR010525,IPR011525,IPR003311	PF02362,PF06507,PF02309	#N/A	#N/A	#N/A								0.546646	2.0837	18.7506	0.000111756	0.00702541	0.326221	2.0837	6.76433	0.0133571	0.078082	0.446217	2.0837	12.5909	0.00108862	0.00884616	0.18291	2.0837	2.13641	0.152102	0.338186		Yes
MSTRG.25109		#N/A	#N/A	#N/A	#N/A	#N/A	#N/A	#N/A	#N/A	Q11J68;27.59;ARGC_CHESB;N-acetyl-gamma-glutamyl-phosphate reductase (AGPR) (EC 1.2.1.38) (N-acetyl-glutamate semialdehyde dehydrogenase) (NAGSA dehydrogenase);Chelativorans sp. (strain BNC1)	UP						-0.465731	2.58451	18.7146	0.000113156	0.0071044	-0.0607534	2.58451	0.315582	0.577716	0.798371	-0.0188231	2.58451	0.0299438	0.863576	0.923106	-0.290251	2.58451	7.08644	0.011342	0.0550498	Yes
MSTRG.432|TraesCS1A02G089500	TraesCS1A02G089500	0	non-haem dioxygenase in morphine synthesis N-terminal, 2OG-Fe(II) oxygenase superfamily	GO:0016491,GO:0016706,GO:0055114	IPR027443,IPR026992,IPR005123	PF14226,PF03171	PF03171:2OG-Fe(II) oxygenase superfamily, PF14226:non-haem dioxygenase in morphine synthesis N-terminal	IPR005123:Oxoglutarate/iron-dependent dioxygenase, IPR026992:Non-haem dioxygenase N-terminal domain	GO:0016491,GO:0055114								-0.658495	4.193	18.7038	0.000113577	0.0071219	-0.159466	4.193	1.0951	0.30224	0.578215	-0.109769	4.193	0.511094	0.479223	0.647408	0.0379245	4.193	0.060626	0.806884	0.901997		Yes
MSTRG.48026|TraesCS6D02G353500	TraesCS6D02G353500	0	POT family	GO:0005215,GO:0006810,GO:0016020,GO:0005215,GO:0006857,GO:0016020	IPR000109,IPR020846,IPR018456	PF00854	PF00854:POT family	IPR000109:Proton-dependent oligopeptide transporter family	GO:0016020,GO:0022857,GO:0055085								0.762892	2.92909	18.683	0.000114396	0.00716424	0.307144	2.92909	3.18866	0.0824794	0.268661	-0.0614687	2.92909	0.127721	0.722869	0.833743	-0.0524919	2.92909	0.0968931	0.757358	0.873058		Yes
MSTRG.7278|TraesCS1D02G409400	TraesCS1D02G409400	0	ABC transporter, ATPases associated with a variety of cellular activities	GO:0005524,GO:0016887	IPR027417,IPR003439,IPR017871,IPR003593	PF00005	PF00005:ABC transporter	IPR003439:ABC transporter-like	GO:0005524,GO:0016887		UP				Yes		0.373179	2.60077	18.6049	0.000117533	0.00735141	0.82112	2.60077	90.1371	2.16975e-11	1.93824e-09	1.05288	2.60077	146.51	2.50512e-14	3.48394e-12	0.839663	2.60077	89.5749	1.62509e-11	1.05078e-09		Yes
MSTRG.3796|TraesCS1B02G236200	TraesCS1B02G236200	0	unknown function	0	0	0	#N/A	#N/A	#N/A								0.446909	3.08585	18.5772	0.000118667	0.00741303	0.0607787	3.08585	0.350462	0.557509	0.786146	-0.0962018	3.08585	0.886691	0.352579	0.530868	-0.00737714	3.08585	0.00519354	0.942929	0.973694		Yes
MSTRG.19166|TraesCS3A02G434300	TraesCS3A02G434300	0	unknown function	0	0	0	#N/A	#N/A	#N/A		UP						0.978195	0.103693	18.5406	0.000120182	0.00749829	0.593714	0.103693	7.28888	0.0104585	0.0655966	0.628238	0.103693	7.99547	0.00757437	0.0376661	1.64184	0.103693	45.7506	5.2757e-08	1.74878e-06		Yes
MSTRG.3259|TraesCS1B02G157000	TraesCS1B02G157000	0	Heavy-metal-associated domain	GO:0030001,GO:0046872	IPR006121	PF00403	#N/A	#N/A	#N/A			DOWN					0.50778	3.32452	18.4942	0.000122134	0.0076105	0.502162	3.32452	18.0372	0.000143249	0.00229475	0.568068	3.32452	22.4277	3.28162e-05	0.000557249	0.827804	3.32452	49.2136	2.41261e-08	8.66035e-07		Yes
MSTRG.8786|TraesCS2A02G249400	TraesCS2A02G249400	0	Core-2/I-Branching enzyme	GO:0008375,GO:0016020	IPR003406	PF02485	PF02485:Core-2/I-Branching enzyme	IPR003406:Glycosyl transferase, family 14	GO:0008375,GO:0016020		UP	DOWN					0.476365	3.06477	18.4405	0.000124437	0.00774432	-0.278259	3.06477	6.3937	0.0159225	0.0884668	-0.230069	3.06477	4.32793	0.0445843	0.132538	-0.216234	3.06477	3.86948	0.0565437	0.174262		Yes
MSTRG.45030|TraesCS6B02G271400	TraesCS6B02G271400	0	Protein of unknown function (DUF295)	0	IPR005174	PF03478	PF03478:Protein of unknown function (DUF295)	IPR005174:Domain unknown function DUF295	#N/A								0.838324	0.224611	18.3727	0.000127403	0.00791904	0.671792	0.224611	11.816	0.0014847	0.0150643	0.467783	0.224611	5.68373	0.0224511	0.0826039	0.304683	0.224611	2.40355	0.129394	0.305034		Yes
MSTRG.9225|TraesCS2A02G312600	TraesCS2A02G312600	0	FAD-binding domain, Ferric reductase NAD binding domain, Ferric reductase like transmembrane component	GO:0016491,GO:0055114	IPR013112,IPR013121,IPR013130,IPR017927,IPR017938	PF08022,PF08030,PF01794	PF01794:Ferric reductase like transmembrane component, PF08022:FAD-binding domain, PF08030:Ferric reductase NAD binding domain	IPR013130:Ferric reductase transmembrane component-like domain, IPR013112:FAD-binding 8, IPR013121:Ferric reductase, NAD binding domain	GO:0016491,GO:0055114		UP	DOWN					0.757178	5.50556	28.2835	5.48677e-06	0.000500321	-1.05231	5.50556	54.3023	1.00969e-08	5.44052e-07	-1.06779	5.50556	55.828	7.41457e-09	3.89406e-07	-0.853559	5.50556	36.4506	5.64628e-07	1.48921e-05		Yes
MSTRG.28581|TraesCS4B02G117200	TraesCS4B02G117200	0	F-box-like	GO:0005515	IPR001810	PF12937	PF12937:F-box-like	IPR001810:F-box domain	GO:0005515		UP						0.892141	0.326893	18.3525	0.000128305	0.0079552	0.300013	0.326893	2.13801	0.152264	0.391536	0.302862	0.326893	2.12202	0.153763	0.305473	0.525045	0.326893	6.21598	0.0171579	0.074523		Yes
MSTRG.24141|TraesCS3D02G284500	TraesCS3D02G284500	0	Protein kinase domain, WD40 repeats, WD domain, G-beta repeat	GO:0005515,GO:0004672,GO:0005524,GO:0006468,GO:0016772	IPR019775,IPR001680,IPR000719,IPR015943,IPR017986,IPR011009	PF00069,PF00400	PF00400:WD domain, G-beta repeat	IPR001680:WD40 repeat	GO:0005515		UP						0.467688	4.73581	18.3291	0.000129354	0.00801027	-0.0543306	4.73581	0.248499	0.621131	0.824817	-0.236582	4.73581	4.71485	0.0364936	0.11601	-0.104424	4.73581	0.940246	0.338379	0.558576		Yes
MSTRG.35216|TraesCS5A02G508500	TraesCS5A02G508500	0	POT family	GO:0005215,GO:0006810,GO:0016020	IPR000109,IPR020846	PF00854	PF00854:POT family	IPR000109:Proton-dependent oligopeptide transporter family	GO:0016020,GO:0022857,GO:0055085								0.526859	2.59387	18.3236	0.000129601	0.00801565	0.358803	2.59387	8.76469	0.00537547	0.0408497	0.374068	2.59387	9.47337	0.00394722	0.0233081	0.692809	2.59387	33.0835	1.2688e-06	3.05321e-05		Yes
MSTRG.37490|TraesCS5B02G372500	TraesCS5B02G372500	0	Prephenate dehydratase	GO:0004664,GO:0009094,GO:0008152,GO:0016597	IPR018528,IPR001086,IPR002912	PF00800	PF00800:Prephenate dehydratase	IPR001086:Prephenate dehydratase	GO:0004664,GO:0009094			UP					0.336573	4.27841	18.2833	0.000131436	0.00811902	0.569284	4.27841	52.7522	1.38942e-08	7.27727e-07	0.398259	4.27841	25.9459	1.09635e-05	0.000227267	0.440112	4.27841	30.549	2.57479e-06	5.67983e-05		Yes	4.2.1.51
MSTRG.15649|TraesCS2D02G362900	TraesCS2D02G362900	0	Ammonium Transporter Family	GO:0008519,GO:0016020,GO:0072488,GO:0008519,GO:0015696,GO:0016020	IPR001905,IPR018047,IPR024041,IPR029020	PF00909	PF00909:Ammonium Transporter Family	IPR024041:Ammonium transporter AmtB-like domain	GO:0008519,GO:0015696,GO:0016020								0.56231	3.86857	18.2505	0.000132948	0.00820224	-0.05851	3.86857	0.199815	0.657517	0.84562	-0.128738	3.86857	0.972941	0.330455	0.508469	-0.222461	3.86857	3.00649	0.091082	0.241521		Yes
MSTRG.11296|TraesCS2B02G183700	TraesCS2B02G183700	0	unknown function	0	0	0	#N/A	#N/A	#N/A								0.517466	2.39514	18.245	0.000133207	0.00820808	0.874462	2.39514	52.7501	1.39003e-08	7.27727e-07	1.16987	2.39514	92.6966	1.50121e-11	1.30213e-09	1.33602	2.39514	117.237	3.82842e-13	3.47194e-11		Yes
TraesCS5A02G510500	TraesCS5A02G510500	#N/A	#N/A	#N/A	#N/A	#N/A	PF00271:Helicase conserved C-terminal domain, PF00270:DEAD/DEAH box helicase	IPR001650:Helicase, C-terminal, IPR011545:DEAD/DEAH box helicase domain	GO:0003676,GO:0005524		UP	UP					-0.896072	0.114867	18.1554	0.00013744	0.00844767	0.241815	0.114867	1.43479	0.238721	0.507846	0.817952	0.114867	16.3996	0.000256906	0.00286274	-0.00478288	0.114867	0.000523613	0.981864	0.991805		Yes
MSTRG.29149|TraesCS4B02G192200	TraesCS4B02G192200	0	unknown function	0	0	0	PF07714:Protein tyrosine kinase	IPR001245:Serine-threonine/tyrosine-protein kinase, catalytic domain	GO:0004672,GO:0006468		UP						0.406002	2.60355	18.1532	0.000137549	0.00844767	-0.0670698	2.60355	0.504561	0.482026	0.734105	-0.187224	2.60355	3.95959	0.0541523	0.151502	-0.205313	2.60355	4.64219	0.0376328	0.131117		Yes
MSTRG.48140|TraesCS6D02G379200	TraesCS6D02G379200	0	unknown function	0	0	0	#N/A	#N/A	#N/A								-1.37011	-0.468258	18.152	0.000137605	0.00844767	-0.417481	-0.468258	1.58905	0.215478	0.47973	-0.300428	-0.468258	0.83032	0.368171	0.545648	0.0675591	-0.468258	0.0422486	0.83825	0.919444		Yes
MSTRG.1715|TraesCS1A02G299200	TraesCS1A02G299200	0	Nodulin-like	0	IPR020846,IPR010658	PF06813	PF06813:Nodulin-like	IPR010658:Nodulin-like	#N/A		UP						0.500088	3.65063	18.1393	0.000138216	0.00847475	0.445258	3.65063	14.3227	0.000555715	0.00687573	0.0819682	3.65063	0.489266	0.488698	0.655683	0.26721	3.65063	5.33583	0.0264489	0.102049		Yes
MSTRG.52659|TraesCS7B02G301400	TraesCS7B02G301400	0	tRNA synthetases class I (M)	GO:0004825,GO:0000166,GO:0004812,GO:0005524,GO:0006418,GO:0000166,GO:0004825,GO:0005524,GO:0005737,GO:0006431	IPR023458,IPR014729,IPR029038,IPR015413,IPR014758,IPR009080,IPR001412	PF09334	PF09334:tRNA synthetases class I (M)	IPR015413:Methionyl/Leucyl tRNA synthetase	GO:0000166,GO:0004812,GO:0005524,GO:0006418								2.63491	0.291863	18.1223	0.000139044	0.00851503	1.40707	0.291863	5.35317	0.0264367	0.126136	3.20515	0.291863	23.2514	2.52287e-05	0.000449243	2.56516	0.291863	15.0036	0.00047365	0.00468177		Yes	6.1.1.10
MSTRG.27123|TraesCS4A02G282500	TraesCS4A02G282500	0	Rab-GTPase-TBC domain, Domain in Tre-2, BUB2p, and Cdc16p. Probable Rab-GAPs.	0	IPR000195	PF00566	PF00566:Rab-GTPase-TBC domain	IPR000195:Rab-GTPase-TBC domain	#N/A		UP						-0.479254	1.36452	18.1068	0.000139796	0.00854169	-0.004515	1.36452	0.00159303	0.968381	0.988079	-0.178763	1.36452	2.47974	0.123969	0.263801	-0.26268	1.36452	4.99845	0.0313547	0.115311		Yes
MSTRG.51441|TraesCS7B02G116000	TraesCS7B02G116000	0	Aluminium activated malate transporter	GO:0015743	IPR020966	PF11744	PF11744:Aluminium activated malate transporter	IPR020966:Aluminum-activated malate transporter	GO:0015743								0.536223	2.96726	18.1063	0.000139822	0.00854169	1.02195	2.96726	65.625	1.14719e-09	7.70797e-08	0.837332	2.96726	44.3902	8.63669e-08	3.58336e-06	0.877594	2.96726	49.1474	2.44824e-08	8.76928e-07		Yes
MSTRG.43265|TraesCS6A02G331300	TraesCS6A02G331300	0	UDP-glucoronosyl and UDP-glucosyl transferase	GO:0008152,GO:0016758	IPR002213	PF00201	PF00201:UDP-glucoronosyl and UDP-glucosyl transferase	IPR002213:UDP-glucuronosyl/UDP-glucosyltransferase	GO:0016758							Yes	2.31399	-1.17575	18.0905	0.0001406	0.00857865	2.75804	-1.17575	23.4277	2.38604e-05	0.000514543	2.58031	-1.17575	16.9623	0.000209705	0.00244126	3.56597	-1.17575	18.7061	0.000108833	0.00138583		Yes
MSTRG.9192|TraesCS2A02G307900	TraesCS2A02G307900	0	T-complex protein 11	0	IPR008862	PF05794	#N/A	#N/A	#N/A		UP						0.433156	5.60553	18.0851	0.000140863	0.00858418	0.266872	5.60553	6.90238	0.0125187	0.0744751	0.0576102	5.60553	0.321765	0.574028	0.725742	0.22189	5.60553	4.85464	0.0337396	0.121568		Yes
MSTRG.51612|TraesCS7B02G144300	TraesCS7B02G144300	0	Myb-like DNA-binding domain, Bromodomain, bromo domain, SANT SWI3, ADA2, N-CoR and TFIIIB'' DNA-binding domains	GO:0003682,GO:0005515	IPR001005,IPR001487	PF00249,PF00439	PF00249:Myb-like DNA-binding domain, PF00439:Bromodomain	IPR001005:SANT/Myb domain, IPR001487:Bromodomain	GO:0005515								0.452295	2.33289	18.0802	0.000141105	0.00858771	0.385493	2.33289	13.3455	0.000809328	0.00929308	0.188879	2.33289	3.23169	0.0805202	0.197711	0.249421	2.33289	5.44013	0.0251062	0.098254		Yes
MSTRG.16852|TraesCS3A02G042900	TraesCS3A02G042900	0	Protein of unknown function, DUF573	0	IPR007592	PF04504	PF04504:Protein of unknown function, DUF573	IPR007592:GLABROUS1 enhancer-binding protein family	GO:0006355								0.449381	1.88654	18.077	0.000141266	0.00858771	-0.0672753	1.88654	0.40736	0.527305	0.765943	0.238219	1.88654	5.12477	0.0296372	0.100588	0.0199751	1.88654	0.0343329	0.853991	0.928161		Yes
MSTRG.6232|TraesCS1D02G212400	TraesCS1D02G212400	0	Proline dehydrogenase	GO:0004657,GO:0006562	IPR002872,IPR015659,IPR029041	PF01619	PF01619:Proline dehydrogenase	IPR002872:Proline dehydrogenase domain	#N/A		UP						-0.464819	4.29219	25.9985	1.07906e-05	0.000935964	-0.631521	4.29219	47.5186	4.26547e-08	1.99221e-06	-0.316147	4.29219	11.9368	0.00141401	0.0107729	-0.253542	4.29219	7.69042	0.00857285	0.0445398		Yes	1.5.5.2
MSTRG.1049|TraesCS1A02G186600	TraesCS1A02G186600	0	Glutathione S-transferase, C-terminal domain, Glutathione S-transferase, N-terminal domain	GO:0005515	IPR004045,IPR012336,IPR010987,IPR004046	PF00043,PF13417	PF00043:Glutathione S-transferase, C-terminal domain, PF02798:Glutathione S-transferase, N-terminal domain	IPR004046:Glutathione S-transferase, C-terminal, IPR004045:Glutathione S-transferase, N-terminal	GO:0005515					Yes			2.55179	0.215176	18.0291	0.000143656	0.00871172	4.10658	0.215176	39.7767	2.57848e-07	1.00767e-05	2.22204	0.215176	17.1197	0.000198216	0.00233857	3.36399	0.215176	33.2897	1.70691e-06	3.97678e-05		Yes
MSTRG.39336		#N/A	#N/A	#N/A	#N/A	#N/A	#N/A	#N/A	#N/A	A5DWP3;42.5;CLU_LODEL;Clustered mitochondria protein homolog (Protein TIF31 homolog);Lodderomyces elongisporus (strain ATCC 11503 / CBS 2605 / JCM 1781 / NBRC 1676 / NRRL YB-4239) (Yeast) (Saccharomyces elongisporus)							-0.522538	1.82495	17.9972	0.000145272	0.00879906	-0.11331	1.82495	0.8294	0.368434	0.64289	-0.0496163	1.82495	0.154612	0.696459	0.814911	-0.320204	1.82495	6.43684	0.015428	0.0687733	Yes
MSTRG.29416|TraesCS4B02G228000	TraesCS4B02G228000	0	unknown function	0	0	0	PF06911:Senescence-associated protein	IPR009686:Senescence/spartin-associated	#N/A		UP						-0.783441	1.75945	17.9844	0.000145925	0.00882782	0.419074	1.75945	4.75789	0.0356981	0.154724	0.505352	1.75945	6.83211	0.0129382	0.0556852	0.111258	1.75945	0.307394	0.582551	0.759529		Yes
MSTRG.11241|TraesCS2B02G174500	TraesCS2B02G174500	0	WD40-like Beta Propeller Repeat	GO:0005515	IPR011659,IPR015943	PF07676	PF07676:WD40-like Beta Propeller Repeat	IPR011659:WD40-like Beta Propeller	#N/A								0.499043	2.47276	17.9056	0.000150025	0.00906484	0.923965	2.47276	61.4268	2.49304e-09	1.50818e-07	0.823526	2.47276	48.8202	3.20589e-08	1.48203e-06	0.865132	2.47276	53.9452	8.7118e-09	3.41261e-07		Yes
[truncated: 48,964 more rows]

## Sheet: topGO - Single Ref Id
Cloq_1hr_vs_DMSO_1hr_UP							Cloq_3hr_vs_DMSO_3hr_UP							Cloq_6hr_vs_DMSO_6hr_UP							Cloq_22hr_vs_DMSO_22hr_UP							Cloq_1hr_vs_DMSO_1hr_DOWN							Cloq_3hr_vs_DMSO_3hr_DOWN							Cloq_6hr_vs_DMSO_6hr_DOWN							Cloq_22hr_vs_DMSO_22hr_DOWN
[truncated: 1,003 more rows]
[truncated: 6 more columns]

[truncated: 3 more sheets: topGO - All Stringtie genes, Kegg analysis, Novel stringtie genes]
