# Supplementary material for: Functional Characterization of Cytochromes P450 Linked to Herbicide Detoxification and Selectivity in Winter Wheat and the Problem Competing Weed Blackgrass
Source: ACS Omega. 2025 Mar 21;10(12):12270–87. doi: 10.1021/acsomega.4c11069 (PMC11966285; doi:10.1021/acsomega.4c11069)
Supplement: Supplementary file 3 — ao4c11069_si_004.xlsx [file ao4c11069_si_004.xlsx]

## Sheet: All data
		single reference IDs					all stringtie annotation				Timecourse	Functional group					Cloq 1 hr vs DMSO 1hr					Cloq 6hr vs DMSO 6hr
	Gene name		Description	GO	INTERPRO	pfam	pfam	interpro	go	blast		Cyp450	GST	ABC transporter	Glucosyltransferase		logFC	logCPM	F	PValue	FDR	logFC	logCPM	F	PValue	FDR	Novel Stringtie	Single reference	KEGG identifier
MSTRG.16463|TraesCS2D02G541200	0	TraesCS2D02G541200			IPR036163						DOWN						5.10932	3.78328	1362.96	1.88073e-18	3.88895e-14	3.96965	3.78328	874.824	9.65e-17	4.03e-13		yes	6.3.2.2
MSTRG.34277|TraesCS5A02G326300|TraesCS5A02G326700	0;0						PF01554:MatE	IPR002528:Multi antimicrobial extrusion protein	GO:0003676,GO:0005524		DOWN						2.94249	7.27096	1308.68	2.70104e-18	3.88895e-14	2.82655	7.27096	1220.25	5.04e-18	1.37e-13
MSTRG.14311|TraesCS2D02G165100	0	TraesCS2D02G165100	Glycosyltransferase [Source:UniProtKB/TrEMBL;Acc:A0A1D5V3G6]		IPR002213, IPR035595	PF00201	PF00201:UDP-glucoronosyl and UDP-glucosyl transferase	IPR002213:UDP-glucuronosyl/UDP-glucosyltransferase	GO:0005515		DOWN				Yes		3.2429	7.07639	1249.34	4.08286e-18	3.88895e-14	2.53672	7.07639	818.369	1.74e-16	5.81e-13		yes
MSTRG.15077|TraesCS2D02G273600	0	TraesCS2D02G273600			IPR023210, IPR036812	PF00248	PF00248:Aldo/keto reductase family	IPR023210:NADP-dependent oxidoreductase domain	GO:0004553,GO:0005975		DOWN						4.6853	5.96449	1231	4.65687e-18	3.88895e-14	3.09227	5.96449	620.854	1.98e-15	3.49e-12		yes
MSTRG.15909|TraesCS2D02G407200	0	TraesCS2D02G407200	Glycosyltransferase [Source:UniProtKB/TrEMBL;Acc:A0A1D6RPB8]	GO:0016758	IPR002213, IPR035595	PF00201	PF00201:UDP-glucoronosyl and UDP-glucosyl transferase	IPR002213:UDP-glucuronosyl/UDP-glucosyltransferase	GO:0015095,GO:0015693,GO:0016021		DOWN				Yes		3.53518	5.13218	1078.8	1.50538e-17	9.47654e-14	2.15873	5.13218	454.073	3.05e-14	3.09e-11		yes
MSTRG.34113|TraesCS5A02G295200|TraesCS5A02G295300	0;0						PF00232:Glycosyl hydrolase family 1	IPR001360:Glycoside hydrolase family 1	GO:0016409		UP						3.09067	6.02192	1059.59	1.76567e-17	9.47654e-14	3.25516	6.02192	1149.43	8.57e-18	1.37e-13
MSTRG.40315|TraesCS5D02G332300	0	TraesCS5D02G332300	Protein DETOXIFICATION [Source:UniProtKB/TrEMBL;Acc:A0A1D5ZMF1]		IPR002528	PF01554	PF01554:MatE	IPR002528:Multi antimicrobial extrusion protein	GO:0043531		DOWN						2.72827	6.55586	1045.66	1.98586e-17	9.47654e-14	2.47332	6.55586	879.064	9.25e-17	4.03e-13		yes
MSTRG.341|TraesCS1A02G072000	0	TraesCS1A02G072000			IPR006336, IPR011556, IPR014746, IPR035434	PF04107	PF04107:Glutamate-cysteine ligase family 2(GCS2)	IPR006336:Glutamate--cysteine ligase, GCS2	GO:0003924		DOWN						2.98785	6.3916	987.04	3.31319e-17	1.38342e-13	2.50762	6.3916	725.478	5.04e-16	1.05e-12		yes
MSTRG.46635|TraesCS6D02G127900	0	TraesCS6D02G127900			IPR023210, IPR036812	PF00248	PF00248:Aldo/keto reductase family	IPR023210:NADP-dependent oxidoreductase domain	GO:0008270		DOWN						4.32014	8.12141	950.426	4.63212e-17	1.71924e-13	3.74181	8.12141	755.442	3.53e-16	8.37e-13		yes
MSTRG.30615|TraesCS4D02G055700	0	TraesCS4D02G055700			IPR003480, IPR023213	PF02458	PF02458:Transferase family	IPR003480:Transferase	GO:0005525, GO:0003924,GO:0005525		DOWN						3.54296	6.53909	926.792	5.78995e-17	1.93408e-13	2.87784	6.53909	650.181	1.32e-15	2.6e-12		yes
MSTRG.1341|TraesCS1A02G235800	0	TraesCS1A02G235800		GO:0003824, GO:0055114, GO:0018580	IPR004136, IPR013785	PF03060	PF03060:Nitronate monooxygenase	IPR004136:Nitronate monooxygenase	GO:0005515		DOWN						4.17705	3.68904	914.4	6.52309e-17	1.98088e-13	3.41979	3.68904	643.785	1.44e-15	2.68e-12		yes
MSTRG.5362|TraesCS1D02G074500	0	TraesCS1D02G074500		GO:0003824, GO:0004357, GO:0006750, GO:0042398	IPR006336, IPR011556, IPR014746, IPR035434	PF04107	PF04107:Glutamate-cysteine ligase family 2(GCS2)	IPR006336:Glutamate--cysteine ligase, GCS2	GO:0005515, GO:0003777,GO:0005524,GO:0007018,GO:0008017		DOWN						2.24141	5.41463	891.916	8.13176e-17	2.20907e-13	1.74662	5.41463	562.276	4.73e-15	6.87e-12		yes
MSTRG.15488|TraesCS2D02G336900	0	TraesCS2D02G336900			IPR023210, IPR036812	PF00248	PF00248:Aldo/keto reductase family	IPR023210:NADP-dependent oxidoreductase domain	GO:0005515		DOWN						5.51333	3.45725	886.326	8.59714e-17	2.20907e-13	3.86182	3.45725	479.943	1.89e-14	2.08e-11		yes
MSTRG.33676|TraesCS5A02G205700	0	TraesCS5A02G205700			IPR002328, IPR011032, IPR013149, IPR013154, IPR020843, IPR036291	PF00107, PF08240					UP						4.2969	7.3146	850.476	1.23879e-16	2.95575e-13	4.8181	7.3146	1015.99	2.56e-17	2.14e-13		yes
TraesCS3D02G103800		TraesCS3D02G103800			IPR005025, IPR029039	PF03358	PF03358:NADPH-dependent FMN reductase	IPR005025:NADPH-dependent FMN reductase-like	0		DOWN						4.34449	5.43331	840.615	1.37337e-16	3.0584e-13	2.86775	5.43331	419.165	6.12e-14	5.47e-11		yes
MSTRG.50046|TraesCS7A02G356639	0	TraesCS7A02G356639			IPR013057	PF01490	PF01490:Transmembrane amino acid transporter protein	IPR013057:Amino acid transporter, transmembrane domain	GO:0008146		UP						3.52286	6.36813	828.292	1.56489e-16	3.26711e-13	3.93637	6.36813	988.006	3.28e-17	2.19e-13		yes
MSTRG.30614|TraesCS4D02G055500	0	TraesCS4D02G055500		GO:0016747	IPR003480, IPR023213	PF02458	PF02458:Transferase family	IPR003480:Transferase	GO:0004553,GO:0005975		DOWN						3.51564	4.9444	818.081	1.74622e-16	3.43121e-13	2.59233	4.9444	478.671	1.93e-14	2.08e-11		yes
MSTRG.40705|TraesCS5D02G407400	0	TraesCS5D02G407400			IPR001128, IPR002401, IPR017972, IPR036396	PF00067	PF00067:Cytochrome P450	IPR001128:Cytochrome P450	GO:0016491,GO:0055114, GO:0016616,GO:0055114		DOWN						2.25671	9.00799	778.523	2.70526e-16	4.86254e-13	1.85609	9.00799	545.246	6.19e-15	8.13e-12		yes	1.6.5.2
TraesCS1D02G013000		TraesCS1D02G013000			IPR001155, IPR013785	PF00724	PF00724:NADH:flavin oxidoreductase / NADH oxidase family	IPR001155:NADH:flavin oxidoreductase/NADH oxidase, N-terminal	GO:0003723,GO:0006396,GO:0008173		DOWN						3.72089	4.01583	776.574	2.76579e-16	4.86254e-13	2.83097	4.01583	485.198	1.71e-14	1.98e-11		yes
MSTRG.34617|TraesCS5A02G394800	0	TraesCS5A02G394800		GO:0016758	IPR002213	PF00201	PF00201:UDP-glucoronosyl and UDP-glucosyl transferase	IPR002213:UDP-glucuronosyl/UDP-glucosyltransferase	GO:0015031,GO:0016021		DOWN				Yes		2.75083	3.59204	698.822	7.01092e-16	1.17096e-12	1.72165	3.59204	291.986	1.37e-12	6.18e-10		yes
TraesCS2D02G164500		TraesCS2D02G164500			IPR002213	PF00201	PF00201:UDP-glucoronosyl and UDP-glucosyl transferase	IPR002213:UDP-glucuronosyl/UDP-glucosyltransferase	GO:0000145,GO:0006887		DOWN				Yes		3.19404	4.95405	690.92	7.74928e-16	1.19287e-12	2.03754	4.95405	307.091	8.91e-13	4.38e-10		yes
MSTRG.1352|TraesCS1A02G238600|TraesCS1A02G238700	0;0						PF00082:Subtilase family, PF17766:Fibronectin type-III domain, PF05922:Peptidase inhibitor I9	IPR000209:Peptidase S8/S53 domain, IPR041469:Subtilisin-like protease, fibronectin type-III domain, IPR010259:Peptidase S8 propeptide/proteinase inhibitor I9	GO:0016579,GO:0036459		UP						2.50569	7.68575	689.844	7.85627e-16	1.19287e-12	2.62964	7.68575	750.011	3.76e-16	8.37e-13
MSTRG.39740|TraesCS5D02G218100	0	TraesCS5D02G218100			IPR002328, IPR011032, IPR013149, IPR013154, IPR020843, IPR036291	PF00107, PF08240	PF00107:Zinc-binding dehydrogenase, PF08240:Alcohol dehydrogenase GroES-like domain	IPR013149:Alcohol dehydrogenase, C-terminal, IPR013154:Alcohol dehydrogenase, N-terminal	GO:0003677,GO:0005666,GO:0006383		DOWN						4.4839	2.81673	685.477	8.30797e-16	1.20661e-12	3.83458	2.81673	492.915	1.49e-14	1.78e-11		yes
TraesCS3A02G082900		TraesCS3A02G082900		GO:0016021, GO:0020037, GO:0005506, GO:0016705, GO:0055114	IPR001128, IPR002401, IPR036396	PF00067	PF00067:Cytochrome P450	IPR001128:Cytochrome P450	GO:0005524,GO:0016887, GO:0016020		UP						2.37236	6.4019	659.174	1.17219e-15	1.63149e-12	3.1883	6.4019	1103.67	1.23e-17	1.37e-13		yes
MSTRG.54215|TraesCS7D02G176000	0	TraesCS7D02G176000		GO:0016491, GO:0003824, GO:0010181, GO:0055114	IPR001155, IPR013785	PF00724	PF00724:NADH:flavin oxidoreductase / NADH oxidase family	IPR001155:NADH:flavin oxidoreductase/NADH oxidase, N-terminal	GO:0004672,GO:0005524,GO:0006468, GO:0048544		DOWN						4.66612	4.72631	658.727	1.24897e-15	1.66882e-12	3.32261	4.72631	365.508	2.09e-13	1.37e-10		yes
TraesCS3D02G053900		TraesCS3D02G053900			IPR002213	PF00201	PF00201:UDP-glucoronosyl and UDP-glucosyl transferase	IPR002213:UDP-glucuronosyl/UDP-glucosyltransferase	0		DOWN				Yes		3.76713	6.02856	651.46	1.3e-15	1.6702e-12	2.97669	6.02856	439.213	4.08e-14	3.89e-11		yes
TraesCS3A02G125800		TraesCS3A02G125800	Glycosyltransferase [Source:UniProtKB/TrEMBL;Acc:A0A1D5VHN7]		IPR002213, IPR035595	PF00201	PF00201:UDP-glucoronosyl and UDP-glucosyl transferase	IPR002213:UDP-glucuronosyl/UDP-glucosyltransferase	GO:0043531		DOWN				Yes		3.74461	2.30324	635.393	1.61902e-15	1.93191e-12	2.23779	2.30324	249.61	5.18e-12	1.88e-09		yes
MSTRG.46850|TraesCS6D02G162700	0	TraesCS6D02G162700	Glycosyltransferase [Source:UniProtKB/TrEMBL;Acc:A0A341XT39]		IPR002213, IPR035595	PF00201	PF00201:UDP-glucoronosyl and UDP-glucosyl transferase	IPR002213:UDP-glucuronosyl/UDP-glucosyltransferase	GO:0055085		DOWN				Yes		2.95195	7.71875	633.093	1.67143e-15	1.93191e-12	2.02729	7.71875	325.119	5.47e-13	2.99e-10		yes
MSTRG.31608|TraesCS4D02G206300	0	TraesCS4D02G206300			IPR005025, IPR008254, IPR010089, IPR029039	PF03358					DOWN						3.57524	3.63122	632.844	1.67721e-15	1.93191e-12	2.67625	3.63122	377.476	1.51e-13	1.15e-10		yes	2.7.11.1
MSTRG.25198|TraesCS3D02G496600	0	TraesCS3D02G496600			IPR005025, IPR029039	PF03358	PF03358:NADPH-dependent FMN reductase	IPR005025:NADPH-dependent FMN reductase-like	GO:0003676		UP						5.1414	5.97447	637.012	1.85439e-15	2.0648e-12	6.10839	5.97447	823.117	1.97e-16	5.97e-13		yes
MSTRG.39019|TraesCS5D02G112200	0	TraesCS5D02G112200			IPR006553, IPR032675		PF13516:Leucine Rich repeat	IPR001611:Leucine-rich repeat	GO:0016747		DOWN						3.27909	7.31143	614.68	2.16591e-15	2.30174e-12	2.30252	7.31143	332.524	4.51e-13	2.55e-10		yes
MSTRG.34636|TraesCS5A02G397900|TraesCS5A02G398000	0;0						PF00067:Cytochrome P450	IPR001128:Cytochrome P450	GO:0000287,GO:0004427,GO:0005737,GO:0006796		DOWN						2.54774	5.66979	611.905	2.25368e-15	2.30174e-12	2.38223	5.66979	543.866	6.33e-15	8.13e-12			1.13.99.1
MSTRG.50117|TraesCS7A02G370400	0	TraesCS7A02G370400	Glycosyltransferase [Source:UniProtKB/TrEMBL;Acc:A0A1D6BP62]		IPR002213, IPR035595	PF00201	PF00201:UDP-glucoronosyl and UDP-glucosyl transferase	IPR002213:UDP-glucuronosyl/UDP-glucosyltransferase	GO:0005506,GO:0016705,GO:0020037,GO:0055114		DOWN				Yes		2.80786	4.84704	609.695	2.32639e-15	2.30174e-12	1.74549	4.84704	255.124	4.31e-12	1.65e-09		yes
MSTRG.23973|TraesCS3D02G257400	0	TraesCS3D02G257400	Glycosyltransferase [Source:UniProtKB/TrEMBL;Acc:A0A1D5WP99]		IPR002213, IPR035595	PF00201	PF00201:UDP-glucoronosyl and UDP-glucosyl transferase	IPR002213:UDP-glucuronosyl/UDP-glucosyltransferase	GO:0016787		DOWN				Yes		2.4371	8.38716	609.206	2.34281e-15	2.30174e-12	2.32041	8.38716	558.13	5.05e-15	7.02e-12		yes
MSTRG.982|TraesCS1A02G177300	0	TraesCS1A02G177300		GO:0016021, GO:0020037, GO:0004497, GO:0005506, GO:0016705, GO:0055114	IPR001128, IPR002401, IPR017972, IPR036396	PF00067	PF00067:Cytochrome P450	IPR001128:Cytochrome P450	GO:0006508,GO:0008234		DOWN						2.26946	8.25077	598.762	2.72662e-15	2.60229e-12	1.49748	8.25077	277.708	2.1e-12	8.77e-10		yes
MSTRG.15911										Q6JAH0;63.95;CZOG_SORBI;Putative cis-zeatin O-glucosyltransferase (EC 2.4.1.215);Sorghum bicolor (Sorghum) (Sorghum vulgare)	DOWN						3.11257	4.20616	579.543	3.62944e-15	3.36771e-12	1.8471	4.20616	224.329	1.27e-11	3.7e-09	yes
MSTRG.41149|TraesCS5D02G480600	0	TraesCS5D02G480600		GO:0016021, GO:0005524, GO:0042626, GO:0055085, GO:0016887	IPR003439, IPR003593, IPR011527, IPR017871, IPR027417, IPR036640	PF00005, PF00664	PF00664:ABC transporter transmembrane region, PF00005:ABC transporter	IPR011527:ABC transporter type 1, transmembrane domain, IPR003439:ABC transporter-like	GO:0016021,GO:0032977		DOWN			Yes			1.83167	6.67213	575.26	3.87319e-15	3.49676e-12	1.44992	6.67213	370.564	1.78e-13	1.26e-10		yes
MSTRG.34804|TraesCS5A02G424100	0	TraesCS5A02G424100			IPR004045, IPR010987, IPR036249, IPR036282, IPR040079	PF13410, PF13417	PF13410:Glutathione S-transferase, C-terminal domain, PF13417:Glutathione S-transferase, N-terminal domain	IPR004045:Glutathione S-transferase, N-terminal	GO:0071949		UP		Yes				2.30405	6.81703	570.829	4.14466e-15	3.64337e-12	2.91426	6.81703	860.982	1.11e-16	4.12e-13		yes
MSTRG.25275|TraesCS3D02G514300	0	TraesCS3D02G514300			IPR001509, IPR036291	PF01370	PF01370:NAD dependent epimerase/dehydratase family	IPR001509:NAD-dependent epimerase/dehydratase	GO:0008237,GO:0008270		DOWN						2.6935	6.96527	568.819	4.27471e-15	3.66134e-12	1.65381	6.96527	234.259	8.85e-12	2.71e-09		yes
MSTRG.14928|TraesCS2D02G252600	0	TraesCS2D02G252600	Non-specific serine/threonine protein kinase [Source:UniProtKB/TrEMBL;Acc:A0A341RJF5]		IPR000719, IPR004041, IPR008271, IPR011009, IPR017441, IPR018451	PF00069, PF03822					DOWN						2.04056	5.19494	562.159	4.73907e-15	3.9576e-12	1.2587	5.19494	224.865	1.25e-11	3.66e-09		yes
MSTRG.39693|TraesCS5D02G210600	0	TraesCS5D02G210600			IPR002328, IPR011032, IPR013149, IPR013154, IPR020843, IPR036291	PF00107, PF08240					UP						2.68937	7.89299	551.517	5.60206e-15	4.56417e-12	3.2602	7.89299	766.194	3.11e-16	8e-13		yes
MSTRG.47440|TraesCS6D02G244600	0	TraesCS6D02G244600	Glycosyltransferase [Source:UniProtKB/TrEMBL;Acc:A0A1D6B7K7]		IPR002213, IPR035595	PF00201	PF00201:UDP-glucoronosyl and UDP-glucosyl transferase	IPR002213:UDP-glucuronosyl/UDP-glucosyltransferase	GO:0043531		DOWN				Yes		3.72347	3.99137	549.22	5.81041e-15	4.62121e-12	2.54124	3.99137	280.182	1.95e-12	8.23e-10		yes
MSTRG.50054|TraesCS7A02G357800	0	TraesCS7A02G357800	myo-inositol oxygenase 1 [Source:Projected from Arabidopsis thaliana (AT1G14520) TAIR;Acc:AT1G14520]		IPR007828	PF05153	PF05153:Myo-inositol oxygenase	IPR007828:Inositol oxygenase	GO:0005506,GO:0016705,GO:0020037,GO:0055114		UP						1.82728	4.21046	534.911	7.31938e-15	5.67405e-12	1.97256	4.21046	612.302	2.24e-15	3.56e-12		yes
MSTRG.22970|TraesCS3D02G104400	0	TraesCS3D02G104400			IPR005025, IPR029039	PF03358	PF03358:NADPH-dependent FMN reductase	IPR005025:NADPH-dependent FMN reductase-like	GO:0004185,GO:0006508		DOWN						2.90088	6.99425	533.634	7.47391e-15	5.67405e-12	2.71107	6.99425	473.623	2.12e-14	2.21e-11		yes
TraesCS3A02G054400		TraesCS3A02G054400			IPR002213	PF00201					DOWN				Yes		3.41225	4.53175	529.505	7.99897e-15	5.93773e-12	2.20153	4.53175	245.676	5.93e-12	1.99e-09		yes
MSTRG.54751|TraesCS7D02G265500	0	TraesCS7D02G265500			IPR011692	PF07712	PF07712:Stress up-regulated Nod 19	IPR011692:Stress up-regulated Nod 19	GO:0004252,GO:0006508		UP						1.72272	9.33179	526.573	8.3966e-15	6.09739e-12	2.35559	9.33179	932.103	5.5e-17	3.06e-13		yes
MSTRG.17249|TraesCS3A02G130300	0	TraesCS3A02G130300			IPR004696, IPR004853	PF03151	PF03151:Triose-phosphate Transporter family	IPR004853:Sugar phosphate transporter domain	GO:0009058,GO:0016742		DOWN						3.46165	4.46875	523.354	8.85877e-15	6.29614e-12	2.28115	4.46875	248.064	5.46e-12	1.92e-09		yes
TraesCS5D02G436000		TraesCS5D02G436000			IPR000674, IPR001041, IPR002346, IPR002888, IPR005107, IPR006058, IPR008274, IPR016166, IPR016208, IPR036010, IPR036318, IPR036683, IPR036856, IPR036884, IPR037165	PF02738, PF03450					DOWN						3.11507	5.44273	522.048	9.05415e-15	6.30093e-12	2.67984	5.44273	402.108	8.76e-14	7.14e-11		yes
MSTRG.24825|TraesCS3D02G401200	0	TraesCS3D02G401200	NAC transcription factor 6D [Source:UniProtKB/TrEMBL;Acc:F6GSE7]		IPR003441, IPR036093	PF02365					DOWN						1.7905	6.35381	519.551	9.44149e-15	6.4364e-12	1.2129	6.35381	247.96	5.48e-12	1.92e-09		yes
MSTRG.5111|TraesCS1D02G013600		TraesCS1D02G013600			IPR001155, IPR013785	PF00724	PF00724:NADH:flavin oxidoreductase / NADH oxidase family	IPR001155:NADH:flavin oxidoreductase/NADH oxidase, N-terminal	GO:0003735,GO:0005840,GO:0006412		DOWN						2.86477	4.26653	517.22	9.81967e-15	6.56032e-12	2.37637	4.26653	365.862	1.98e-13	1.35e-10		yes
MSTRG.32186|TraesCS4D02G302500	0	TraesCS4D02G302500	Protein DETOXIFICATION [Source:UniProtKB/TrEMBL;Acc:A0A1D5Y283]		IPR002528	PF01554	PF01554:MatE	IPR002528:Multi antimicrobial extrusion protein	GO:0004842,GO:0016567		DOWN						1.92844	5.98234	512.199	1.06927e-14	7.00353e-12	1.32202	5.98234	250.833	4.97e-12	1.83e-09		yes
MSTRG.24116|TraesCS3D02G279800	0	TraesCS3D02G279800	Glycosyltransferase [Source:UniProtKB/TrEMBL;Acc:A0A1D5WMI2]		IPR002213, IPR035595	PF00201	PF00201:UDP-glucoronosyl and UDP-glucosyl transferase	IPR002213:UDP-glucuronosyl/UDP-glucosyltransferase	GO:0000166,GO:0004812,GO:0005524,GO:0006418		DOWN				Yes		2.39128	7.599	507.148	1.16588e-14	7.48941e-12	2.21444	7.599	441.647	3.89e-14	3.82e-11		yes
MSTRG.17183|TraesCS3A02G118300|TraesCS3A02G118500	0;0						PF00201:UDP-glucoronosyl and UDP-glucosyl transferase	IPR002213:UDP-glucuronosyl/UDP-glucosyltransferase	GO:0004375,GO:0006546,GO:0055114		DOWN						3.16208	7.00527	477.041	1.98784e-14	1.23081e-11	2.63083	7.00527	346.993	3.13e-13	1.91e-10
MSTRG.8973|TraesCS2A02G274700	0	TraesCS2A02G274700			IPR023210, IPR036812	PF00248	PF00248:Aldo/keto reductase family	IPR023210:NADP-dependent oxidoreductase domain	GO:0043531		DOWN						2.11505	9.11988	476.99	1.9897e-14	1.23081e-11	1.85038	9.11988	373.367	1.66e-13	1.23e-10		yes	1.8.1.7
MSTRG.34177|TraesCS5A02G306900	0	TraesCS5A02G306900			IPR000073, IPR029058	PF00561	PF00561:alpha/beta hydrolase fold	IPR000073:Alpha/beta hydrolase fold-1	GO:0005506,GO:0016705,GO:0020037,GO:0055114		DOWN						2.21593	7.67156	470.794	2.22961e-14	1.35415e-11	1.35858	7.67156	189.446	5.2e-11	1.24e-08		yes
TraesCS2D02G589300		TraesCS2D02G589300		GO:0005515	IPR004045, IPR004046, IPR010987, IPR036249, IPR036282, IPR040079	PF00043, PF13417	PF13417:Glutathione S-transferase, N-terminal domain, PF00043:Glutathione S-transferase, C-terminal domain	IPR004045:Glutathione S-transferase, N-terminal, IPR004046:Glutathione S-transferase, C-terminal	GO:0005516		DOWN		Yes				3.6901	5.80737	467.016	2.5281e-14	1.50801e-11	3.23927	5.80737	373.015	1.76e-13	1.26e-10		yes
MSTRG.32724|TraesCS5A02G053600	0	TraesCS5A02G053600			IPR000073, IPR000639, IPR029058	PF00561	PF00561:alpha/beta hydrolase fold	IPR000073:Alpha/beta hydrolase fold-1	GO:0005515		DOWN						1.66675	5.42152	460.397	2.70783e-14	1.58688e-11	1.43867	5.42152	346.765	3.14e-13	1.91e-10		yes
MSTRG.33721|TraesCS5A02G213900	0	TraesCS5A02G213900			IPR002328, IPR011032, IPR013149, IPR013154, IPR020843, IPR036291	PF00107, PF08240	PF08240:Alcohol dehydrogenase GroES-like domain, PF00107:Zinc-binding dehydrogenase	IPR013154:Alcohol dehydrogenase, N-terminal, IPR013149:Alcohol dehydrogenase, C-terminal	GO:0043531		DOWN						5.06661	4.3603	460.205	3.46072e-14	1.99314e-11	3.70779	4.3603	270.576	3.17e-12	1.26e-09		yes
MSTRG.32016|TraesCS4D02G269700	0	TraesCS4D02G269700			IPR002938, IPR036188	PF01494	PF01494:FAD binding domain	IPR002938:FAD-binding domain	GO:0016020,GO:0016798		DOWN						3.31007	4.92882	445.831	3.58101e-14	2.02746e-11	2.22987	4.92882	221.317	1.43e-11	4.07e-09		yes
MSTRG.9806|TraesCS2A02G410000	0	TraesCS2A02G410000	Glycosyltransferase [Source:UniProtKB/TrEMBL;Acc:A0A1D6DEC7]		IPR002213, IPR035595	PF00201	PF00201:UDP-glucoronosyl and UDP-glucosyl transferase	IPR002213:UDP-glucuronosyl/UDP-glucosyltransferase	GO:0004672,GO:0005524,GO:0006468		DOWN				Yes		2.32709	4.6358	441.481	3.89935e-14	2.14438e-11	1.40528	4.6358	171.544	1.18e-10	2.36e-08		yes
MSTRG.9151|TraesCS2A02G302300	0	TraesCS2A02G302300			IPR005150, IPR029044	PF03552	PF03552:Cellulose synthase	IPR005150:Cellulose synthase	GO:0003700,GO:0006355		DOWN						2.92136	5.9396	441.228	3.91885e-14	2.14438e-11	1.76382	5.9396	177.232	9.02e-11	1.89e-08		yes
MSTRG.9255|TraesCS2A02G317900	0	TraesCS2A02G317900			IPR005645, IPR029058	PF03959	PF03959:Serine hydrolase (FSH1)	IPR005645:Serine hydrolase FSH	GO:0045735		DOWN						2.3721	4.59871	440.441	3.9801e-14	2.14438e-11	2.01611	4.59871	324.134	5.61e-13	2.99e-10		yes
MSTRG.14136|TraesCS2D02G128700	0	TraesCS2D02G128700			IPR001279, IPR036866	PF00753, PF13370	PF00753:Metallo-beta-lactamase superfamily, PF13370:4Fe-4S single cluster domain of Ferredoxin I	IPR001279:Metallo-beta-lactamase	GO:0008270		DOWN						1.68509	6.90818	436.317	4.31881e-14	2.28993e-11	1.64006	6.90818	414.639	6.72e-14	5.76e-11		yes
TraesCS4D02G269900		TraesCS4D02G269900			IPR002938, IPR036188	PF01494	PF01494:FAD binding domain	IPR002938:FAD-binding domain	0		DOWN						2.33861	3.48275	433.918	4.53054e-14	2.36466e-11	0.986465	3.48275	84.1523	3.24e-08	2.83e-06		yes
MSTRG.48090|TraesCS6D02G368800	0	TraesCS6D02G368800			IPR001100, IPR004099, IPR006324, IPR012999, IPR016156, IPR023753, IPR036188	PF02852, PF07992	PF02852:Pyridine nucleotide-disulphide oxidoreductase, dimerisation domain, PF07992:Pyridine nucleotide-disulphide oxidoreductase	IPR004099:Pyridine nucleotide-disulphide oxidoreductase, dimerisation domain, IPR023753:FAD/NAD(P)-binding domain	GO:0004672,GO:0006468		DOWN						1.69766	6.97394	425.96	5.31987e-14	2.73392e-11	1.61948	6.97394	389.624	1.15e-13	8.94e-11		yes
TraesCS1A02G347200		TraesCS1A02G347200			IPR002213, IPR035595	PF00201					DOWN				Yes		2.70012	4.34845	423.508	5.59297e-14	2.83072e-11	1.18349	4.34845	89.7964	1.99e-08	1.87e-06		yes
MSTRG.492							PF02798:Glutathione S-transferase, N-terminal domain, PF00043:Glutathione S-transferase, C-terminal domain	IPR004045:Glutathione S-transferase, N-terminal, IPR004046:Glutathione S-transferase, C-terminal	GO:0003700,GO:0006355	P46420;73.74;GSTF4_MAIZE;Glutathione S-transferase 4 (EC 2.5.1.18) (GST class-phi member 4) (GST-27) (GST-IV);Zea mays (Maize)	DOWN						4.27196	3.97665	428.523	5.78679e-14	2.87006e-11	3.49747	3.97665	304.593	1.07e-12	5.2e-10	yes
MSTRG.40921|TraesCS5D02G441500	0	TraesCS5D02G441500	Glycosyltransferase [Source:UniProtKB/TrEMBL;Acc:A0A1D5ZMH9]		IPR002213, IPR035595	PF00201	PF00201:UDP-glucoronosyl and UDP-glucosyl transferase	IPR002213:UDP-glucuronosyl/UDP-glucosyltransferase	GO:0006355,GO:0008270,GO:0043565		DOWN				Yes		2.61	6.64462	421.381	5.84253e-14	2.87006e-11	1.91092	6.64462	239.638	7.31e-12	2.33e-09		yes
TraesCS2D02G157500		TraesCS2D02G157500			IPR001128, IPR002401, IPR017972, IPR036396	PF00067	PF00067:Cytochrome P450	IPR001128:Cytochrome P450	GO:0005737,GO:0120009,GO:0120013		DOWN						4.6236	1.64454	420.059	6.00391e-14	2.90659e-11	2.86551	1.64454	147.828	3.96e-10	6.62e-08		yes
MSTRG.24957|TraesCS3D02G429600|TraesCS3D02G429700	0;0						PF02798:Glutathione S-transferase, N-terminal domain, PF13410:Glutathione S-transferase, C-terminal domain	IPR004045:Glutathione S-transferase, N-terminal	GO:0005515		DOWN						3.13496	8.54287	414.399	6.75294e-14	3.2225e-11	2.91376	8.54287	365.075	2.02e-13	1.35e-10
MSTRG.54214|TraesCS7D02G175900	0	TraesCS7D02G175900		GO:0016491, GO:0003824, GO:0010181, GO:0055114	IPR001155, IPR013785	PF00724	PF00724:NADH:flavin oxidoreductase / NADH oxidase family	IPR001155:NADH:flavin oxidoreductase/NADH oxidase, N-terminal	GO:0004672,GO:0005524,GO:0006468, GO:0048544		DOWN						3.33399	5.55388	414.939	6.90635e-14	3.24929e-11	1.82744	5.55388	141.289	5.82e-10	9.18e-08		yes
MSTRG.24115|TraesCS3D02G279700	0	TraesCS3D02G279700	Glycosyltransferase [Source:UniProtKB/TrEMBL;Acc:A0A1D5WMI1]		IPR002213, IPR035595	PF00201	PF00201:UDP-glucoronosyl and UDP-glucosyl transferase	IPR002213:UDP-glucuronosyl/UDP-glucosyltransferase	GO:0004869		DOWN				Yes		1.93923	8.53282	411.851	7.12358e-14	3.30495e-11	1.81961	8.53282	366.285	1.96e-13	1.35e-10		yes
MSTRG.40146|TraesCS5D02G302800	0	TraesCS5D02G302800			IPR001360, IPR017853, IPR033132	PF00232	PF00232:Glycosyl hydrolase family 1	IPR001360:Glycoside hydrolase family 1	GO:0005515		UP						1.86698	7.31172	410.514	7.32707e-14	3.33724e-11	2.13219	7.31172	522.975	8.91e-15	1.1e-11		yes
TraesCS3D02G084700		TraesCS3D02G084700			IPR001128, IPR002401, IPR036396	PF00067	PF00067:Cytochrome P450	IPR001128:Cytochrome P450	0		UP	yes					2.48322	5.85801	410.09	7.39299e-14	3.33724e-11	2.99743	5.85801	570.792	4.15e-15	6.3e-12		yes
MSTRG.9301							PF00248:Aldo/keto reductase family	IPR023210:NADP-dependent oxidoreductase domain	GO:0000287,GO:0010333,GO:0016829	A2XRZ6;81.23;AKR3_ORYSI;Probable aldo-keto reductase 3 (EC 1.1.1.-);Oryza sativa subsp. indica (Rice)	DOWN						3.49157	6.28436	411.76	7.52425e-14	3.3512e-11	3.22882	6.28436	357.729	2.53e-13	1.62e-10	yes
TraesCS5D02G476600		TraesCS5D02G476600	Glycosyltransferase [Source:UniProtKB/TrEMBL;Acc:A0A1D5ZXE4]		IPR002213, IPR035595	PF00201	PF00201:UDP-glucoronosyl and UDP-glucosyl transferase	IPR002213:UDP-glucuronosyl/UDP-glucosyltransferase	0		DOWN				Yes		1.95854	5.81881	403.561	8.49488e-14	3.70772e-11	1.23986	5.81881	169.896	1.28e-10	2.52e-08		yes
MSTRG.32015|TraesCS4D02G269500	0	TraesCS4D02G269500			IPR002938, IPR036188	PF01494	PF01494:FAD binding domain	IPR002938:FAD-binding domain	GO:0043248		DOWN						4.17858	4.18133	409.144	8.64716e-14	3.70772e-11	3.0811	4.18133	242.932	7.26e-12	2.33e-09		yes
MSTRG.16178|TraesCS2D02G464800	0	TraesCS2D02G464800		GO:0016021, GO:0005524, GO:0042626, GO:0055085, GO:0016887, GO:0016020, GO:0000166	IPR003439, IPR003593, IPR011527, IPR017871, IPR027417, IPR036640	PF00005, PF00664	PF00005:ABC transporter, PF00664:ABC transporter transmembrane region	IPR003439:ABC transporter-like, IPR011527:ABC transporter type 1, transmembrane domain	GO:0016831,GO:0019752,GO:0030170		DOWN			Yes			2.48869	5.46226	402.677	8.65771e-14	3.70772e-11	1.69609	5.46226	198.883	3.48e-11	8.93e-09		yes
MSTRG.50474|TraesCS7A02G449500	0	TraesCS7A02G449500			IPR001128, IPR002401, IPR017972, IPR036396	PF00067	PF00067:Cytochrome P450	IPR001128:Cytochrome P450	GO:0005506,GO:0016705,GO:0020037,GO:0055114		DOWN	yes					1.79861	7.9805	401.156	8.94603e-14	3.7827e-11	1.60393	7.9805	323.92	5.64e-13	2.99e-10		yes
TraesCS1D02G013400		TraesCS1D02G013400			IPR001155, IPR013785	PF00724	PF00724:NADH:flavin oxidoreductase / NADH oxidase family	IPR001155:NADH:flavin oxidoreductase/NADH oxidase, N-terminal	GO:0045735		DOWN						3.55136	4.52049	400.819	9.6189e-14	4.01637e-11	1.85011	4.52049	124.915	1.59e-09	2.12e-07		yes
MSTRG.25587|TraesCS4A02G037200		TraesCS4A02G037200			IPR002938, IPR036188	PF01494	PF01494:FAD binding domain	IPR002938:FAD-binding domain	GO:0003774,GO:0005524,GO:0016459, GO:0005515		DOWN						4.44531	2.49039	394.138	1.05498e-13	4.35068e-11	2.49387	2.49039	145.152	4.63e-10	7.62e-08		yes
MSTRG.3945|TraesCS1B02G260500	0	TraesCS1B02G260500			IPR002925, IPR029058	PF01738	PF01738:Dienelactone hydrolase family	IPR002925:Dienelactone hydrolase	GO:0003777,GO:0005524,GO:0007018,GO:0008017		UP						1.60893	4.25915	381.416	1.38374e-13	5.63498e-11	2.39077	4.25915	788.295	2.42e-16	6.75e-13		yes
MSTRG.48923|TraesCS7A02G174700	0	TraesCS7A02G174700			IPR001155, IPR013785	PF00724	PF00724:NADH:flavin oxidoreductase / NADH oxidase family	IPR001155:NADH:flavin oxidoreductase/NADH oxidase, N-terminal	GO:0009523,GO:0009654,GO:0015979,GO:0042651		DOWN						3.27913	7.33167	381.428	1.40014e-13	5.63498e-11	2.56229	7.33167	248.373	5.46e-12	1.92e-09		yes
MSTRG.48686|TraesCS7A02G113200		TraesCS7A02G113200			IPR013830, IPR036514	PF13472					DOWN						4.87978	1.38936	379.687	1.43907e-13	5.69232e-11	4.49189	1.38936	321.479	6.02e-13	3.05e-10		yes
MSTRG.40706|TraesCS5D02G407500	0	TraesCS5D02G407500		GO:0016021, GO:0020037, GO:0004497, GO:0005506, GO:0016705, GO:0055114	IPR001128, IPR002401, IPR017972, IPR036396	PF00067	PF00067:Cytochrome P450	IPR001128:Cytochrome P450	GO:0070403		DOWN						2.37828	7.83835	379.401	1.44847e-13	5.69232e-11	1.90302	7.83835	253.17	4.6e-12	1.71e-09		yes
MSTRG.26987							PF02458:Transferase family	IPR003480:Transferase	GO:0004672,GO:0005524,GO:0006468, GO:0005515	Q9MBC1;31.44;3AT_PERFR;Anthocyanidin 3-O-glucoside 6''-O-acyltransferase (3AT) (EC 2.3.1.215) (Fragment);Perilla frutescens (Beefsteak mint) (Perilla ocymoides)	DOWN						2.51879	7.15566	374.396	1.62437e-13	6.30934e-11	1.93325	7.15566	232.073	9.57e-12	2.88e-09	yes
MSTRG.25276|TraesCS3D02G514400	0	TraesCS3D02G514400		GO:0003824, GO:0050662	IPR001509, IPR036291	PF01370	PF01370:NAD dependent epimerase/dehydratase family	IPR001509:NAD-dependent epimerase/dehydratase	GO:0008237,GO:0008270		DOWN						2.85059	5.76848	365.305	2.00791e-13	7.70944e-11	2.01655	5.76848	196.706	3.81e-11	9.64e-09		yes
MSTRG.18568|TraesCS3A02G332600	0	TraesCS3A02G332600	Glycosyltransferase [Source:UniProtKB/TrEMBL;Acc:A0A1D5V9R9]		IPR002213, IPR035595	PF00201	PF00201:UDP-glucoronosyl and UDP-glucosyl transferase	IPR002213:UDP-glucuronosyl/UDP-glucosyltransferase	GO:0005515		DOWN				Yes		2.92252	1.99416	363.523	2.09429e-13	7.94972e-11	2.08564	1.99416	191.5	4.76e-11	1.16e-08		yes
MSTRG.40880|TraesCS5D02G432700	0	TraesCS5D02G432700			IPR004045, IPR010987, IPR036249, IPR036282, IPR040079	PF13410, PF13417					UP		Yes				1.81069	9.5458	357.443	2.42179e-13	9.0896e-11	2.44668	9.5458	617.037	2.09e-15	3.5e-12		yes
MSTRG.55794|TraesCS7D02G438600	0	TraesCS7D02G438600			IPR001128, IPR002401, IPR017972, IPR036396	PF00067	PF00067:Cytochrome P450	IPR001128:Cytochrome P450	GO:0003677,GO:0046983		DOWN	yes					1.94885	8.14086	354.981	2.57026e-13	9.53965e-11	1.60333	8.14086	247.092	5.65e-12	1.94e-09		yes
TraesCS7A02G380100		TraesCS7A02G380100		GO:0016491, GO:0008270, GO:0055114	IPR002328, IPR011032, IPR013149, IPR013154, IPR020843, IPR036291	PF00107, PF08240	PF08240:Alcohol dehydrogenase GroES-like domain, PF00107:Zinc-binding dehydrogenase	IPR013154:Alcohol dehydrogenase, N-terminal, IPR013149:Alcohol dehydrogenase, C-terminal	0		DOWN						2.47134	2.82123	349.963	2.90518e-13	1.06643e-10	2.09953	2.82123	254.461	4.4e-12	1.67e-09		yes
MSTRG.31329|TraesCS4D02G167300	0	TraesCS4D02G167300			IPR000315, IPR010402	PF06203	PF06203:CCT motif	IPR010402:CCT domain	GO:0030570		DOWN						1.99121	5.04718	345.878	3.21382e-13	1.1669e-10	1.95806	5.04718	336.028	4.12e-13	2.37e-10		yes
MSTRG.17227|TraesCS3A02G127300	0	TraesCS3A02G127300			IPR003480, IPR023213	PF02458					DOWN						2.02053	6.16976	344.484	3.3273e-13	1.19511e-10	1.55448	6.16976	211.311	2.1e-11	5.75e-09		yes
MSTRG.41152|TraesCS5D02G481200	0	TraesCS5D02G481200			IPR003441, IPR036093	PF02365	PF02365:No apical meristem (NAM) protein	IPR003441:NAC domain	GO:0000160		DOWN						2.04522	6.25647	338.981	3.82107e-13	1.35786e-10	0.945209	6.25647	78.0133	5.71e-08	4.63e-06		yes
TraesCS2D02G164800		TraesCS2D02G164800									DOWN						1.9018	3.18174	331.903	4.57992e-13	1.6104e-10	1.32257	3.18174	164.905	1.63e-10	3.08e-08		yes
MSTRG.24396|TraesCS3D02G326200	0	TraesCS3D02G326200	Glycosyltransferase [Source:UniProtKB/TrEMBL;Acc:A0A1D5WL22]		IPR002213, IPR035595	PF00201	PF00201:UDP-glucoronosyl and UDP-glucosyl transferase	IPR002213:UDP-glucuronosyl/UDP-glucosyltransferase	GO:0005741,GO:0055085		DOWN				Yes		1.91335	5.70695	329.786	4.83826e-13	1.68351e-10	1.71022	5.70695	266.154	3.01e-12	1.21e-09		yes
MSTRG.23248|TraesCS3D02G157400	0	TraesCS3D02G157400			IPR018108, IPR023395	PF00153	PF00153:Mitochondrial carrier protein	IPR018108:Mitochondrial substrate/solute carrier	GO:0045735		DOWN						2.10862	2.64495	327.491	5.13692e-13	1.76901e-10	1.8155	2.64495	238.605	7.58e-12	2.39e-09		yes
MSTRG.48084|TraesCS6D02G366400		TraesCS6D02G366400			IPR001509, IPR036291	PF01370	PF01370:NAD dependent epimerase/dehydratase family	IPR001509:NAD-dependent epimerase/dehydratase	GO:0016491,GO:0050660,GO:0055114		DOWN						2.60685	3.10827	326.399	5.28614e-13	1.80182e-10	2.47123	3.10827	285.746	1.65e-12	7.24e-10		yes
MSTRG.41421|TraesCS5D02G540800	0	TraesCS5D02G540800		GO:0003824, GO:0050662, GO:0003854, GO:0006694	IPR001509, IPR036291	PF01370	PF01370:NAD dependent epimerase/dehydratase family	IPR001509:NAD-dependent epimerase/dehydratase	GO:0005092,GO:0007264		DOWN						1.48519	7.19819	325.237	5.45023e-13	1.83899e-10	1.10124	7.19819	183.4	6.8e-11	1.49e-08		yes	2.1.1.107
MSTRG.46634|TraesCS6D02G127700|TraesCS6D02G127800	0;0						PF02798:Glutathione S-transferase, N-terminal domain, PF00043:Glutathione S-transferase, C-terminal domain	IPR004045:Glutathione S-transferase, N-terminal, IPR004046:Glutathione S-transferase, C-terminal	GO:0005524		DOWN						2.72137	10.129	324.615	5.54037e-13	1.8507e-10	2.48048	10.129	275.957	2.22e-12	9.14e-10
MSTRG.46220|TraesCS6D02G021200	0	TraesCS6D02G021200	Glycosyltransferase [Source:UniProtKB/TrEMBL;Acc:A0A1D6BCR8]		IPR002213, IPR035595	PF00201	PF00201:UDP-glucoronosyl and UDP-glucosyl transferase	IPR002213:UDP-glucuronosyl/UDP-glucosyltransferase	GO:0005515, GO:0004672,GO:0006468		DOWN				Yes		1.44105	7.2818	324.079	5.61933e-13	1.8585e-10	1.30922	7.2818	269.371	2.72e-12	1.11e-09		yes
MSTRG.495							PF00043:Glutathione S-transferase, C-terminal domain, PF02798:Glutathione S-transferase, N-terminal domain	IPR004046:Glutathione S-transferase, C-terminal, IPR004045:Glutathione S-transferase, N-terminal	GO:0005506,GO:0016705,GO:0020037,GO:0055114		DOWN						3.08754	4.13229	323.874	5.83265e-13	1.91013e-10	2.56706	4.13229	225.653	1.24e-11	3.66e-09	yes
MSTRG.1266|TraesCS1A02G221900	0	TraesCS1A02G221900		GO:0003700, GO:0006351, GO:0005634, GO:0003677, GO:0006355, GO:0043565, GO:0044212, GO:0045893	IPR001471, IPR016177, IPR036955	PF00847	PF00847:AP2 domain	IPR001471:AP2/ERF domain	GO:0016757		DOWN						1.48586	5.95277	319.902	6.28e-13	2.03667e-10	0.630584	5.95277	60.4493	3.61e-07	2.14e-05		yes
MSTRG.25586|TraesCS4A02G037000	0	TraesCS4A02G037000			IPR002938, IPR036188	PF01494					DOWN						2.99292	3.82092	317.083	6.78793e-13	2.17252e-10	1.89893	3.82092	138.442	6.73e-10	1.04e-07		yes
MSTRG.23894|TraesCS3D02G244800	0	TraesCS3D02G244800			IPR002109, IPR011905, IPR036249	PF00462	PF00462:Glutaredoxin	IPR002109:Glutaredoxin	GO:0004066,GO:0006529		DOWN						4.36742	5.19762	329.231	6.92739e-13	2.17252e-10	3.13083	5.19762	183.932	8.61e-11	1.83e-08		yes
TraesCS3D02G132000		TraesCS3D02G132000			IPR013094, IPR029058	PF07859	PF07859:alpha/beta hydrolase fold	IPR013094:Alpha/beta hydrolase fold-3	0		DOWN						2.84103	3.29232	316.1	6.95689e-13	2.17252e-10	1.98571	3.29232	162.622	1.83e-10	3.4e-08		yes
MSTRG.23084|TraesCS3D02G126200	0	TraesCS3D02G126200	Glycosyltransferase [Source:UniProtKB/TrEMBL;Acc:A0A1D5WT27]	GO:0016758, GO:0016740, GO:0016757, GO:0008194, GO:0043231	IPR002213, IPR035595	PF00201	PF00201:UDP-glucoronosyl and UDP-glucosyl transferase	IPR002213:UDP-glucuronosyl/UDP-glucosyltransferase	GO:0016491,GO:0055114		DOWN				Yes		1.48337	5.00043	316.088	6.95902e-13	2.17252e-10	1.44328	5.00043	299.691	1.1e-12	5.24e-10		yes
MSTRG.15910|TraesCS2D02G407300	0	TraesCS2D02G407300	Glycosyltransferase [Source:UniProtKB/TrEMBL;Acc:A0A1D5UPK6]	GO:0016758, GO:0016740, GO:0016757	IPR002213, IPR035595	PF00201					DOWN				Yes		3.31065	4.82808	319.537	7.1723e-13	2.21837e-10	3.13151	4.82808	288.234	1.72e-12	7.46e-10		yes	3.6.1.3
MSTRG.40704|TraesCS5D02G407300	0	TraesCS5D02G407300			IPR001128, IPR002401, IPR017972, IPR036396	PF00067	PF00067:Cytochrome P450	IPR001128:Cytochrome P450	GO:0003677,GO:0006355		UP						1.70141	7.87337	314.514	7.26286e-13	2.22577e-10	1.7975	7.87337	348.508	3.01e-13	1.9e-10		yes
MSTRG.23770|TraesCS3D02G225500	0	TraesCS3D02G225500	AT5g40850/MHK7_8 [Source:Projected from Arabidopsis thaliana (AT5G40850) UniProtKB/TrEMBL;Acc:Q42606]		IPR000878, IPR003043, IPR006366, IPR012409, IPR014776, IPR014777, IPR035996	PF00590	PF00590:Tetrapyrrole (Corrin/Porphyrin) Methylases	IPR000878:Tetrapyrrole methylase	GO:0009579,GO:0015979,GO:0016021		DOWN						1.78823	4.05186	312.894	7.59092e-13	2.30515e-10	1.02305	4.05186	106.704	5.28e-09	5.91e-07		yes
MSTRG.26986|TraesCS4A02G259300|TraesCS4A02G259400	0;0						PF02458:Transferase family	IPR003480:Transferase	GO:0016746		DOWN						2.14864	6.78707	310.793	8.04108e-13	2.41986e-10	1.56807	6.78707	173.182	1.09e-10	2.23e-08
MSTRG.3516|TraesCS1B02G194900	0	TraesCS1B02G194900			IPR004045, IPR004046, IPR010987, IPR036249, IPR036282, IPR040079	PF00043, PF02798	PF00043:Glutathione S-transferase, C-terminal domain, PF02798:Glutathione S-transferase, N-terminal domain	IPR004046:Glutathione S-transferase, C-terminal, IPR004045:Glutathione S-transferase, N-terminal	GO:0043531		DOWN		Yes				3.66611	4.27336	314.772	8.28046e-13	2.46965e-10	2.95349	4.27336	216.139	1.95e-11	5.43e-09		yes
MSTRG.39572|TraesCS5D02G190600	0	TraesCS5D02G190600			IPR003439, IPR003593, IPR013525, IPR013581, IPR027417, IPR029481, IPR034001, IPR034003	PF08370, PF14510	PF01061:ABC-2 type transporter, PF14510:ABC-transporter N-terminal, PF08370:Plant PDR ABC transporter associated, PF00005:ABC transporter	IPR013525:ABC-2 type transporter, IPR029481:ABC-transporter N-terminal domain, IPR013581:Plant PDR ABC transporter associated, IPR003439:ABC transporter-like	GO:0004553,GO:0005975		DOWN						4.03709	5.74468	319.322	8.36843e-13	2.4738e-10	3.02934	5.74468	197.447	4.58e-11	1.13e-08		yes
MSTRG.34014|TraesCS5A02G269900		TraesCS5A02G269900			IPR025322	PF14009	PF14009:Domain of unknown function (DUF4228)	IPR025322:Protein of unknown function DUF4228, plant	GO:0003824		DOWN						3.87179	4.29587	314.119	9.02182e-13	2.62485e-10	2.72399	4.29587	165.435	1.84e-10	3.4e-08		yes	2.3.1.30
TraesCSU02G110200		TraesCSU02G110200	Glycosyltransferase [Source:UniProtKB/TrEMBL;Acc:A0A1D6DJL3]	GO:0016758	IPR002213, IPR035595	PF00201	PF00201:UDP-glucoronosyl and UDP-glucosyl transferase	IPR002213:UDP-glucuronosyl/UDP-glucosyltransferase	0		DOWN				Yes		2.45734	2.69528	306.579	9.03657e-13	2.62485e-10	1.43857	2.69528	110.87	3.91e-09	4.77e-07		yes
MSTRG.54213|TraesCS7D02G175800	0	TraesCS7D02G175800			IPR001155, IPR013785	PF00724	PF00724:NADH:flavin oxidoreductase / NADH oxidase family	IPR001155:NADH:flavin oxidoreductase/NADH oxidase, N-terminal	GO:0005515		DOWN						4.39547	4.0756	315.114	9.47409e-13	2.72821e-10	2.68034	4.0756	128.662	1.44e-09	1.97e-07		yes
MSTRG.54561|TraesCS7D02G241300	0	TraesCS7D02G241300			IPR013536, IPR018997, IPR029071, IPR036339	PF08325, PF09409	PF08325:WLM domain, PF09409:PUB domain	IPR013536:WLM domain, IPR018997:PUB domain	GO:0043531		DOWN						1.78	6.18847	303.923	9.73383e-13	2.77905e-10	1.74431	6.18847	292.411	1.35e-12	6.18e-10		yes
MSTRG.5309|TraesCS1D02G066000	0	TraesCS1D02G066000		GO:0005515	IPR001680, IPR015943, IPR017986, IPR036322	PF00400	PF00400:WD domain, G-beta repeat	IPR001680:WD40 repeat	GO:0004672,GO:0005524,GO:0006468, GO:0048544		DOWN						2.66124	2.98869	303.547	9.83721e-13	2.78476e-10	1.20255	2.98869	67.217	1.7e-07	1.17e-05		yes
TraesCS7D02G504200		TraesCS7D02G504200		GO:0005524	IPR003593, IPR003959, IPR003960, IPR025753, IPR027417	PF00004, PF14363	PF00004:ATPase family associated with various cellular activities (AAA), PF14363:Domain associated at C-terminal with AAA	IPR003959:ATPase, AAA-type, core, IPR025753:AAA-type ATPase, N-terminal domain	0		DOWN						1.86003	6.66553	303.243	9.92189e-13	2.78513e-10	0.939372	6.66553	82.1859	3.87e-08	3.3e-06		yes	1.8.4.9
MSTRG.35003|TraesCS5A02G467600	0	TraesCS5A02G467600			IPR003439, IPR003593, IPR011527, IPR017871, IPR027417, IPR036640	PF00005, PF00664	PF00664:ABC transporter transmembrane region, PF00005:ABC transporter	IPR011527:ABC transporter type 1, transmembrane domain, IPR003439:ABC transporter-like	GO:0055114		DOWN			Yes			1.65153	4.88679	302.745	1.00622e-12	2.80098e-10	1.48085	4.88679	246.234	5.81e-12	1.98e-09		yes
MSTRG.22969|TraesCS3D02G104200	0	TraesCS3D02G104200			IPR005025, IPR029039	PF03358					DOWN						2.15558	7.31942	301.083	1.05462e-12	2.8919e-10	1.98255	7.31942	258.224	3.89e-12	1.51e-09		yes
TraesCS5A02G270000		TraesCS5A02G270000			IPR025322	PF14009	PF14009:Domain of unknown function (DUF4228)	IPR025322:Protein of unknown function DUF4228, plant	0		UP						5.13879	0.918867	301.031	1.0562e-12	2.8919e-10	5.32137	0.918867	228.281	1.1e-11	3.28e-09		yes
MSTRG.1053|TraesCS1A02G187000	0	TraesCS1A02G187000		GO:0005515	IPR004045, IPR004046, IPR010987, IPR036249, IPR036282	PF00043, PF02798	PF13963:Transposase-associated domain	IPR029480:Transposase-associated domain	GO:0004857		DOWN		Yes				2.11261	7.22191	300.335	1.07727e-12	2.92561e-10	1.34577	7.22191	129.465	1.15e-09	1.63e-07		yes	1.4.4.2
MSTRG.40900|TraesCS5D02G436200	0	TraesCS5D02G436200			IPR000674, IPR001041, IPR002346, IPR002888, IPR005107, IPR006058, IPR008274, IPR016166, IPR016208, IPR036010, IPR036318, IPR036683, IPR036856, IPR036884, IPR037165	PF02738, PF03450	PF00111:2Fe-2S iron-sulfur cluster binding domain, PF01799:[2Fe-2S] binding domain, PF03450:CO dehydrogenase flavoprotein C-terminal domain, PF00941:FAD binding domain in molybdopterin dehydrogenase, PF01315:Aldehyde oxidase and xanthine dehydrogenase, a/b hammerhead domain, PF02738:Molybdopterin-binding domain of aldehyde dehydrogenase	IPR001041:2Fe-2S ferredoxin-type iron-sulfur binding domain, IPR002888:[2Fe-2S]-binding, IPR005107:CO dehydrogenase flavoprotein, C-terminal, IPR002346:Molybdopterin dehydrogenase, FAD-binding, IPR000674:Aldehyde oxidase/xanthine dehydrogenase, a/b hammerhead, IPR008274:Aldehyde oxidase/xanthine dehydrogenase, molybdopterin binding	GO:0017004,GO:0020037		DOWN						1.81158	8.99301	298.209	1.1446e-12	3.08339e-10	0.826988	8.99301	66.5295	1.83e-07	1.24e-05		yes
MSTRG.25610|TraesCS4A02G042700	0	TraesCS4A02G042700		GO:0005737, GO:0016740, GO:0006535, GO:0009001	IPR001451, IPR005881, IPR010493, IPR011004, IPR018357, IPR042122	PF00132, PF06426	PF00132:Bacterial transferase hexapeptide (six repeats), PF06426:Serine acetyltransferase, N-terminal	IPR001451:Hexapeptide repeat, IPR010493:Serine acetyltransferase, N-terminal	GO:0003677,GO:0006355		DOWN						2.6153	4.53579	294.599	1.26989e-12	3.39356e-10	1.41369	4.53579	92.688	1.56e-08	1.51e-06		yes
MSTRG.310|TraesCS1A02G065300	0	TraesCS1A02G065300			IPR001680, IPR015943, IPR017986, IPR036322	PF00400	PF00400:WD domain, G-beta repeat	IPR001680:WD40 repeat	GO:0016491,GO:0055114		DOWN						3.03386	4.89396	295.052	1.39264e-12	3.69204e-10	1.62593	4.89396	94.2578	1.45e-08	1.43e-06		yes
MSTRG.26948|TraesCS4A02G252900	0	TraesCS4A02G252900		GO:0008234, GO:0006508, GO:0004197, GO:0050790	IPR000169, IPR000668, IPR012599, IPR025660, IPR038765	PF00112, PF08127	PF00112:Papain family cysteine protease, PF08127:Peptidase family C1 propeptide	IPR000668:Peptidase C1A, papain C-terminal, IPR012599:Peptidase C1A, propeptide	GO:0003735,GO:0005840,GO:0006412		DOWN						1.60963	4.09441	289.121	1.49018e-12	3.91953e-10	1.02446	4.09441	119.929	2.11e-09	2.72e-07		yes
MSTRG.25754							PF00043:Glutathione S-transferase, C-terminal domain, PF02798:Glutathione S-transferase, N-terminal domain	IPR004046:Glutathione S-transferase, C-terminal, IPR004045:Glutathione S-transferase, N-terminal	GO:0004672,GO:0006468	Q06398;53.3;GSTU6_ORYSJ;Probable glutathione S-transferase GSTU6 (EC 2.5.1.18) (28 kDa cold-induced protein);Oryza sativa subsp. japonica (Rice)	DOWN						2.22499	7.97845	287.245	1.57516e-12	4.11068e-10	1.88268	7.97845	211.749	2.06e-11	5.69e-09	yes
MSTRG.30976|TraesCS4D02G119700	0	TraesCS4D02G119700		GO:0003700, GO:0043565, GO:0005634, GO:0006355, GO:0003677	IPR003657, IPR036576	PF03106	PF03106:WRKY DNA -binding domain	IPR003657:WRKY domain	GO:0000287,GO:0004749,GO:0009165		DOWN						1.82227	5.21114	286.793	1.5964e-12	4.1338e-10	1.34191	5.21114	159.694	2.12e-10	3.8e-08		yes
MSTRG.8580|TraesCS2A02G225200	0	TraesCS2A02G225200		GO:0045454, GO:0003824, GO:0055114, GO:0016671, GO:0019419, GO:0005623	IPR002500, IPR004508, IPR013766, IPR014729, IPR017937, IPR036249	PF00085, PF01507	PF01507:Phosphoadenosine phosphosulfate reductase family, PF00085:Thioredoxin	IPR002500:Phosphoadenosine phosphosulphate reductase, IPR013766:Thioredoxin domain	GO:0005515		DOWN						2.62618	8.24396	285.942	1.63731e-12	4.20714e-10	1.26277	8.24396	74.0302	8.4e-08	6.46e-06		yes
MSTRG.1964|TraesCS1A02G352000	0	TraesCS1A02G352000			IPR018545	PF09405	PF09405:CASC3/Barentsz eIF4AIII binding	IPR018545:Btz domain	GO:0003824		DOWN						2.34399	6.18239	278.733	2.03458e-12	5.18801e-10	0.996171	6.18239	55.5504	6.52e-07	3.46e-05		yes
MSTRG.3698|TraesCS1B02G220600	0	TraesCS1B02G220600			IPR001279, IPR036866	PF00753, PF13370	PF13370:4Fe-4S single cluster domain of Ferredoxin I, PF00753:Metallo-beta-lactamase superfamily	IPR001279:Metallo-beta-lactamase	GO:0016787		DOWN						1.83663	5.61684	278.383	2.0564e-12	5.20395e-10	1.42517	5.61684	172.756	1.11e-10	2.25e-08		yes
MSTRG.25062|TraesCS3D02G456200	0	TraesCS3D02G456200			IPR001810, IPR036047	PF00646					DOWN						1.75125	9.21437	277.14	2.13614e-12	5.36509e-10	0.92747	9.21437	82.3681	3.81e-08	3.27e-06		yes
MSTRG.23927|TraesCS3D02G250600	0	TraesCS3D02G250600	Glycine cleavage system P protein [Source:UniProtKB/TrEMBL;Acc:A0A341TBW8]		IPR003437, IPR015421, IPR015422, IPR015424, IPR020581	PF02347	PF02347:Glycine cleavage system P-protein	IPR020581:Glycine cleavage system P protein	GO:0005515		DOWN						1.88667	5.31285	276.656	2.16808e-12	5.38471e-10	1.58251	5.31285	198.249	3.57e-11	9.1e-09		yes
MSTRG.34635|TraesCS5A02G397800		TraesCS5A02G397800			IPR001128, IPR002401, IPR017972, IPR036396	PF00067	PF00067:Cytochrome P450	IPR001128:Cytochrome P450	GO:0006520,GO:0016743, GO:0006520,GO:0016597,GO:0016743		DOWN						1.83619	6.14145	276.534	2.17619e-12	5.38471e-10	1.72405	6.14145	245.577	5.95e-12	1.99e-09		yes
MSTRG.47833|TraesCS6D02G310500	0	TraesCS6D02G310500			IPR002213, IPR035595	PF00201	PF00201:UDP-glucoronosyl and UDP-glucosyl transferase	IPR002213:UDP-glucuronosyl/UDP-glucosyltransferase	GO:0006633,GO:0016020,GO:0016747		DOWN				Yes		3.90961	1.43084	274.324	2.32972e-12	5.70442e-10	2.90861	1.43084	157.867	2.33e-10	4.1e-08		yes
MSTRG.1047|TraesCS1A02G186400	0	TraesCS1A02G186400			IPR004045, IPR004046, IPR010987, IPR036249, IPR036282, IPR040079	PF00043, PF13417	PF13417:Glutathione S-transferase, N-terminal domain, PF00043:Glutathione S-transferase, C-terminal domain	IPR004045:Glutathione S-transferase, N-terminal, IPR004046:Glutathione S-transferase, C-terminal	GO:0004252,GO:0016021		UP		Yes				3.18545	6.41457	278.133	2.33956e-12	5.70442e-10	3.51494	6.41457	327.065	5.92e-13	3.04e-10		yes
TraesCS5D02G404100		TraesCS5D02G404100			IPR002213	PF00201	PF00201:UDP-glucoronosyl and UDP-glucosyl transferase	IPR002213:UDP-glucuronosyl/UDP-glucosyltransferase	0		DOWN				Yes		3.72354	2.80943	276.023	2.43208e-12	5.88705e-10	3.04406	2.80943	193.782	4.67e-11	1.15e-08		yes
MSTRG.23054|TraesCS3D02G120200|TraesCS3D02G120400	0;0						PF00201:UDP-glucoronosyl and UDP-glucosyl transferase	IPR002213:UDP-glucuronosyl/UDP-glucosyltransferase	GO:0003712,GO:0006357,GO:0016592		DOWN						3.32132	6.82687	275.457	2.58474e-12	6.21155e-10	3.03676	6.82687	236.727	9.22e-12	2.8e-09
MSTRG.34618|TraesCS5A02G394700		TraesCS5A02G394700		GO:0016758	IPR002213	PF00201	PF00201:UDP-glucoronosyl and UDP-glucosyl transferase	IPR002213:UDP-glucuronosyl/UDP-glucosyltransferase	GO:0005524		DOWN				Yes		2.68078	2.36459	269.624	2.69782e-12	6.437e-10	1.74319	2.36459	119.244	2.21e-09	2.83e-07		yes
MSTRG.23113|TraesCS3D02G131200	0	TraesCS3D02G131200			IPR004696, IPR004853	PF03151	PF03151:Triose-phosphate Transporter family	IPR004853:Sugar phosphate transporter domain	GO:0006355,GO:0042393		DOWN						2.17444	5.97327	267.772	2.86023e-12	6.7761e-10	1.46516	5.97327	128.153	1.25e-09	1.74e-07		yes
MSTRG.26744|TraesCS4A02G219700	0	TraesCS4A02G219700		GO:0005634, GO:0003677, GO:0006355, GO:0045893, GO:1901002	IPR003441, IPR036093	PF02365	PF02365:No apical meristem (NAM) protein	IPR003441:NAC domain	GO:0005515		DOWN						1.35869	8.57766	267.506	2.88447e-12	6.78542e-10	0.106017	8.57766	1.73617	0.204111	0.39602		yes
TraesCS5D02G336900		TraesCS5D02G336900			IPR023210, IPR036812	PF00248	PF00248:Aldo/keto reductase family	IPR023210:NADP-dependent oxidoreductase domain	0		UP						2.09415	5.21851	265.386	3.0857e-12	7.20802e-10	2.39177	5.21851	336.468	4.07e-13	2.37e-10		yes
MSTRG.34803|TraesCS5A02G424000		TraesCS5A02G424000		GO:0005515	IPR004045, IPR010987, IPR036249, IPR036282	PF02798, PF13410					DOWN		Yes				5.08739	1.60914	266.115	3.24728e-12	7.53278e-10	3.85633	1.60914	141.169	6.06e-10	9.42e-08		yes	2.5.1.18
MSTRG.17469|TraesCS3A02G166300|TraesCS3A02G166400	0;0						PF02290:Signal recognition particle 14kD protein	IPR003210:Signal recognition particle, SRP14 subunit	GO:0009507,GO:0009523,GO:0015979		DOWN						3.01756	1.90636	262.946	3.33691e-12	7.68733e-10	2.33511	1.90636	159.733	2.11e-10	3.8e-08
MSTRG.3577|TraesCS1B02G203000	0	TraesCS1B02G203000			IPR001128, IPR002401, IPR017972, IPR036396	PF00067	PF00067:Cytochrome P450	IPR001128:Cytochrome P450	GO:0004672,GO:0006468		DOWN						1.96805	6.63137	258.927	3.80185e-12	8.64514e-10	1.60815	6.63137	177.585	8.87e-11	1.88e-08		yes
MSTRG.33793|TraesCS5A02G226400	0	TraesCS5A02G226400		GO:0046872, GO:0016491, GO:0055114	IPR005123, IPR026992, IPR027443	PF03171, PF14226	PF14226:non-haem dioxygenase in morphine synthesis N-terminal, PF03171:2OG-Fe(II) oxygenase superfamily	IPR026992:Non-haem dioxygenase N-terminal domain, IPR005123:Oxoglutarate/iron-dependent dioxygenase	GO:0004144, GO:0004144,GO:0045017		UP						1.67612	6.49954	258.906	3.80444e-12	8.64514e-10	1.84153	6.49954	307.77	8.74e-13	4.36e-10		yes
MSTRG.49027|TraesCS7A02G196400	0	TraesCS7A02G196400									DOWN						1.59775	2.74958	258.293	3.88151e-12	8.76068e-10	0.684514	2.74958	48.8763	1.56e-06	7.12e-05		yes
MSTRG.7734											DOWN						4.73898	0.973277	257.794	3.94555e-12	8.84545e-10	2.90711	0.973277	112.886	3.4e-09	4.16e-07	yes
MSTRG.24741|TraesCS3D02G384200	0	TraesCS3D02G384200			IPR001841, IPR013083, IPR017907	PF13920	PF13920:Zinc finger, C3HC4 type (RING finger)				DOWN						1.52545	7.39221	253.915	4.48524e-12	9.95125e-10	1.02119	7.39221	117.491	2.48e-09	3.12e-07		yes
MSTRG.55614|TraesCS7D02G405800	0	TraesCS7D02G405800		GO:0016758	IPR002213	PF00201	PF00201:UDP-glucoronosyl and UDP-glucosyl transferase	IPR002213:UDP-glucuronosyl/UDP-glucosyltransferase	GO:0004672,GO:0005524,GO:0006468		DOWN				Yes		1.69424	5.19371	253.828	4.49838e-12	9.95125e-10	1.04412	5.19371	100.817	8.19e-09	8.86e-07		yes
MSTRG.23815|TraesCS3D02G233100	0	TraesCS3D02G233100			IPR012866	PF07800	PF07800:Protein of unknown function (DUF1644)	IPR012866:Protein of unknown function DUF1644	GO:0004672,GO:0006468		DOWN						1.01043	6.86132	252.728	4.66649e-12	1.02208e-09	0.370497	6.86132	34.9955	1.33e-05	0.000393083		yes	2.5.1.18
TraesCS3D02G050100		TraesCS3D02G050100			IPR011697, IPR017926, IPR029062	PF07722	PF07722:Peptidase C26	IPR011697:Peptidase C26	0		DOWN						4.51241	2.42911	257.987	4.68141e-12	1.02208e-09	2.63245	2.42911	96.9773	1.22e-08	1.25e-06		yes
MSTRG.48925											DOWN						3.09458	2.67731	250.778	4.99678e-12	1.08385e-09	1.89901	2.67731	101.421	7.84e-09	8.5e-07	yes
MSTRG.491|TraesCS1A02G102700	0	TraesCS1A02G102700		GO:0005515	IPR004045, IPR004046, IPR010987, IPR034347, IPR036249, IPR036282, IPR040079	PF00043, PF02798	PF02798:Glutathione S-transferase, N-terminal domain, PF00043:Glutathione S-transferase, C-terminal domain	IPR004045:Glutathione S-transferase, N-terminal, IPR004046:Glutathione S-transferase, C-terminal	GO:0030001,GO:0046872		DOWN		Yes				3.09723	5.46537	254.932	5.04328e-12	1.08688e-09	1.93522	5.46537	109.323	4.8e-09	5.51e-07		yes
MSTRG.39833|TraesCS5D02G233800	0	TraesCS5D02G233800			IPR005123, IPR026992, IPR027443	PF03171, PF14226	PF14226:non-haem dioxygenase in morphine synthesis N-terminal, PF03171:2OG-Fe(II) oxygenase superfamily	IPR026992:Non-haem dioxygenase N-terminal domain, IPR005123:Oxoglutarate/iron-dependent dioxygenase	GO:0008270		DOWN						3.55039	1.15772	249.944	5.12416e-12	1.09723e-09	1.75939	1.15772	67.4919	1.65e-07	1.14e-05		yes	2.8.1.9
MSTRG.24170|TraesCS3D02G289000	0	TraesCS3D02G289000			IPR000232, IPR027725, IPR036388, IPR036390	PF00447	PF00447:HSF-type DNA-binding	IPR000232:Heat shock factor (HSF)-type, DNA-binding	GO:0030001,GO:0046872		DOWN						1.21267	5.36748	249.131	5.2672e-12	1.12067e-09	0.869243	5.36748	129.895	1.12e-09	1.59e-07		yes
MSTRG.39226|TraesCS5D02G138100	0	TraesCS5D02G138100			IPR007700, IPR021864	PF05003, PF11961	PF05003:Protein of unknown function (DUF668), PF11961:Domain of unknown function (DUF3475)	IPR007700:Protein of unknown function DUF668, IPR021864:Protein of unknown function DUF3475	GO:0004672,GO:0005524,GO:0006468		DOWN						1.2949	3.41542	247.654	5.53832e-12	1.1709e-09	0.550344	3.41542	45.7446	2.42e-06	0.000101736		yes
MSTRG.40451|TraesCS5D02G361500|TraesCS5D02G361600	0;0						PF03547:Membrane transport protein	IPR004776:Membrane transport protein	GO:0005506,GO:0016705,GO:0020037,GO:0055114		DOWN						2.45702	3.08855	246.812	5.69975e-12	1.19745e-09	1.84741	3.08855	143.1	5.15e-10	8.32e-08
MSTRG.32233|TraesCS4D02G311500	0	TraesCS4D02G311500	Glycosyltransferase [Source:UniProtKB/TrEMBL;Acc:A0A1D5Y2L2]		IPR002213, IPR035595	PF00201	PF00201:UDP-glucoronosyl and UDP-glucosyl transferase	IPR002213:UDP-glucuronosyl/UDP-glucosyltransferase	GO:0003690,GO:0006355		DOWN				Yes		1.23805	8.37827	245.545	5.9527e-12	1.2361e-09	0.958074	8.37827	149.619	3.6e-10	6.13e-08		yes
TraesCS5D02G469500		TraesCS5D02G469500			IPR001810, IPR036047	PF00646	PF00646:F-box domain	IPR001810:F-box domain	0		DOWN						2.13736	3.28009	245.52	5.95775e-12	1.2361e-09	1.84259	3.28009	187.298	5.72e-11	1.3e-08		yes	2.5.1.18
MSTRG.40147|TraesCS5D02G302900	0	TraesCS5D02G302900		GO:0004553, GO:0005975	IPR001360, IPR017853, IPR033132	PF00232	PF00232:Glycosyl hydrolase family 1	IPR001360:Glycoside hydrolase family 1	GO:0009733		UP						3.51841	1.36874	244.054	6.26642e-12	1.29212e-09	3.69208	1.36874	247.777	5.52e-12	1.92e-09		yes
MSTRG.5472|TraesCS1D02G094900	0	TraesCS1D02G094900			IPR004045, IPR004046, IPR010987, IPR034347, IPR036249, IPR036282, IPR040079	PF00043, PF02798	PF02798:Glutathione S-transferase, N-terminal domain, PF00043:Glutathione S-transferase, C-terminal domain	IPR004045:Glutathione S-transferase, N-terminal, IPR004046:Glutathione S-transferase, C-terminal	GO:0008270		DOWN		Yes				2.6502	6.51547	245.887	6.31935e-12	1.29504e-09	2.18806	6.51547	173.6	1.14e-10	2.28e-08		yes
MSTRG.30847|TraesCS4D02G094400	0	TraesCS4D02G094400		GO:0005634, GO:0003677, GO:0006355, GO:0045893, GO:1901002	IPR003441, IPR036093	PF02365					DOWN						1.71045	6.01888	239.467	7.35284e-12	1.49032e-09	0.0719369	6.01888	0.46083	0.505851	0.688652		yes
MSTRG.40680|TraesCS5D02G404200	0	TraesCS5D02G404200			IPR002213	PF00201	PF00201:UDP-glucoronosyl and UDP-glucosyl transferase	IPR002213:UDP-glucuronosyl/UDP-glucosyltransferase	GO:0004181,GO:0006508,GO:0008270		DOWN				Yes		1.32392	6.00832	239.434	7.36146e-12	1.49032e-09	0.707344	6.00832	70.6522	1.18e-07	8.56e-06		yes
MSTRG.7561										0	DOWN						2.24506	2.31759	237.893	7.77269e-12	1.56409e-09	1.44723	2.31759	103.131	6.87e-09	7.5e-07	yes
MSTRG.50566|TraesCS7A02G470400	0	TraesCS7A02G470400	Molybdenum cofactor sulfurase [Source:UniProtKB/TrEMBL;Acc:A0A1D6BMJ2]		IPR000192, IPR005302, IPR005303, IPR015421, IPR015422, IPR015424, IPR028886	PF03473, PF03476	PF03473:MOSC domain, PF03476:MOSC N-terminal beta barrel domain, PF00266:Aminotransferase class-V	IPR005302:Molybdenum cofactor sulfurase, C-terminal, IPR005303:MOSC, N-terminal beta barrel, IPR000192:Aminotransferase class V domain	GO:0004499,GO:0050660,GO:0050661,GO:0055114		DOWN						1.47153	5.50195	237.056	8.00677e-12	1.60155e-09	1.22453	5.50195	166.669	1.49e-10	2.87e-08		yes
MSTRG.35006|TraesCS5A02G468300	0	TraesCS5A02G468300			IPR003441, IPR036093	PF02365	PF02365:No apical meristem (NAM) protein	IPR003441:NAC domain	GO:0016491,GO:0055114		DOWN						1.52762	5.62762	236.248	8.23996e-12	1.63838e-09	0.442437	5.62762	21.0013	0.000229534	0.00345567		yes
TraesCS5D02G286100		TraesCS5D02G286100			IPR005018	PF04526	PF04526:Protein of unknown function (DUF568)	IPR005018:DOMON domain	0		UP						3.32237	1.29055	236.007	8.31111e-12	1.64275e-09	3.35603	1.29055	234.39	8.81e-12	2.71e-09		yes
TraesCS5D02G278200		TraesCS5D02G278200			IPR025322	PF14009					DOWN						3.82464	1.17024	234.663	8.7202e-12	1.71347e-09	2.98802	1.17024	135.526	7.98e-10	1.2e-07		yes
MSTRG.25594|TraesCS4A02G039000	0	TraesCS4A02G039000			IPR005202	PF03514	PF03514:GRAS domain family	IPR005202:Transcription factor GRAS	GO:0004553,GO:0005975		DOWN						1.66151	4.59006	233.342	9.14403e-12	1.77424e-09	1.09543	4.59006	104.537	6.19e-09	6.82e-07		yes
MSTRG.373|TraesCS1A02G078800	0	TraesCS1A02G078800			IPR004045, IPR004046, IPR010987, IPR034347, IPR036249, IPR036282, IPR040079	PF00043, PF02798	PF02798:Glutathione S-transferase, N-terminal domain, PF00043:Glutathione S-transferase, C-terminal domain	IPR004045:Glutathione S-transferase, N-terminal, IPR004046:Glutathione S-transferase, C-terminal	GO:0006633,GO:0016020,GO:0016747		UP		Yes				3.10485	5.87994	238.39	9.15541e-12	1.77424e-09	4.4878	5.87994	429.812	6.23e-14	5.47e-11		yes
MSTRG.3631|TraesCS1B02G209700	0	TraesCS1B02G209700			IPR016040, IPR036291	PF13460	PF13460:NAD(P)H-binding	IPR016040:NAD(P)-binding domain	GO:0016758		DOWN						1.34839	2.56095	233.206	9.18884e-12	1.77424e-09	1.27901	2.56095	207.794	2.41e-11	6.5e-09		yes
TraesCS6D02G149400		TraesCS6D02G149400			IPR001810, IPR006566, IPR032675, IPR036047	PF00646, PF08387	PF00646:F-box domain, PF08387:FBD	IPR001810:F-box domain, IPR006566:FBD domain	0		DOWN						3.00945	1.11107	232.524	9.4179e-12	1.80802e-09	2.07491	1.11107	114.08	3.13e-09	3.84e-07		yes
MSTRG.17562|TraesCS3A02G181500	0	TraesCS3A02G181500			IPR002067, IPR018108, IPR023395	PF00153	PF00153:Mitochondrial carrier protein	IPR018108:Mitochondrial substrate/solute carrier	GO:0004672,GO:0005524,GO:0006468, GO:0005515		DOWN						1.68279	3.17669	232.113	9.5589e-12	1.8246e-09	0.597939	3.17669	30.2206	3.18e-05	0.000782412		yes
MSTRG.53966|TraesCS7D02G119700	0	TraesCS7D02G119700		GO:0006886, GO:0005622	IPR002014, IPR004152, IPR008942, IPR038425, IPR014645	PF00790, PF03127	PF03127:GAT domain, PF00790:VHS domain	IPR004152:GAT domain, IPR002014:VHS domain	GO:0016020,GO:0022857,GO:0055085		DOWN						1.6766	2.76229	231.476	9.78212e-12	1.8566e-09	1.5139	2.76229	185.395	6.22e-11	1.39e-08		yes
MSTRG.32403|TraesCS4D02G344300	0	TraesCS4D02G344300		GO:0016021, GO:0016020, GO:0055085, GO:0015267	IPR000425, IPR022357, IPR023271, IPR034294	PF00230	PF00230:Major intrinsic protein	IPR000425:Major intrinsic protein	GO:0003700,GO:0006355		DOWN						1.5252	4.34919	231.17	9.89139e-12	1.86673e-09	0.610689	4.34919	38.6912	7.12e-06	0.000239131		yes
TraesCS3A02G125900		TraesCS3A02G125900			IPR002213	PF00201	PF00201:UDP-glucoronosyl and UDP-glucosyl transferase	IPR002213:UDP-glucuronosyl/UDP-glucosyltransferase	GO:0005506,GO:0016705,GO:0020037,GO:0055114		DOWN				Yes		3.97407	0.597078	230.79	1.00294e-11	1.88214e-09	2.16109	0.597078	73.4984	8.85e-08	6.72e-06		yes
MSTRG.3788|TraesCS1B02G235100	0	TraesCS1B02G235100			IPR001471, IPR016177, IPR036955	PF00847	PF00847:AP2 domain	IPR001471:AP2/ERF domain	GO:0004672,GO:0005524,GO:0006468, GO:0005515		DOWN						1.38114	5.11115	229.154	1.06467e-11	1.98682e-09	0.622126	5.11115	48.414	1.66e-06	7.54e-05		yes
MSTRG.55583|TraesCS7D02G400500	0	TraesCS7D02G400500	KAR-UP F-box 1 [Source:Projected from Arabidopsis thaliana (AT1G31350) TAIR;Acc:AT1G31350]		IPR015915						DOWN						2.39211	2.22269	228.197	1.10274e-11	2.04643e-09	1.39819	2.22269	79.0029	5.2e-08	4.27e-06		yes
MSTRG.1088|TraesCS1A02G192300	0	TraesCS1A02G192300	60S ribosomal export protein NMD3 [Source:UniProtKB/TrEMBL;Acc:A0A1D5RQ61]	GO:0005737, GO:0005634, GO:0000055, GO:0043023	IPR007064, IPR039768	PF04981	PF04981:NMD3 family	IPR007064:Nmd3, N-terminal	GO:0030001,GO:0046872		DOWN						1.32293	7.16438	220.661	1.46129e-11	2.69684e-09	0.988351	7.16438	125.687	1.46e-09	1.97e-07		yes
MSTRG.26826|TraesCS4A02G234100	0	TraesCS4A02G234100			IPR005123, IPR026992, IPR027443	PF03171, PF14226					DOWN						2.83976	4.7004	223.33	1.47375e-11	2.7049e-09	2.00972	4.7004	119.844	2.29e-09	2.91e-07		yes
TraesCS2D02G589600		TraesCS2D02G589600			IPR004045, IPR004046, IPR010987, IPR036249, IPR036282, IPR040079	PF00043, PF13417	PF13417:Glutathione S-transferase, N-terminal domain, PF00043:Glutathione S-transferase, C-terminal domain	IPR004045:Glutathione S-transferase, N-terminal, IPR004046:Glutathione S-transferase, C-terminal	GO:0016791		DOWN		Yes				3.12692	5.32675	225.072	1.5085e-11	2.75355e-09	3.01695	5.32675	208.453	2.84e-11	7.48e-09		yes
MSTRG.17356|TraesCS3A02G149300	0	TraesCS3A02G149300			IPR018108, IPR023395	PF00153	PF00153:Mitochondrial carrier protein	IPR018108:Mitochondrial substrate/solute carrier	GO:0051287, GO:0004471,GO:0055114		DOWN						1.67711	2.15361	217.966	1.61962e-11	2.94031e-09	1.26876	2.15361	126.509	1.38e-09	1.9e-07		yes
MSTRG.5471|TraesCS1D02G094700|TraesCS1D02G094800	0;0						PF00043:Glutathione S-transferase, C-terminal domain, PF02798:Glutathione S-transferase, N-terminal domain	IPR004046:Glutathione S-transferase, C-terminal, IPR004045:Glutathione S-transferase, N-terminal	GO:0043531		DOWN						2.41254	5.6346	217.975	1.73193e-11	3.12722e-09	1.88462	5.6346	138.083	7.24e-10	1.11e-07			1.3.1.22
TraesCS3D02G496400		TraesCS3D02G496400			IPR005025, IPR029039	PF03358	PF03358:NADPH-dependent FMN reductase	IPR005025:NADPH-dependent FMN reductase-like	0		DOWN						8.68317	1.33856	221.573	1.7481e-11	3.13943e-09	7.18397	1.33856	163.88	2.06e-10	3.73e-08		yes
MSTRG.48987|TraesCS7A02G189500	0	TraesCS7A02G189500			IPR002213, IPR035595	PF00201	PF00201:UDP-glucoronosyl and UDP-glucosyl transferase	IPR002213:UDP-glucuronosyl/UDP-glucosyltransferase	GO:0005975		DOWN				Yes		3.97961	3.32221	222.289	1.82366e-11	3.24281e-09	3.41733	3.32221	154.755	3.45e-10	5.91e-08		yes
TraesCS7A02G113500		TraesCS7A02G113500			IPR002347, IPR036291	PF13561	PF13561:Enoyl-(Acyl carrier protein) reductase				DOWN						3.15679	0.911132	214.875	1.82507e-11	3.24281e-09	2.03918	0.911132	93.174	1.5e-08	1.47e-06		yes
TraesCS3D02G308200		TraesCS3D02G308200			IPR003406	PF02485	PF02485:Core-2/I-Branching enzyme	IPR003406:Glycosyl transferase, family 14	0		DOWN						3.96546	-0.31356	213.869	1.89806e-11	3.34245e-09	3.75887	-0.31356	167.297	1.45e-10	2.8e-08		yes
TraesCS5A02G349300		TraesCS5A02G349300	Flavin-containing monooxygenase [Source:UniProtKB/TrEMBL;Acc:A0A1D5YIA0]	GO:0055114, GO:0004499, GO:0050660, GO:0050661	IPR000960, IPR020946, IPR036188	PF00743	PF00743:Flavin-binding monooxygenase-like	IPR020946:Flavin monooxygenase-like	0		DOWN						1.97418	4.32086	213.827	1.90116e-11	3.34245e-09	1.11305	4.32086	71.44	1.09e-07	7.98e-06		yes
MSTRG.54274|TraesCS7D02G190600	0	TraesCS7D02G190600	Glycosyltransferase [Source:UniProtKB/TrEMBL;Acc:A0A1D6SFG9]		IPR002213, IPR035595	PF00201	PF00201:UDP-glucoronosyl and UDP-glucosyl transferase	IPR002213:UDP-glucuronosyl/UDP-glucosyltransferase	GO:0016787		DOWN				Yes		3.76247	3.56611	219.297	2.01202e-11	3.51882e-09	3.20079	3.56611	151.748	3.99e-10	6.64e-08		yes	2.4.2.10
MSTRG.49298|TraesCS7A02G246100	0	TraesCS7A02G246100			IPR006957, IPR023278	PF04873	PF04873:Ethylene insensitive 3	IPR006957:Ethylene insensitive 3	GO:0003677,GO:0006355		DOWN						1.30323	6.89311	211.695	2.06712e-11	3.59635e-09	0.96038	6.89311	117.422	2.49e-09	3.12e-07		yes
MSTRG.9239|TraesCS2A02G315600|TraesCS2A02G315700	0;0						PF00248:Aldo/keto reductase family	IPR023210:NADP-dependent oxidoreductase domain	GO:0008270		UP						2.20874	5.53898	208.962	2.32497e-11	4.02401e-09	2.69286	5.53898	297.745	1.17e-12	5.44e-10			2.7.11.1
MSTRG.10149|TraesCS2A02G483000	0	TraesCS2A02G483000		GO:0016758	IPR002213, IPR035595	PF00201	PF00201:UDP-glucoronosyl and UDP-glucosyl transferase	IPR002213:UDP-glucuronosyl/UDP-glucosyltransferase	GO:0015098,GO:0015689		DOWN				Yes		2.3602	3.58412	207.968	2.39726e-11	4.11046e-09	1.6511	3.58412	107.568	4.96e-09	5.63e-07		yes
MSTRG.31750|TraesCS4D02G225800	0	TraesCS4D02G225800		GO:0016740, GO:0005515	IPR004045, IPR004046, IPR010987, IPR036249, IPR036282	PF00043, PF13417	PF00043:Glutathione S-transferase, C-terminal domain, PF13417:Glutathione S-transferase, N-terminal domain	IPR004046:Glutathione S-transferase, C-terminal, IPR004045:Glutathione S-transferase, N-terminal	GO:0006629, GO:0016717,GO:0055114		DOWN		Yes				1.73321	7.04007	207.945	2.39953e-11	4.11046e-09	1.6405	7.04007	187.396	5.69e-11	1.3e-08		yes
MSTRG.24594|TraesCS3D02G359100	0	TraesCS3D02G359100		GO:0016021, GO:0005737, GO:0006629, GO:0016020, GO:0055114, GO:0016627, GO:0008202, GO:0003865	IPR001104, IPR016636, IPR039357	PF02544	PF02544:3-oxo-5-alpha-steroid 4-dehydrogenase	IPR001104:3-oxo-5-alpha-steroid 4-dehydrogenase, C-terminal	GO:0030247, GO:0004672,GO:0005524,GO:0006468		DOWN						3.39056	4.87474	214.207	2.50954e-11	4.27697e-09	1.65838	4.87474	58.3356	5.26e-07	2.9e-05		yes
MSTRG.37333|TraesCS5B02G326600	0	TraesCS5B02G326600	Protein DETOXIFICATION [Source:UniProtKB/TrEMBL;Acc:W5FBV9]	GO:0016021, GO:0016020, GO:0055085, GO:0015238, GO:0015297, GO:0042910	IPR002528	PF01554	PF01554:MatE	IPR002528:Multi antimicrobial extrusion protein	GO:0016192		UP						2.77864	3.52323	208.717	2.52547e-11	4.28228e-09	2.86891	3.52323	218.085	1.75e-11	4.96e-09		yes
MSTRG.31449|TraesCS4D02G182800	0	TraesCS4D02G182800	Calcium-binding protein CP1 [Source:Projected from Arabidopsis thaliana (AT5G49480) UniProtKB/Swiss-Prot;Acc:Q9FDX6]		IPR002048, IPR011992, IPR018247, IPR039647	PF00036, PF13499	PF00036:EF hand, PF13499:EF-hand domain pair	IPR002048:EF-hand domain	GO:0004672,GO:0006468		DOWN						2.19706	4.72251	205.324	2.69129e-11	4.5404e-09	1.14978	4.72251	59.6917	3.96e-07	2.32e-05		yes
MSTRG.17218|TraesCS3A02G124700|TraesCS3A02G124800	0;0						PF00201:UDP-glucoronosyl and UDP-glucosyl transferase	IPR002213:UDP-glucuronosyl/UDP-glucosyltransferase	GO:0003677,GO:0006275		UP						2.03834	6.20717	204.118	2.8011e-11	4.70191e-09	2.07283	6.20717	209.604	2.25e-11	6.1e-09
MSTRG.3748|TraesCS1B02G229100	0	TraesCS1B02G229100			IPR005735	PF00656, PF06943	PF00656:Caspase domain, PF06943:LSD1 zinc finger	IPR005735:Zinc finger, LSD1-type	GO:0003700,GO:0006355		DOWN						1.42963	4.72095	203.904	2.8257e-11	4.71949e-09	1.3756	4.72095	188.054	5.53e-11	1.28e-08		yes	2.5.1.18
MSTRG.41282|TraesCS5D02G507300	0	TraesCS5D02G507300		GO:0003824	IPR000073, IPR000639, IPR029058	PF00561					DOWN						2.88804	8.01538	206.502	2.84872e-11	4.73425e-09	2.83106	8.01538	199.13	3.85e-11	9.66e-09		yes
MSTRG.25183|TraesCS3D02G493700	0	TraesCS3D02G493700			IPR000836, IPR001754, IPR011060, IPR013785, IPR014732, IPR023031, IPR029057	PF00156, PF00215	PF00215:Orotidine 5'-phosphate decarboxylase / HUMPS family, PF00156:Phosphoribosyl transferase domain	IPR001754:Orotidine 5'-phosphate decarboxylase domain, IPR000836:Phosphoribosyltransferase domain	GO:0003712,GO:0006357,GO:0016592		UP						1.1995	5.51331	203.445	2.87916e-11	4.76115e-09	1.23414	5.51331	214.039	1.89e-11	5.29e-09		yes
MSTRG.48001							PF00481:Protein phosphatase 2C	IPR001932:PPM-type phosphatase domain	GO:0010274	Q69QZ0;91.57;P2C27_ORYSJ;Probable protein phosphatase 2C 27 (OsPP2C27) (EC 3.1.3.16);Oryza sativa subsp. japonica (Rice)	DOWN						2.08024	6.41301	203.32	2.89397e-11	4.76208e-09	1.47693	6.41301	107.114	5.12e-09	5.8e-07	yes
MSTRG.8801|TraesCS2A02G251800	0	TraesCS2A02G251800	Non-specific serine/threonine protein kinase [Source:UniProtKB/TrEMBL;Acc:V9LSK7]		IPR000719, IPR004041, IPR008271, IPR011009, IPR017441, IPR018451	PF00069, PF03822	PF03822:NAF domain, PF00069:Protein kinase domain	IPR004041:NAF domain, IPR000719:Protein kinase domain	GO:0005515, GO:0043531		DOWN						1.45386	6.46489	201.172	3.16131e-11	5.15553e-09	0.780268	6.46489	60.2544	3.69e-07	2.18e-05		yes
TraesCS2A02G304000		TraesCS2A02G304000			IPR005202	PF03514	PF03514:GRAS domain family	IPR005202:Transcription factor GRAS	GO:0005515		DOWN						1.72471	2.42157	201.152	3.16394e-11	5.15553e-09	1.02002	2.42157	71.5907	1.07e-07	7.93e-06		yes
TraesCS3A02G183100		TraesCS3A02G183100		GO:0003824, GO:0009058	IPR003719	PF02567					DOWN						2.49328	1.40695	200.273	3.28133e-11	5.32085e-09	0.775364	1.40695	20.7927	0.000241368	0.00357704		yes
MSTRG.10098|TraesCS2A02G474700	0	TraesCS2A02G474700	Glycosyltransferase [Source:UniProtKB/TrEMBL;Acc:W5AVL3]		IPR002213, IPR035595	PF00201	PF00201:UDP-glucoronosyl and UDP-glucosyl transferase	IPR002213:UDP-glucuronosyl/UDP-glucosyltransferase	GO:0003824,GO:0050662		DOWN				Yes		3.18115	1.98882	200.017	3.31635e-11	5.35165e-09	2.42735	1.98882	120.499	2.03e-09	2.64e-07		yes
MSTRG.53674|TraesCS7D02G050800	0	TraesCS7D02G050800			IPR004045, IPR010987, IPR036249, IPR036282, IPR040079	PF13410, PF13417	PF13410:Glutathione S-transferase, C-terminal domain, PF13417:Glutathione S-transferase, N-terminal domain	IPR004045:Glutathione S-transferase, N-terminal	GO:0005515		DOWN		Yes				1.81746	1.74478	199.49	3.38989e-11	5.44404e-09	1.69622	1.74478	172.897	1.11e-10	2.25e-08		yes
TraesCS2A02G402000		TraesCS2A02G402000			IPR001680, IPR017986, IPR019775, IPR020472, IPR036322, IPR040324	PF00400	PF00400:WD domain, G-beta repeat	IPR001680:WD40 repeat	GO:0005506,GO:0016705,GO:0020037,GO:0055114		DOWN						1.28304	3.09988	199.313	3.41492e-11	5.458e-09	0.846647	3.09988	87.9495	2.33e-08	2.14e-06		yes
MSTRG.32013|TraesCS4D02G269300	0	TraesCS4D02G269300			IPR002938, IPR036188	PF01494	PF01494:FAD binding domain	IPR002938:FAD-binding domain	GO:0004518		DOWN						2.68023	5.59482	200.201	3.73948e-11	5.94827e-09	1.35324	5.59482	56.5006	6.12e-07	3.29e-05		yes
MSTRG.5392|TraesCS1D02G081200	0	TraesCS1D02G081200		GO:0016740, GO:0004364, GO:0005515	IPR004045, IPR004046, IPR010987, IPR034347, IPR036249, IPR036282	PF00043, PF02798	PF02798:Glutathione S-transferase, N-terminal domain, PF00043:Glutathione S-transferase, C-terminal domain	IPR004045:Glutathione S-transferase, N-terminal, IPR004046:Glutathione S-transferase, C-terminal	GO:0004672,GO:0005524,GO:0006468		UP		Yes				2.53198	8.23834	195.56	4.33415e-11	6.86151e-09	3.45886	8.23834	332.88	4.95e-13	2.76e-10		yes
MSTRG.1048|TraesCS1A02G186500	0	TraesCS1A02G186500			IPR004045, IPR010987, IPR036249, IPR036282, IPR040079	PF02798, PF13410	PF13410:Glutathione S-transferase, C-terminal domain, PF02798:Glutathione S-transferase, N-terminal domain	IPR004045:Glutathione S-transferase, N-terminal	GO:0004672,GO:0005524,GO:0006468		DOWN		Yes				2.11546	6.77806	193.109	4.43991e-11	6.99579e-09	2.02751	6.77806	178.345	8.57e-11	1.83e-08		yes
TraesCS7A02G113400		TraesCS7A02G113400			IPR002347, IPR036291	PF13561	PF13561:Enoyl-(Acyl carrier protein) reductase				DOWN						2.50277	1.47737	190.35	5.00186e-11	7.84422e-09	1.953	1.47737	117.327	2.51e-09	3.12e-07		yes
TraesCS2D02G283600		TraesCS2D02G283600		GO:0016021, GO:0055085, GO:0016020, GO:0005774	IPR004813	PF03169	PF03169:OPT oligopeptide transporter protein	IPR004813:Oligopeptide transporter, OPT superfamily	GO:0008061		DOWN						1.93904	2.66306	189.253	5.24695e-11	8.19015e-09	1.45378	2.66306	105.813	5.63e-09	6.27e-07		yes	4.1.99.22
MSTRG.31840|TraesCS4D02G239600	0	TraesCS4D02G239600	Similar to HSP protein (Fragment) [Source: Projected from Oryza sativa (Os03g0224700)]	GO:0003700, GO:0043565, GO:0005634, GO:0006355	IPR000232, IPR027725, IPR036388, IPR036390	PF00447	PF00447:HSF-type DNA-binding	IPR000232:Heat shock factor (HSF)-type, DNA-binding	GO:0005515		DOWN						1.12605	3.87513	185.738	6.12692e-11	9.51924e-09	0.68056	3.87513	68.5208	1.48e-07	1.04e-05		yes
MSTRG.1947|TraesCS1A02G348800	0	TraesCS1A02G348800			IPR001128, IPR002401, IPR017972, IPR036396	PF00067	PF00067:Cytochrome P450	IPR001128:Cytochrome P450	GO:0006886		DOWN						1.46439	7.61489	183.62	6.73558e-11	1.04164e-08	0.856141	7.61489	65.2869	2.09e-07	1.39e-05		yes
MSTRG.49272|TraesCS7A02G242600	0	TraesCS7A02G242600			IPR013536, IPR018997, IPR029071, IPR036339	PF08325, PF09409	PF08325:WLM domain, PF09409:PUB domain	IPR013536:WLM domain, IPR018997:PUB domain	GO:0003677		UP						1.76837	7.79099	182.855	6.97171e-11	1.07319e-08	1.80167	7.79099	189.284	5.24e-11	1.24e-08		yes
MSTRG.14276|TraesCS2D02G157800	0	TraesCS2D02G157800			IPR001128, IPR002401, IPR017972, IPR036396	PF00067	PF00067:Cytochrome P450	IPR001128:Cytochrome P450	GO:0004579,GO:0005783,GO:0006486,GO:0016021		DOWN	yes					3.51779	5.63683	192.721	7.10463e-11	1.08429e-08	2.64474	5.63683	114.634	4.22e-09	4.99e-07		yes
MSTRG.54585|TraesCS7D02G244600	0	TraesCS7D02G244600			IPR006957, IPR023278	PF04873	PF04873:Ethylene insensitive 3	IPR006957:Ethylene insensitive 3	GO:0004672,GO:0005524,GO:0006468, GO:0005515		DOWN						1.28468	5.62223	182.424	7.10873e-11	1.08429e-08	0.850253	5.62223	81.8608	3.99e-08	3.39e-06		yes
MSTRG.36989|TraesCS5B02G252100	0	TraesCS5B02G252100			IPR005150, IPR029044	PF03552	PF03552:Cellulose synthase	IPR005150:Cellulose synthase	GO:0008270		DOWN						1.90655	4.69779	181.804	7.31115e-11	1.1101e-08	1.86186	4.69779	174.106	1.04e-10	2.16e-08		yes
MSTRG.15496|TraesCS2D02G338200	0	TraesCS2D02G338200			IPR008811, IPR013785, IPR017853	PF05691	PF05691:Raffinose synthase or seed imbibition protein Sip1	IPR008811:Glycosyl hydrolases 36	GO:0003676,GO:0005524, GO:0003676, GO:0004386		DOWN						1.22848	4.35474	181.073	7.55839e-11	1.14245e-08	1.0873	4.35474	142.938	5.2e-10	8.33e-08		yes
TraesCS3D02G442900		TraesCS3D02G442900			IPR015300						DOWN						1.28983	5.84175	180.293	7.83195e-11	1.17543e-08	0.797227	5.84175	70.542	1.2e-07	8.62e-06		yes
MSTRG.25224|TraesCS3D02G500600	0	TraesCS3D02G500600			IPR013936	PF08627	PF08627:CRT-like, chloroquine-resistance transporter-like	IPR013936:Chloroquine-resistance transporter-like	GO:0016020, GO:0005524,GO:0016887		UP						1.18246	4.82616	180.251	7.84701e-11	1.17543e-08	1.66428	4.82616	344.704	3.31e-13	1.97e-10		yes
MSTRG.8095|TraesCS2A02G152400	0	TraesCS2A02G152400		GO:0016021, GO:0020037, GO:0004497, GO:0005506, GO:0016705, GO:0055114	IPR001128, IPR002401, IPR017972, IPR036396	PF00067	PF00067:Cytochrome P450	IPR001128:Cytochrome P450	GO:0005524,GO:0016887, GO:0005524,GO:0016021,GO:0042626,GO:0055085		DOWN						3.14769	4.31791	184.271	8.36803e-11	1.24788e-08	2.39722	4.31791	108.293	5.63e-09	6.27e-07		yes
MSTRG.32761|TraesCS5A02G059400	0	TraesCS5A02G059400	CNX2 [Source:Projected from Arabidopsis thaliana (AT2G31955) UniProtKB/TrEMBL;Acc:A0A178W0P6]		IPR000385, IPR006638, IPR007197, IPR010505, IPR013483, IPR013785	PF06463, PF13353	PF04055:Radical SAM superfamily, PF13353:4Fe-4S single cluster domain, PF06463:Molybdenum Cofactor Synthesis C	IPR007197:Radical SAM, IPR010505:Molybdenum cofactor synthesis C-terminal	GO:0003690,GO:0006355		UP						1.16888	5.52032	177.985	8.70895e-11	1.29295e-08	1.25116	5.52032	202.343	3.01e-11	7.8e-09		yes
TraesCS7D02G108700		TraesCS7D02G108700			IPR002347, IPR036291	PF13561	PF13561:Enoyl-(Acyl carrier protein) reductase				DOWN						2.36868	1.44908	177.819	8.77617e-11	1.29716e-08	1.74487	1.44908	98.2216	1e-08	1.05e-06		yes
MSTRG.47525|TraesCS6D02G256700	0	TraesCS6D02G256700		GO:0016021, GO:0005524, GO:0004672, GO:0006468	IPR000719, IPR001245, IPR008271, IPR011009	PF07714	PF07714:Protein tyrosine kinase	IPR001245:Serine-threonine/tyrosine-protein kinase, catalytic domain	GO:0015078,GO:0033180,GO:1902600		DOWN						1.64629	4.9048	176.75	9.22258e-11	1.35714e-08	0.535369	4.9048	19.6962	0.000315912	0.00435703		yes
TraesCS5D02G278100		TraesCS5D02G278100			IPR025322	PF14009					DOWN						3.79742	1.85472	177.805	9.6317e-11	1.41113e-08	2.70946	1.85472	86.8355	2.72e-08	2.43e-06		yes
MSTRG.27083|TraesCS4A02G275300		TraesCS4A02G275300		GO:0016787	IPR006439, IPR010237, IPR023214, IPR036412	PF13242					DOWN						3.32416	2.86467	178.438	9.9708e-11	1.45443e-08	1.39161	2.86467	33.3101	1.87e-05	0.000511058		yes
MSTRG.23092|TraesCS3D02G128500	0	TraesCS3D02G128500			IPR003480, IPR023213	PF02458	PF02458:Transferase family	IPR003480:Transferase	GO:0000413,GO:0003755		DOWN						1.79223	6.34559	174.011	1.04865e-10	1.52301e-08	1.40172	6.34559	109.563	4.29e-09	5.05e-07		yes
TraesCS1B02G194600		TraesCS1B02G194600			IPR004045, IPR010987, IPR036249	PF02798	PF02798:Glutathione S-transferase, N-terminal domain	IPR004045:Glutathione S-transferase, N-terminal	GO:0008168		DOWN		Yes				4.07178	2.5787	178.911	1.07627e-10	1.55635e-08	3.39239	2.5787	123.123	2.1e-09	2.72e-07		yes
MSTRG.33560|TraesCS5A02G185500	0	TraesCS5A02G185500		GO:0005524, GO:0016020, GO:0016887	IPR003439, IPR003593, IPR013525, IPR013581, IPR027417, IPR029481, IPR034001, IPR034003	PF08370, PF14510	PF01061:ABC-2 type transporter, PF08370:Plant PDR ABC transporter associated, PF14510:ABC-transporter N-terminal, PF00005:ABC transporter	IPR013525:ABC-2 type transporter, IPR013581:Plant PDR ABC transporter associated, IPR029481:ABC-transporter N-terminal domain, IPR003439:ABC transporter-like	GO:0016021		DOWN						4.41649	7.64862	187.184	1.10955e-10	1.59756e-08	2.73915	7.64862	85.2604	4.41e-08	3.68e-06		yes	1.8.1.2
TraesCS3D02G414300		TraesCS3D02G414300		GO:0022857, GO:0016020, GO:0055085	IPR000109, IPR036259	PF00854	PF00854:POT family	IPR000109:Proton-dependent oligopeptide transporter family	0		DOWN						3.7869	3.60244	180.038	1.18564e-10	1.69979e-08	3.61911	3.60244	163.623	2.55e-10	4.45e-08		yes
MSTRG.15360|TraesCS2D02G315600	0	TraesCS2D02G315600		GO:0005634, GO:0005737	IPR005645, IPR029058	PF03959	PF03959:Serine hydrolase (FSH1)	IPR005645:Serine hydrolase FSH	GO:0003677		UP						1.89789	2.59986	171.033	1.20826e-10	1.72481e-08	2.07136	2.59986	202.614	2.98e-11	7.77e-09		yes	2.4.2.60
TraesCS7A02G403800		TraesCS7A02G403800			IPR012871	PF07893	PF07893:Protein of unknown function (DUF1668)	IPR012871:Protein of unknown function DUF1677, Oryza sativa	0		DOWN						2.90437	0.912702	169.234	1.31772e-10	1.87308e-08	2.2384	0.912702	99.3394	9.18e-09	9.74e-07		yes
MSTRG.46841|TraesCS6D02G161200	0	TraesCS6D02G161200			IPR003439, IPR003593, IPR011527, IPR017871, IPR027417, IPR036640, IPR039421	PF00005, PF00664	PF00005:ABC transporter, PF00664:ABC transporter transmembrane region	IPR003439:ABC transporter-like, IPR011527:ABC transporter type 1, transmembrane domain	GO:0004672,GO:0005524,GO:0006468, GO:0004672,GO:0006468		DOWN			Yes			1.50636	7.06198	168.897	1.33943e-10	1.89586e-08	1.34986	7.06198	137.194	7.23e-10	1.11e-07		yes
TraesCS5A02G427900		TraesCS5A02G427900			IPR000674, IPR001041, IPR002346, IPR002888, IPR005107, IPR006058, IPR008274, IPR016166, IPR016208, IPR036010, IPR036318, IPR036683, IPR036856, IPR036884, IPR037165	PF02738, PF03450	PF01315:Aldehyde oxidase and xanthine dehydrogenase, a/b hammerhead domain, PF02738:Molybdopterin-binding domain of aldehyde dehydrogenase, PF00111:2Fe-2S iron-sulfur cluster binding domain, PF03450:CO dehydrogenase flavoprotein C-terminal domain, PF00941:FAD binding domain in molybdopterin dehydrogenase, PF01799:[2Fe-2S] binding domain	IPR000674:Aldehyde oxidase/xanthine dehydrogenase, a/b hammerhead, IPR008274:Aldehyde oxidase/xanthine dehydrogenase, molybdopterin binding, IPR001041:2Fe-2S ferredoxin-type iron-sulfur binding domain, IPR005107:CO dehydrogenase flavoprotein, C-terminal, IPR002346:Molybdopterin dehydrogenase, FAD-binding, IPR002888:[2Fe-2S]-binding	0		DOWN						2.02213	1.24504	168.456	1.36844e-10	1.92875e-08	0.799324	1.24504	27.1032	5.91e-05	0.00126329		yes
MSTRG.47422|TraesCS6D02G241700		TraesCS6D02G241700			IPR003480, IPR023213	PF02458	PF02458:Transferase family	IPR003480:Transferase	GO:0003700,GO:0006355		DOWN						1.84375	3.24218	167.665	1.42217e-10	1.99606e-08	1.80572	3.24218	160.613	2.02e-10	3.69e-08		yes
MSTRG.17101|TraesCS3A02G102000	0	TraesCS3A02G102000			IPR005025, IPR029039	PF03358	PF03358:NADPH-dependent FMN reductase	IPR005025:NADPH-dependent FMN reductase-like	GO:0045454, GO:0016972,GO:0055114		UP						1.7586	7.64651	167.351	1.44421e-10	2.01851e-08	2.20527	7.64651	253.029	4.62e-12	1.71e-09		yes
MSTRG.10309|TraesCS2A02G513200	0	TraesCS2A02G513200									DOWN						3.18807	1.3394	167.162	1.45763e-10	2.02878e-08	2.03023	1.3394	71.5202	1.08e-07	7.97e-06		yes
MSTRG.7754|TraesCS2A02G081400	0	TraesCS2A02G081400		GO:0005524, GO:0004672, GO:0004674, GO:0006468	IPR000719, IPR001245, IPR008271, IPR011009, IPR017441	PF07714	PF07714:Protein tyrosine kinase	IPR001245:Serine-threonine/tyrosine-protein kinase, catalytic domain	GO:0016747		DOWN						1.18215	2.65762	166.86	1.47935e-10	2.05047e-08	0.811332	2.65762	77.3384	6.09e-08	4.89e-06		yes
MSTRG.9576|TraesCS2A02G371400		TraesCS2A02G371400			IPR002347, IPR036291	PF00106	PF00106:short chain dehydrogenase	IPR002347:Short-chain dehydrogenase/reductase SDR	GO:0003700,GO:0006355		DOWN						5.11109	-0.370328	166.568	1.50073e-10	2.0715e-08	4.16107	-0.370328	103.363	6.76e-09	7.4e-07		yes
MSTRG.1832|TraesCS1A02G323400	0	TraesCS1A02G323400		GO:0016491, GO:0020037, GO:0055114, GO:0051539, GO:0051536, GO:0050311	IPR005117, IPR006066, IPR006067, IPR011787, IPR036136	PF01077, PF03460	PF03460:Nitrite/Sulfite reductase ferredoxin-like half domain, PF01077:Nitrite and sulphite reductase 4Fe-4S domain	IPR005117:Nitrite/Sulfite reductase ferredoxin-like domain, IPR006067:Nitrite/sulphite reductase 4Fe-4S domain	GO:0005515, GO:0004672,GO:0005524,GO:0006468		DOWN						1.50721	8.07766	165.553	1.57765e-10	2.16872e-08	1.14972	8.07766	98.7662	9.6e-09	1.01e-06		yes	1.3.1.22
TraesCS5D02G491100		TraesCS5D02G491100			IPR013087, IPR036236	PF13912	PF13912:C2H2-type zinc finger				DOWN						1.74252	2.11982	164.915	1.62829e-10	2.22915e-08	1.03865	2.11982	56.9101	5.51e-07	3.01e-05		yes
MSTRG.50155|TraesCS7A02G376800	0	TraesCS7A02G376800	Thiamine thiazole synthase, chloroplastic [Source:UniProtKB/TrEMBL;Acc:A0A341Y122]		IPR002922, IPR027495, IPR036188	PF01946	PF01946:Thi4 family				UP						1.44804	9.99932	164.716	1.64447e-10	2.24211e-08	1.94677	9.99932	286.185	1.63e-12	7.24e-10		yes
MSTRG.13196|TraesCS2B02G509500	0	TraesCS2B02G509500			IPR002213, IPR035595	PF00201	PF00201:UDP-glucoronosyl and UDP-glucosyl transferase	IPR002213:UDP-glucuronosyl/UDP-glucosyltransferase	GO:0006396		DOWN				Yes		1.92628	2.22703	164.585	1.65517e-10	2.24753e-08	1.4809	2.22703	100.106	8.65e-09	9.24e-07		yes
MSTRG.26697|TraesCS4A02G211600	0	TraesCS4A02G211600		GO:0005524, GO:0004672, GO:0006468	IPR000719, IPR011009, IPR017441	PF00069	PF00069:Protein kinase domain	IPR000719:Protein kinase domain	GO:0009055,GO:0015035,GO:0045454		DOWN						1.42683	4.46357	162.387	1.84732e-10	2.4983e-08	0.811817	4.46357	54.2676	7.66e-07	3.98e-05		yes
MSTRG.49368|TraesCS7A02G255700	0	TraesCS7A02G255700			IPR005018	PF04526					DOWN						1.65217	5.67539	161.681	1.91416e-10	2.57825e-08	1.12646	5.67539	77.6845	5.89e-08	4.75e-06		yes
MSTRG.18325|TraesCS3A02G289200	0	TraesCS3A02G289200			IPR000232, IPR027725, IPR036388, IPR036390	PF00447	PF00447:HSF-type DNA-binding	IPR000232:Heat shock factor (HSF)-type, DNA-binding	GO:0005515, GO:0004672,GO:0005524,GO:0006468		DOWN						0.862661	3.98323	161.256	1.95581e-10	2.62377e-08	0.621205	3.98323	83.8008	3.35e-08	2.91e-06		yes
TraesCS5D02G355700		TraesCS5D02G355700	Flavin-containing monooxygenase [Source:UniProtKB/TrEMBL;Acc:A0A1D5ZY20]	GO:0055114, GO:0004499, GO:0050660, GO:0050661	IPR000960, IPR020946, IPR036188	PF00743	PF00743:Flavin-binding monooxygenase-like	IPR020946:Flavin monooxygenase-like	0		DOWN						2.20281	1.91704	160.935	1.98783e-10	2.65606e-08	1.6407	1.91704	85.7864	2.81e-08	2.51e-06		yes
MSTRG.22672|TraesCS3D02G031100	0	TraesCS3D02G031100			IPR002213	PF00201	PF00201:UDP-glucoronosyl and UDP-glucosyl transferase	IPR002213:UDP-glucuronosyl/UDP-glucosyltransferase	GO:0005515		UP				Yes		1.54579	6.23054	160.284	2.0546e-10	2.73433e-08	1.6829	6.23054	187.731	5.61e-11	1.29e-08		yes
MSTRG.10373|TraesCS2A02G525000	0	TraesCS2A02G525000			IPR003480, IPR023213	PF02458	PF02458:Transferase family	IPR003480:Transferase	GO:0004252,GO:0006508		DOWN						1.96768	4.46482	160.18	2.08194e-10	2.75973e-08	1.3704	4.46482	79.8517	4.82e-08	3.99e-06		yes
TraesCS3D02G429800		TraesCS3D02G429800			IPR004045, IPR004046, IPR010987, IPR036249, IPR036282	PF00043, PF13417	PF13417:Glutathione S-transferase, N-terminal domain, PF00043:Glutathione S-transferase, C-terminal domain	IPR004045:Glutathione S-transferase, N-terminal, IPR004046:Glutathione S-transferase, C-terminal	0		DOWN		Yes				4.16449	5.62067	172.822	2.2282e-10	2.94193e-08	3.69042	5.62067	138.956	1.21e-09	1.7e-07		yes
MSTRG.18800|TraesCS3A02G366000	0	TraesCS3A02G366000			IPR001104, IPR016636, IPR039357	PF02544	PF02544:3-oxo-5-alpha-steroid 4-dehydrogenase	IPR001104:3-oxo-5-alpha-steroid 4-dehydrogenase, C-terminal	GO:0006351,GO:0043565, GO:0003700,GO:0006355		DOWN						3.1572	3.19813	162.323	2.24998e-10	2.95899e-08	1.73759	3.19813	52.0367	1.11e-06	5.43e-05		yes
MSTRG.17220|TraesCS3A02G125200	0	TraesCS3A02G125200			IPR002213, IPR035595	PF00201	PF00201:UDP-glucoronosyl and UDP-glucosyl transferase	IPR002213:UDP-glucuronosyl/UDP-glucosyltransferase	GO:0004672,GO:0005524,GO:0006468		UP				Yes		3.46576	2.05782	159.281	2.35891e-10	3.09008e-08	3.99607	2.05782	192.933	4.93e-11	1.19e-08		yes
MSTRG.48922|TraesCS7A02G174500	0	TraesCS7A02G174500			IPR001155, IPR013785	PF00724	PF00724:NADH:flavin oxidoreductase / NADH oxidase family	IPR001155:NADH:flavin oxidoreductase/NADH oxidase, N-terminal	GO:0008270		DOWN						1.30716	2.82114	156.454	2.50189e-10	3.25323e-08	0.544819	2.82114	27.6657	5.27e-05	0.00115161		yes
MSTRG.25049|TraesCS3D02G450500	0	TraesCS3D02G450500			IPR005123, IPR026992, IPR027443	PF03171, PF14226	PF14226:non-haem dioxygenase in morphine synthesis N-terminal, PF03171:2OG-Fe(II) oxygenase superfamily	IPR026992:Non-haem dioxygenase N-terminal domain, IPR005123:Oxoglutarate/iron-dependent dioxygenase	GO:0016872		DOWN						2.03352	7.77775	156.843	2.50293e-10	3.25323e-08	1.87243	7.77775	134.706	8.54e-10	1.27e-07		yes
TraesCS7D02G508800		TraesCS7D02G508800	NF-X-like 1 [Source:Projected from Arabidopsis thaliana (AT1G10170) TAIR;Acc:AT1G10170]	GO:0003700, GO:0005634, GO:0008270, GO:0006355	IPR000967, IPR034078	PF01422	PF01422:NF-X1 type zinc finger	IPR000967:Zinc finger, NF-X1-type	0		DOWN						1.08472	6.89852	155.476	2.63285e-10	3.40883e-08	0.380815	6.89852	19.8548	0.000303692	0.00424743		yes
TraesCS3D02G440900		TraesCS3D02G440900		GO:0016491, GO:0008270, GO:0055114	IPR002328, IPR011032, IPR013149, IPR013154, IPR020843, IPR036291	PF00107, PF08240	PF00107:Zinc-binding dehydrogenase, PF08240:Alcohol dehydrogenase GroES-like domain	IPR013149:Alcohol dehydrogenase, C-terminal, IPR013154:Alcohol dehydrogenase, N-terminal	0		DOWN						1.50688	6.30846	154.894	2.71442e-10	3.50086e-08	0.867056	6.30846	53.3928	8.56e-07	4.39e-05		yes
MSTRG.47330|TraesCS6D02G226700	0	TraesCS6D02G226700	Cationic amino acid transporter 9, chloroplastic [Source:Projected from Arabidopsis thaliana (AT1G05940) UniProtKB/Swiss-Prot;Acc:Q9C5D6]		IPR002293, IPR029485	PF13520, PF13906	PF13906:C-terminus of AA_permease, PF13520:Amino acid permease	IPR029485:Cationic amino acid transporter, C-terminal, IPR002293:Amino acid/polyamine transporter I	GO:0005515		DOWN						1.21041	6.86809	154.304	2.7998e-10	3.59709e-08	1.10316	6.86809	128.966	1.19e-09	1.67e-07		yes
MSTRG.46816|TraesCS6D02G157600	0	TraesCS6D02G157600			IPR025322	PF14009	PF14009:Domain of unknown function (DUF4228)	IPR025322:Protein of unknown function DUF4228, plant	GO:0016747		DOWN						3.82518	4.17001	163.308	2.97184e-10	3.80351e-08	2.54673	4.17001	76.6193	8.99e-08	6.78e-06		yes	2.8.1.9
MSTRG.8332|TraesCS2A02G188700	0	TraesCS2A02G188700			IPR003663, IPR005828, IPR005829, IPR020846, IPR036259	PF00083	PF00083:Sugar (and other) transporter	IPR005828:Major facilitator, sugar transporter-like	GO:0030001,GO:0046872		DOWN						1.89464	1.72658	152.732	3.04253e-10	3.87911e-08	1.75671	1.72658	124.766	1.54e-09	2.07e-07		yes
MSTRG.23086|TraesCS3D02G126300|TraesCS3D02G126400|TraesCS3D02G126500	0;0;0						PF00201:UDP-glucoronosyl and UDP-glucosyl transferase	IPR002213:UDP-glucuronosyl/UDP-glucosyltransferase	GO:0006355,GO:0008270,GO:0043565		DOWN						2.30023	7.68177	153.61	3.16238e-10	4.01658e-08	1.89601	7.68177	107.95	5.16e-09	5.81e-07
MSTRG.47347|TraesCS6D02G228800	0	TraesCS6D02G228800	Glutathione peroxidase [Source:UniProtKB/TrEMBL;Acc:A0A341XVY3]	GO:0006979, GO:0055114, GO:0004602	IPR000889, IPR029759, IPR029760, IPR036249	PF00255	PF00255:Glutathione peroxidase	IPR000889:Glutathione peroxidase	GO:0006397		DOWN						2.21332	7.42728	153.032	3.24141e-10	4.10136e-08	1.21672	7.42728	49.8259	1.42e-06	6.63e-05		yes
TraesCS6D02G225700		TraesCS6D02G225700			IPR001471, IPR016177, IPR036955	PF00847	PF00847:AP2 domain	IPR001471:AP2/ERF domain	0		DOWN						2.47912	3.1295	152.96	3.25368e-10	4.10136e-08	1.38374	3.1295	50.403	1.31e-06	6.23e-05		yes	2.5.1.18
MSTRG.33841|TraesCS5A02G235700	0	TraesCS5A02G235700			IPR000223, IPR019533, IPR019756, IPR019757, IPR019758, IPR036286	PF10502	PF10502:Signal peptidase, peptidase S26	IPR019533:Peptidase S26	GO:0004564,GO:0004575		DOWN						0.891615	5.10102	151.403	3.26621e-10	4.10167e-08	0.620368	5.10102	73.9674	8.45e-08	6.48e-06		yes
TraesCS5A02G231300		TraesCS5A02G231300			IPR006904	PF04819	PF04819:Family of unknown function (DUF716)	IPR006904:Protein of unknown function DUF716	0		UP						3.0858	2.81078	153.809	3.31838e-10	4.15158e-08	3.183	2.81078	156.514	2.88e-10	4.97e-08		yes
MSTRG.14020|TraesCS2D02G100900	0	TraesCS2D02G100900			IPR003441, IPR036093	PF02365	PF02365:No apical meristem (NAM) protein	IPR003441:NAC domain	GO:0005524		DOWN						1.17671	5.30645	149.415	3.63534e-10	4.53115e-08	0.985911	5.30645	105.551	5.74e-09	6.37e-07		yes
TraesCS3A02G084700		TraesCS3A02G084700		GO:0016021, GO:0020037, GO:0005506, GO:0016705, GO:0055114	IPR001128, IPR002401, IPR036396	PF00067	PF00067:Cytochrome P450	IPR001128:Cytochrome P450	GO:0043531		UP						2.79882	1.68411	149.247	3.66871e-10	4.55574e-08	5.01939	1.68411	394.158	1.04e-13	8.28e-11		yes	3.1.3.7
MSTRG.50332|TraesCS7A02G415800	0	TraesCS7A02G415800			IPR001005, IPR006447, IPR009057, IPR017930, IPR025756	PF00249, PF14379	PF00249:Myb-like DNA-binding domain, PF14379:MYB-CC type transfactor, LHEQLE motif	IPR001005:SANT/Myb domain, IPR025756:MYB-CC type transcription factor, LHEQLE-containing domain	GO:0000145,GO:0006887		DOWN						1.0544	3.47706	149.068	3.70445e-10	4.58309e-08	0.38669	3.47706	20.4013	0.000265457	0.00384867		yes
MSTRG.17471|TraesCS3A02G166500	0	TraesCS3A02G166500		GO:0030638	IPR009959, IPR032710	PF07366	PF07366:SnoaL-like polyketide cyclase	IPR009959:Polyketide cyclase SnoaL-like	GO:0046983		UP						1.444	4.68886	148.461	3.82878e-10	4.7051e-08	2.18973	4.68886	322.914	5.8e-13	3.02e-10		yes
MSTRG.55883|TraesCS7D02G457800	0	TraesCS7D02G457800	Molybdenum cofactor sulfurase [Source:UniProtKB/TrEMBL;Acc:A0A1D6CLD6]		IPR000192, IPR005302, IPR005303, IPR015421, IPR015424, IPR028886	PF03473, PF03476	PF00266:Aminotransferase class-V, PF03476:MOSC N-terminal beta barrel domain, PF03473:MOSC domain	IPR000192:Aminotransferase class V domain, IPR005303:MOSC, N-terminal beta barrel, IPR005302:Molybdenum cofactor sulfurase, C-terminal	GO:0030246		DOWN						1.76796	3.65734	148.45	3.83124e-10	4.7051e-08	1.00692	3.65734	50.6323	1.23e-06	5.88e-05		yes
MSTRG.49260|TraesCS7A02G240400		TraesCS7A02G240400	Similar to Caffeoyl-CoA 3-O-methyltransferase (Fragment) [Source: Projected from Oryza sativa (Os08g0498400)]	GO:0008171	IPR002935, IPR029063	PF01596	PF01596:O-methyltransferase	IPR002935:Class I-like SAM-dependent O-methyltransferase	GO:0004672,GO:0005524,GO:0006468, GO:0005515		DOWN						2.42408	4.16382	150.425	3.85991e-10	4.72295e-08	1.09673	4.16382	32.7284	2.06e-05	0.000554628		yes
MSTRG.34178|TraesCS5A02G307200	0	TraesCS5A02G307200		GO:0004185, GO:0006508	IPR001563, IPR029058, IPR033124	PF00450	PF00450:Serine carboxypeptidase	IPR001563:Peptidase S10, serine carboxypeptidase	GO:0030001,GO:0046872		UP						1.90112	5.16824	148.264	3.98633e-10	4.85983e-08	2.38185	5.16824	223.85	1.34e-11	3.87e-09		yes
MSTRG.23974|TraesCS3D02G257500	0	TraesCS3D02G257500		GO:0016021, GO:0005524, GO:0042626, GO:0055085, GO:0016887	IPR003439, IPR003593, IPR011527, IPR017871, IPR027417, IPR036640, IPR039421	PF00005, PF00664	PF00664:ABC transporter transmembrane region, PF00005:ABC transporter	IPR011527:ABC transporter type 1, transmembrane domain, IPR003439:ABC transporter-like	GO:0005515, GO:0004672,GO:0005524,GO:0006468		DOWN			Yes			1.95678	6.1044	147.996	4.1406e-10	5.02954e-08	1.19845	6.1044	58.7463	4.54e-07	2.6e-05		yes	2.5.1.47
MSTRG.23119|TraesCS3D02G133100	0	TraesCS3D02G133100			IPR004045, IPR004046, IPR010987, IPR034347, IPR036249, IPR036282, IPR040079	PF00043, PF02798	PF00043:Glutathione S-transferase, C-terminal domain, PF02798:Glutathione S-transferase, N-terminal domain	IPR004046:Glutathione S-transferase, C-terminal, IPR004045:Glutathione S-transferase, N-terminal	GO:0016831,GO:0019752,GO:0030170		UP		Yes				1.96861	6.02372	147.404	4.28392e-10	5.18479e-08	2.56517	6.02372	236.804	8.67e-12	2.71e-09		yes
TraesCS3D02G456800		TraesCS3D02G456800			IPR001810, IPR036047	PF00646	PF00646:F-box domain	IPR001810:F-box domain	0		DOWN						2.05479	4.86845	147.579	4.32578e-10	5.21654e-08	1.30101	4.86845	62.5772	2.95e-07	1.81e-05		yes
TraesCS2A02G152300		TraesCS2A02G152300			IPR001128, IPR002401, IPR017972, IPR036396	PF00067	PF00067:Cytochrome P450	IPR001128:Cytochrome P450	GO:0005515		DOWN						3.05262	4.1997	150.18	4.73797e-10	5.69306e-08	2.47059	4.1997	97.0332	1.39e-08	1.39e-06		yes
TraesCS1A02G218400		TraesCS1A02G218400			IPR003439, IPR003593, IPR007209, IPR013283, IPR017871, IPR017896, IPR017900, IPR027417, IPR034348	PF00037, PF04068	PF00005:ABC transporter, PF00037:4Fe-4S binding domain, PF04068:Possible Fer4-like domain in RNase L inhibitor, RLI	IPR003439:ABC transporter-like, IPR017896:4Fe-4S ferredoxin-type, iron-sulphur binding domain, IPR007209:RNase L inhibitor RLI, possible metal-binding domain	GO:0003677		DOWN						1.308	3.87366	144.35	4.80426e-10	5.75203e-08	0.873703	3.87366	65.1614	2.12e-07	1.4e-05		yes
MSTRG.48046|TraesCS6D02G358000	0	TraesCS6D02G358000	PAP-specific phosphatase HAL2-like [Source:Projected from Arabidopsis thaliana (AT5G54390) UniProtKB/Swiss-Prot;Acc:Q38945]		IPR000760, IPR006239, IPR020550, IPR020583	PF00459	PF00459:Inositol monophosphatase family	IPR000760:Inositol monophosphatase-like	GO:0016021,GO:0055085		DOWN						1.05909	3.43576	143.532	5.0294e-10	6.00008e-08	0.445374	3.43576	25.6447	8.03e-05	0.00158628		yes
MSTRG.39966|TraesCS5D02G261000	0	TraesCS5D02G261000			IPR005150, IPR029044	PF03552	PF03552:Cellulose synthase	IPR005150:Cellulose synthase	GO:0016746		DOWN						1.46843	7.04919	142.867	5.22135e-10	6.20691e-08	1.19807	7.04919	96.8998	1.11e-08	1.14e-06		yes	2.3.1.30
TraesCS2D02G589400		TraesCS2D02G589400			IPR004045, IPR004046, IPR010987, IPR036249, IPR036282, IPR040079	PF00043, PF02798	PF02798:Glutathione S-transferase, N-terminal domain, PF00043:Glutathione S-transferase, C-terminal domain	IPR004045:Glutathione S-transferase, N-terminal, IPR004046:Glutathione S-transferase, C-terminal	GO:0005515		DOWN		Yes				3.72554	2.4858	145.771	5.65089e-10	6.6937e-08	3.57659	2.4858	131.102	1.31e-09	1.81e-07		yes
TraesCS4A02G035000		TraesCS4A02G035000			IPR036908, IPR039271						UP						2.46274	0.26082	140.564	5.95147e-10	7.02484e-08	3.42475	0.26082	262.759	3.36e-12	1.32e-09		yes
MSTRG.54440|TraesCS7D02G221900	0	TraesCS7D02G221900			IPR020966	PF11744	PF11744:Aluminium activated malate transporter	IPR020966:Aluminum-activated malate transporter	GO:0000145,GO:0006887		DOWN						2.73676	1.66261	140.18	6.08382e-10	7.15577e-08	2.18761	1.66261	89.0977	2.11e-08	1.96e-06		yes
MSTRG.22972|TraesCS3D02G105300	0	TraesCS3D02G105300			IPR001841, IPR013083	PF13639	PF13639:Ring finger domain	IPR001841:Zinc finger, RING-type	GO:0005506,GO:0016705,GO:0020037,GO:0055114		DOWN						0.937509	4.21112	138.966	6.52451e-10	7.64719e-08	0.605282	4.21112	58.3875	4.61e-07	2.63e-05		yes
MSTRG.34140|TraesCS5A02G300400	0	TraesCS5A02G300400	Cysteine synthase [Source:UniProtKB/TrEMBL;Acc:A0A1D5YM24]		IPR001216, IPR001926, IPR005856, IPR005859, IPR031111, IPR036052	PF00291	PF00291:Pyridoxal-phosphate dependent enzyme	IPR001926:Pyridoxal-phosphate dependent enzyme	GO:0004672,GO:0005524,GO:0006468		UP						0.935816	5.85451	138.55	6.68347e-10	7.80611e-08	1.25703	5.85451	244.825	6.1e-12	2.02e-09		yes	2.7.11.1
TraesCS5D02G490900		TraesCS5D02G490900			IPR013087, IPR036236	PF13912	PF13912:C2H2-type zinc finger				DOWN						3.35297	2.02676	140.172	6.7938e-10	7.90733e-08	2.3492	2.02676	62.7507	2.95e-07	1.81e-05		yes
TraesCS5A02G242400		TraesCS5A02G242400	Glycosyltransferase [Source:UniProtKB/TrEMBL;Acc:A0A1D5YBL1]	GO:0016758	IPR002213, IPR035595	PF00201	PF00201:UDP-glucoronosyl and UDP-glucosyl transferase	IPR002213:UDP-glucuronosyl/UDP-glucosyltransferase	0		DOWN				Yes		2.53796	1.85789	137.491	7.10834e-10	8.24469e-08	1.04579	1.85789	24.9261	9.37e-05	0.0017791		yes
MSTRG.50297										0	UP						1.22827	6.91316	137.419	7.13849e-10	8.25101e-08	1.36433	6.91316	167.988	1.4e-10	2.72e-08	yes
MSTRG.54832|TraesCS7D02G277500	0	TraesCS7D02G277500		GO:0016491, GO:0055114, GO:0050660	IPR016156, IPR023753, IPR036188	PF07992	PF07992:Pyridine nucleotide-disulphide oxidoreductase	IPR023753:FAD/NAD(P)-binding domain	GO:0030488,GO:0031515		UP						1.36197	7.07633	136.77	7.41471e-10	8.54073e-08	2.45291	7.07633	405.906	8.08e-14	6.75e-11		yes
MSTRG.50056|TraesCS7A02G358100	0	TraesCS7A02G358100			IPR003439, IPR003593, IPR011527, IPR017871, IPR027417, IPR036640	PF00005, PF00664	PF00005:ABC transporter, PF00664:ABC transporter transmembrane region	IPR003439:ABC transporter-like, IPR011527:ABC transporter type 1, transmembrane domain	GO:0005506,GO:0016705,GO:0020037,GO:0055114		UP			Yes			1.2424	6.32738	135.482	7.999e-10	9.18208e-08	1.45219	6.32738	182.481	7.09e-11	1.55e-08		yes
MSTRG.31975|TraesCS4D02G263500	0	TraesCS4D02G263500			IPR001451, IPR005881, IPR010493, IPR011004, IPR018357, IPR042122	PF00132, PF06426	PF00132:Bacterial transferase hexapeptide (six repeats), PF06426:Serine acetyltransferase, N-terminal	IPR001451:Hexapeptide repeat, IPR010493:Serine acetyltransferase, N-terminal	GO:0005216,GO:0006811,GO:0016020,GO:0055085		DOWN						2.87079	5.09844	141.455	8.1012e-10	9.26755e-08	1.76662	5.09844	57.166	6.46e-07	3.44e-05		yes
MSTRG.41095										0	DOWN						1.25168	3.04235	132.628	9.48542e-10	1.0814e-07	0.345918	3.04235	10.3732	0.00472991	0.0307637	yes
MSTRG.24958|TraesCS3D02G429900	0	TraesCS3D02G429900			IPR004045, IPR010987, IPR036249, IPR036282, IPR040079	PF02798, PF13410	PF13410:Glutathione S-transferase, C-terminal domain, PF02798:Glutathione S-transferase, N-terminal domain	IPR004045:Glutathione S-transferase, N-terminal	GO:0008168,GO:0032259		DOWN		Yes				5.04747	4.52348	148.156	1.03317e-09	1.17387e-07	4.94141	4.52348	132.135	2.43e-09	3.07e-07		yes
MSTRG.15966|TraesCS2D02G419000	0	TraesCS2D02G419000	Potassium transporter [Source:UniProtKB/TrEMBL;Acc:W5BV63]	GO:0016021, GO:0016020, GO:0015079, GO:0006811, GO:0006813, GO:0071805	IPR003855	PF02705	PF02705:K+ potassium transporter	IPR003855:Potassium transporter	GO:0003735,GO:0005840,GO:0006412		UP						1.18995	4.68089	129.439	1.15197e-09	1.30442e-07	1.3261	4.68089	158.691	2.23e-10	3.98e-08		yes
MSTRG.10028|TraesCS2A02G459700	0	TraesCS2A02G459700			IPR003441, IPR036093	PF02365	PF02365:No apical meristem (NAM) protein	IPR003441:NAC domain	GO:0016301		DOWN						2.34915	0.576184	128.754	1.20171e-09	1.35614e-07	1.18955	0.576184	32.3142	2.14e-05	0.000571874		yes
MSTRG.1885|TraesCS1A02G333800	0	TraesCS1A02G333800	Non-specific serine/threonine protein kinase [Source:UniProtKB/TrEMBL;Acc:A0A1D5RXG7]	GO:0005524, GO:0004672, GO:0004674, GO:0007165, GO:0006468	IPR000719, IPR004041, IPR008271, IPR011009, IPR017441, IPR018451	PF00069, PF03822	PF03822:NAF domain, PF00069:Protein kinase domain	IPR004041:NAF domain, IPR000719:Protein kinase domain	GO:0003677,GO:0005524,GO:0006270		UP						1.17142	4.31635	127.876	1.26907e-09	1.42689e-07	1.27288	4.31635	149.379	3.64e-10	6.15e-08		yes	2.4.1.15
TraesCS3D02G521700		TraesCS3D02G521700	Histone H2A [Source:UniProtKB/TrEMBL;Acc:A0A341TH30]	GO:0003677, GO:0000786, GO:0046982	IPR002119, IPR009072, IPR032454, IPR032458	PF16211	PF16211:C-terminus of histone H2A	IPR032454:Histone H2A, C-terminal domain	0		DOWN						2.16083	1.89909	127.827	1.27294e-09	1.42689e-07	1.25575	1.89909	42.9172	3.67e-06	0.000140429		yes
MSTRG.18813|TraesCS3A02G367900	0	TraesCS3A02G367900			IPR003480, IPR023213	PF02458	PF02458:Transferase family	IPR003480:Transferase	GO:0006508,GO:0008234		DOWN						1.82931	2.53055	126.7	1.36582e-09	1.52588e-07	0.949333	2.53055	35.6827	1.18e-05	0.000359336		yes
MSTRG.16932|TraesCS3A02G060500	0	TraesCS3A02G060500			IPR000210, IPR002083, IPR008974, IPR011333, IPR034090	PF00651	PF00651:BTB/POZ domain	IPR000210:BTB/POZ domain	GO:0003676,GO:0005524		DOWN						0.934143	7.20018	125.642	1.46e-09	1.62566e-07	0.4593	7.20018	31.1051	2.69e-05	0.000689049		yes
MSTRG.8990|TraesCS2A02G277900	0	TraesCS2A02G277900			IPR011032, IPR013154, IPR020843, IPR036291	PF08240, PF13602	PF13602:Zinc-binding dehydrogenase, PF08240:Alcohol dehydrogenase GroES-like domain	IPR013154:Alcohol dehydrogenase, N-terminal	GO:0004553,GO:0005975		DOWN						1.34385	5.50328	125.428	1.47995e-09	1.6424e-07	1.18603	5.50328	98.0401	1.02e-08	1.06e-06		yes
MSTRG.55301|TraesCS7D02G348700	0	TraesCS7D02G348700			IPR003406	PF02485	PF02485:Core-2/I-Branching enzyme	IPR003406:Glycosyl transferase, family 14	GO:0030001,GO:0046872		DOWN						0.903608	3.79355	125.036	1.51715e-09	1.67811e-07	0.768615	3.79355	90.5465	1.87e-08	1.78e-06		yes
MSTRG.3611|TraesCS1B02G207100	0	TraesCS1B02G207100	60S ribosomal export protein NMD3 [Source:UniProtKB/TrEMBL;Acc:A0A1D5SCD2]		IPR007064, IPR039768	PF04981	PF04981:NMD3 family	IPR007064:Nmd3, N-terminal	GO:0016021		DOWN						1.12771	3.63367	124.387	1.58118e-09	1.74316e-07	0.704235	3.63367	49.1143	1.51e-06	6.93e-05		yes
TraesCS2D02G565100		TraesCS2D02G565100	MLO-like protein [Source:UniProtKB/TrEMBL;Acc:A0A1D5ULD2]		IPR004326	PF03094	PF03094:Mlo family	IPR004326:Mlo-related protein	GO:0005634		DOWN						1.11936	3.0469	124.077	1.61278e-09	1.77215e-07	0.24662	3.0469	6.12194	0.0235055	0.0937637		yes
TraesCS4A02G034700		TraesCS4A02G034700		GO:0071949	IPR002938, IPR036188	PF01494	PF01494:FAD binding domain	IPR002938:FAD-binding domain	0		DOWN						2.19728	1.41513	123.98	1.62276e-09	1.77726e-07	1.65392	1.41513	69.6961	1.3e-07	9.31e-06		yes
TraesCS5A02G427800		TraesCS5A02G427800			IPR000674, IPR001041, IPR002346, IPR002888, IPR005107, IPR006058, IPR008274, IPR016166, IPR016208, IPR036010, IPR036318, IPR036683, IPR036856, IPR036884, IPR037165	PF02738, PF03450	PF01799:[2Fe-2S] binding domain, PF01315:Aldehyde oxidase and xanthine dehydrogenase, a/b hammerhead domain, PF02738:Molybdopterin-binding domain of aldehyde dehydrogenase, PF00941:FAD binding domain in molybdopterin dehydrogenase, PF03450:CO dehydrogenase flavoprotein C-terminal domain, PF00111:2Fe-2S iron-sulfur cluster binding domain	IPR002888:[2Fe-2S]-binding, IPR000674:Aldehyde oxidase/xanthine dehydrogenase, a/b hammerhead, IPR008274:Aldehyde oxidase/xanthine dehydrogenase, molybdopterin binding, IPR002346:Molybdopterin dehydrogenase, FAD-binding, IPR005107:CO dehydrogenase flavoprotein, C-terminal, IPR001041:2Fe-2S ferredoxin-type iron-sulfur binding domain	0		DOWN						2.31433	3.86809	125.55	1.66819e-09	1.82105e-07	0.855818	3.86809	18.8353	0.000401997	0.00518068		yes
MSTRG.41170|TraesCS5D02G485500	0	TraesCS5D02G485500			IPR001938, IPR017949, IPR037176	PF00314	PF00314:Thaumatin family	IPR001938:Thaumatin family	GO:0030001,GO:0046872		DOWN						1.49382	2.2463	123.248	1.70076e-09	1.85056e-07	1.32364	2.2463	95.3456	1.26e-08	1.27e-06		yes
MSTRG.18326|TraesCS3A02G289300	0	TraesCS3A02G289300			IPR001830, IPR003337, IPR006379, IPR023214, IPR036412	PF00982, PF02358	PF00982:Glycosyltransferase family 20, PF02358:Trehalose-phosphatase	IPR001830:Glycosyl transferase, family 20, IPR003337:Trehalose-phosphatase	GO:0045735		DOWN						1.01116	4.81673	122.926	1.73647e-09	1.88328e-07	0.534433	4.81673	35.0548	1.31e-05	0.000390588		yes	1.6.5.2
TraesCS3D02G506200		TraesCS3D02G506200	Protein DETOXIFICATION [Source:UniProtKB/TrEMBL;Acc:A0A1D5WFZ9]		IPR002528	PF01554	PF01554:MatE	IPR002528:Multi antimicrobial extrusion protein	0		UP						1.35782	3.68942	122.706	1.76126e-09	1.90399e-07	1.68223	3.68942	184.65	6.43e-11	1.42e-08		yes
MSTRG.38641|TraesCS5D02G039100	0	TraesCS5D02G039100		GO:0046872, GO:0030001	IPR006121, IPR036163	PF00403	PF00403:Heavy-metal-associated domain	IPR006121:Heavy metal-associated domain, HMA	GO:0043531		DOWN						1.69996	3.37282	122.337	1.80382e-09	1.94371e-07	1.23538	3.37282	63.9204	2.43e-07	1.55e-05		yes
TraesCS3D02G223400		TraesCS3D02G223400			IPR012442	PF07816	PF07816:Protein of unknown function (DUF1645)	IPR012442:Protein of unknown function DUF1645, plant	0		DOWN						3.48542	3.47962	129.117	1.83275e-09	1.96853e-07	3.18182	3.47962	102.125	1.09e-08	1.12e-06		yes
TraesCS3D02G456900		TraesCS3D02G456900		GO:0009055, GO:0015035, GO:0045454, GO:0005623, GO:0055114, GO:0022900	IPR002109, IPR011905, IPR036249	PF00462	PF00462:Glutaredoxin	IPR002109:Glutaredoxin	0		DOWN						1.92736	0.50368	121.435	1.91258e-09	2.04769e-07	1.37091	0.50368	62.3138	2.91e-07	1.8e-05		yes
MSTRG.23357|TraesCS3D02G175300	0	TraesCS3D02G175300			IPR032710						DOWN						3.98709	-0.529904	120.654	2.0127e-09	2.14799e-07	2.8282	-0.529904	69.498	1.33e-07	9.49e-06		yes
MSTRG.31633|TraesCS4D02G209500	0	TraesCS4D02G209500		GO:0061630, GO:0005737, GO:0016567	IPR001841, IPR010543, IPR013083, IPR039525	PF13639, PF14369	PF14369:zinc-ribbon, PF13639:Ring finger domain, PF06547:Protein of unknown function (DUF1117)	IPR039525:E3 ubiquitin-protein ligase RNF126-like, zinc-ribbon, IPR001841:Zinc finger, RING-type, IPR010543:Domain of unknown function DUF1117	GO:0031072,GO:0051082		DOWN						1.30548	5.19719	120.203	2.07321e-09	2.20553e-07	0.816498	5.19719	47.933	1.78e-06	7.94e-05		yes
MSTRG.22968|TraesCS3D02G104100		TraesCS3D02G104100		GO:0016021, GO:0030246, GO:0005524, GO:0004672, GO:0006468	IPR000719, IPR001220, IPR008271, IPR011009, IPR013320, IPR017441	PF00069, PF00139	PF00139:Legume lectin domain, PF00069:Protein kinase domain	IPR001220:Legume lectin domain, IPR000719:Protein kinase domain	GO:0003676,GO:0005524		DOWN						1.76324	2.78042	119.932	2.11056e-09	2.23814e-07	1.32252	2.78042	68.5032	1.48e-07	1.04e-05		yes
TraesCS4D02G175700		TraesCS4D02G175700			IPR003441, IPR036093	PF02365	PF02365:No apical meristem (NAM) protein	IPR003441:NAC domain	0		DOWN						2.15392	1.79201	119.104	2.22916e-09	2.35642e-07	0.850235	1.79201	19.2703	0.00035152	0.00470063		yes
TraesCS7A02G220200		TraesCS7A02G220200			IPR020966	PF11744	PF11744:Aluminium activated malate transporter	IPR020966:Aluminum-activated malate transporter	0		DOWN						1.30808	2.47804	117.569	2.46936e-09	2.6021e-07	1.19709	2.47804	96.7475	1.12e-08	1.15e-06		yes
MSTRG.32027|TraesCS4D02G272400	0	TraesCS4D02G272400			IPR002121, IPR002562, IPR010997, IPR012337	PF00570, PF01612	PF00570:HRDC domain, PF01612:3'-5' exonuclease	IPR002121:HRDC domain, IPR002562:3'-5' exonuclease domain	GO:0016491,GO:0055114		DOWN						0.763021	5.32062	116.549	2.64478e-09	2.77818e-07	0.562605	5.32062	63.739	2.48e-07	1.58e-05		yes
TraesCS2D02G264500		TraesCS2D02G264500			IPR005025, IPR008254, IPR010089, IPR029039	PF03358	PF03358:NADPH-dependent FMN reductase	IPR005025:NADPH-dependent FMN reductase-like	GO:0003824,GO:0050662		DOWN						2.67506	1.08824	116.162	2.71486e-09	2.84286e-07	2.4803	1.08824	93.6828	1.44e-08	1.42e-06		yes	1.6.5.2
MSTRG.23723|TraesCS3D02G217100	0	TraesCS3D02G217100	Serine/threonine-protein phosphatase 2A 55 kDa regulatory subunit B [Source:UniProtKB/TrEMBL;Acc:A0A1D5WJ10]	GO:0019888, GO:0000159, GO:0005515	IPR000009, IPR001680, IPR015943, IPR018067, IPR019775, IPR036322	PF00400	PF00400:WD domain, G-beta repeat	IPR001680:WD40 repeat	GO:0003690,GO:0006355		DOWN						1.32068	7.3793	116.079	2.73024e-09	2.85003e-07	0.726953	7.3793	36.4547	1.03e-05	0.000322386		yes
TraesCS2D02G157300		TraesCS2D02G157300		GO:0016021, GO:0020037, GO:0004497, GO:0005506, GO:0016705, GO:0055114	IPR001128, IPR002401, IPR017972, IPR036396	PF00067	PF00067:Cytochrome P450	IPR001128:Cytochrome P450	GO:0030599,GO:0042545		DOWN						3.15117	4.3704	121.964	2.86764e-09	2.98413e-07	3.04108	4.3704	110.233	6.18e-09	6.82e-07		yes
MSTRG.30760|TraesCS4D02G079900	0	TraesCS4D02G079900		GO:0046872, GO:0016491, GO:0055114	IPR005123, IPR026992, IPR027443	PF03171, PF14226					DOWN						2.2306	3.81759	116.884	2.92097e-09	3.02197e-07	1.58739	3.81759	61.8954	3.3e-07	1.99e-05		yes
MSTRG.46350|TraesCS6D02G059300	0	TraesCS6D02G059300		GO:0005634, GO:0003677, GO:0006355	IPR003441, IPR036093	PF02365	PF02365:No apical meristem (NAM) protein	IPR003441:NAC domain	GO:0008033		DOWN						2.34349	3.23984	116.831	2.92209e-09	3.02197e-07	1.55702	3.23984	52.6397	1.01e-06	5.02e-05		yes
MSTRG.1559|TraesCS1A02G270300	0	TraesCS1A02G270300	Bifunctional aspartate aminotransferase and glutamate/aspartate-prephenate aminotransferase [Source:Projected from Arabidopsis thaliana (AT2G22250) UniProtKB/Swiss-Prot;Acc:Q9SIE1]		IPR004838, IPR004839, IPR015421, IPR015422, IPR015424	PF00155	PF00155:Aminotransferase class I and II	IPR004839:Aminotransferase, class I/classII	GO:0016491		UP						1.10882	6.11102	114.651	3.00928e-09	3.10253e-07	1.37841	6.11102	174.021	1.05e-10	2.16e-08		yes
TraesCS7A02G450200		TraesCS7A02G450200	Glycosyltransferase [Source:UniProtKB/TrEMBL;Acc:A0A1D6BIY8]		IPR002213, IPR035595	PF00201	PF00201:UDP-glucoronosyl and UDP-glucosyl transferase	IPR002213:UDP-glucuronosyl/UDP-glucosyltransferase	0		DOWN				Yes		1.67945	3.25493	114.556	3.02894e-09	3.1043e-07	1.05046	3.25493	45.6982	2.44e-06	0.000102289		yes
TraesCS1D02G128400		TraesCS1D02G128400									DOWN						2.2499	2.20053	114.647	3.02958e-09	3.1043e-07	1.17586	2.20053	32.4799	2.08e-05	0.000559794		yes	2.5.1.18
TraesCS5D02G048100		TraesCS5D02G048100	Guanosine nucleotide diphosphate dissociation inhibitor [Source:UniProtKB/TrEMBL;Acc:A0A1D6A115]		IPR000806, IPR018203, IPR036188	PF00996	PF00996:GDP dissociation inhibitor	IPR018203:GDP dissociation inhibitor	0		UP						1.46675	4.16537	113.796	3.19135e-09	3.26006e-07	1.63726	4.16537	140.235	6.06e-10	9.42e-08		yes
MSTRG.47834|TraesCS6D02G310700	0	TraesCS6D02G310700		GO:0046872, GO:0016491, GO:0055114	IPR005123, IPR026992, IPR027443	PF03171, PF14226	PF14226:non-haem dioxygenase in morphine synthesis N-terminal, PF03171:2OG-Fe(II) oxygenase superfamily	IPR026992:Non-haem dioxygenase N-terminal domain, IPR005123:Oxoglutarate/iron-dependent dioxygenase	GO:0046983		UP						2.39942	3.22321	115.46	3.21355e-09	3.27273e-07	2.70414	3.22321	138.793	7.55e-10	1.15e-07		yes	2.5.1.18
TraesCS7A02G072400		TraesCS7A02G072400									DOWN						2.58054	0.72505	113.321	3.29798e-09	3.3485e-07	2.0656	0.72505	64.5442	2.27e-07	1.47e-05		yes
TraesCS2A02G124200		TraesCS2A02G124200			IPR005025, IPR008254, IPR010089, IPR029039	PF03358	PF03358:NADPH-dependent FMN reductase	IPR005025:NADPH-dependent FMN reductase-like	GO:0016020,GO:0022857,GO:0055085		UP						1.53082	6.38376	113.171	3.33227e-09	3.37306e-07	1.72961	6.38376	141.824	5.54e-10	8.79e-08		yes
TraesCS6D02G301700		TraesCS6D02G301700			IPR000014, IPR000719, IPR001245, IPR008271, IPR011009, IPR035965	PF13426, PF00069	PF13426:PAS domain, PF07714:Protein tyrosine kinase	IPR000014:PAS domain, IPR001245:Serine-threonine/tyrosine-protein kinase, catalytic domain	0		DOWN						1.29213	3.94683	112.978	3.37713e-09	3.40815e-07	0.861581	3.94683	51.1825	1.14e-06	5.53e-05		yes
MSTRG.6133|TraesCS1D02G195700	0	TraesCS1D02G195700	60S ribosomal export protein NMD3 [Source:UniProtKB/TrEMBL;Acc:A0A341PJH5]		IPR007064, IPR039768	PF04981	PF04981:NMD3 family	IPR007064:Nmd3, N-terminal	GO:0006511		DOWN						1.32949	3.20283	112.787	3.42229e-09	3.44332e-07	0.891676	3.20283	51.5068	1.09e-06	5.37e-05		yes
MSTRG.40047|TraesCS5D02G278000		TraesCS5D02G278000			IPR025322	PF14009	PF14009:Domain of unknown function (DUF4228)	IPR025322:Protein of unknown function DUF4228, plant	GO:0016788		DOWN						5.01607	2.10484	120.061	3.47945e-09	3.49032e-07	3.89116	2.10484	63.7747	3.42e-07	2.05e-05		yes	2.4.1.15
TraesCS7A02G413900		TraesCS7A02G413900		GO:0016021, GO:0006486, GO:0016757	IPR004263, IPR015338, IPR029044	PF09258	PF09258:Glycosyl transferase family 64 domain	IPR015338:Glycosyl transferase 64 domain	0		DOWN						1.16888	2.17513	111.303	3.79643e-09	3.79689e-07	0.673759	2.17513	37.2469	9.04e-06	0.000291008		yes
TraesCS2A02G524900		TraesCS2A02G524900		GO:0016747	IPR003480, IPR023213	PF02458	PF02458:Transferase family	IPR003480:Transferase	GO:0008168		DOWN						1.30505	0.646762	110.651	3.97478e-09	3.96339e-07	0.639061	0.646762	26.3447	6.92e-05	0.00141747		yes
MSTRG.793|TraesCS1A02G149800	0	TraesCS1A02G149800			IPR022742, IPR029058	PF12146	PF12146:Serine aminopeptidase, S33	IPR022742:Serine aminopeptidase, S33	GO:0004672,GO:0005524,GO:0006468		DOWN						2.20061	2.41402	110.354	4.18648e-09	4.16206e-07	1.20313	2.41402	33.5029	1.75e-05	0.000486154		yes
MSTRG.493|TraesCS1A02G102800	0	TraesCS1A02G102800		GO:0005515	IPR004045, IPR004046, IPR010987, IPR034347, IPR036249, IPR036282	PF00043, PF02798					DOWN		Yes				1.81164	7.9477	110.614	4.20626e-09	4.16931e-07	1.72665	7.9477	101.033	8.48e-09	9.11e-07		yes	2.7.1.30
MSTRG.40729|TraesCS5D02G412300	0	TraesCS5D02G412300			IPR000223, IPR015927, IPR019756, IPR019757, IPR036286, IPR019533, IPR019758	PF00717, PF10502	PF00717:Peptidase S24-like	IPR015927:Peptidase S24/S26A/S26B/S26C	GO:0005515, GO:0043531		DOWN						1.24204	5.34359	109.484	4.31814e-09	4.26754e-07	0.664124	5.34359	32.3118	2.15e-05	0.000571874		yes
MSTRG.32598|TraesCS5A02G024100	0	TraesCS5A02G024100		GO:0005515	IPR004045, IPR004046, IPR010987, IPR034347, IPR036249, IPR036282, IPR040079	PF00043, PF02798	PF00043:Glutathione S-transferase, C-terminal domain, PF02798:Glutathione S-transferase, N-terminal domain	IPR004046:Glutathione S-transferase, C-terminal, IPR004045:Glutathione S-transferase, N-terminal	GO:0016579,GO:0036459		UP		Yes				1.52192	8.10324	108.609	4.59733e-09	4.53007e-07	1.65876	8.10324	127.615	1.29e-09	1.8e-07		yes
MSTRG.35431							PF07727:Reverse transcriptase (RNA-dependent DNA polymerase)	IPR013103:Reverse transcriptase, RNA-dependent DNA polymerase	GO:0004672,GO:0005524,GO:0006468	Q94HW2;41.29;POLR1_ARATH;Retrovirus-related Pol polyprotein from transposon RE1 (Retro element 1) (AtRE1) [Includes: Protease RE1 (EC 3.4.23.-); Reverse transcriptase RE1 (EC 2.7.7.49); Endonuclease RE1];Arabidopsis thaliana (Mouse-ear cress)	UP						0.90722	5.46358	107.73	4.89807e-09	4.81221e-07	1.01011	5.46358	132.45	9.59e-10	1.39e-07	yes		2.5.1.18
TraesCS3A02G307200		TraesCS3A02G307200			IPR013094, IPR029058	PF07859	PF07859:alpha/beta hydrolase fold	IPR013094:Alpha/beta hydrolase fold-3	GO:0004601,GO:0006979,GO:0020037,GO:0055114		UP						1.13519	4.83719	107.431	5.00529e-09	4.90313e-07	1.34758	4.83719	149.429	3.63e-10	6.15e-08		yes
MSTRG.8669|TraesCS2A02G237600	0	TraesCS2A02G237600		GO:0016021, GO:0016020	IPR032816	PF09335	PF09335:SNARE associated Golgi protein	IPR032816:SNARE associated Golgi protein	GO:0007165, GO:0004672,GO:0005524,GO:0006468		DOWN						0.650411	4.65715	106.694	5.28069e-09	5.15778e-07	0.439384	4.65715	48.9165	1.55e-06	7.1e-05		yes
MSTRG.17184										0	DOWN						3.26723	-0.00813262	106.576	5.32626e-09	5.18713e-07	3.09753	-0.00813262	86.839	2.56e-08	2.32e-06	yes
MSTRG.24172|TraesCS3D02G289100	0	TraesCS3D02G289100		GO:0003824, GO:0005992	IPR001830, IPR003337, IPR023214, IPR036412, IPR006379	PF00982, PF02358	PF02358:Trehalose-phosphatase, PF00982:Glycosyltransferase family 20	IPR003337:Trehalose-phosphatase, IPR001830:Glycosyl transferase, family 20	GO:0003824		DOWN						0.84274	7.4521	106.193	5.47745e-09	5.31886e-07	0.539293	7.4521	44.1184	3.07e-06	0.000122096		yes
TraesCS7A02G083700		TraesCS7A02G083700			IPR004045, IPR004046, IPR010987, IPR036249, IPR036282, IPR040079	PF00043, PF13417	PF13417:Glutathione S-transferase, N-terminal domain, PF00043:Glutathione S-transferase, C-terminal domain	IPR004045:Glutathione S-transferase, N-terminal, IPR004046:Glutathione S-transferase, C-terminal	0		UP		Yes				1.86657	5.7459	106.741	5.6858e-09	5.50517e-07	2.5891	5.7459	191.801	5.24e-11	1.24e-08		yes
MSTRG.16837							PF07727:Reverse transcriptase (RNA-dependent DNA polymerase), PF00665:Integrase core domain	IPR013103:Reverse transcriptase, RNA-dependent DNA polymerase, IPR001584:Integrase, catalytic core	GO:0004672,GO:0005524,GO:0006468	P10978;36.6;POLX_TOBAC;Retrovirus-related Pol polyprotein from transposon TNT 1-94 [Includes: Protease (EC 3.4.23.-); Reverse transcriptase (EC 2.7.7.49); Endonuclease];Nicotiana tabacum (Common tobacco)	DOWN						0.927325	6.59906	105.579	5.73017e-09	5.52157e-07	0.737533	6.59906	67.4201	1.66e-07	1.14e-05	yes
MSTRG.11253|TraesCS2B02G177500|TraesCS2B02G177600	0;0						PF00067:Cytochrome P450	IPR001128:Cytochrome P450	GO:0004601,GO:0006979,GO:0020037,GO:0055114		DOWN						3.2979	2.92141	110.538	5.73579e-09	5.52157e-07	2.41269	2.92141	57.1804	6.65e-07	3.51e-05
MSTRG.10327|TraesCS2A02G515700	0	TraesCS2A02G515700	Glycerol kinase [Source:Projected from Arabidopsis thaliana (AT1G80460) UniProtKB/Swiss-Prot;Acc:Q9M8L4]		IPR000577, IPR005999, IPR018483, IPR018484, IPR018485	PF00370, PF02782	PF02782:FGGY family of carbohydrate kinases, C-terminal domain, PF00370:FGGY family of carbohydrate kinases, N-terminal domain	IPR018485:Carbohydrate kinase, FGGY, C-terminal, IPR018484:Carbohydrate kinase, FGGY, N-terminal	GO:0015095,GO:0015693,GO:0016021		DOWN						0.883915	7.11656	104.86	6.04258e-09	5.80018e-07	0.815317	7.11656	89.5042	2.04e-08	1.91e-06		yes
MSTRG.1111|TraesCS1A02G194900	0	TraesCS1A02G194900			IPR016040, IPR036291	PF13460	PF13460:NAD(P)H-binding	IPR016040:NAD(P)-binding domain	GO:0003755		DOWN						1.26331	2.02039	104.792	6.07279e-09	5.81248e-07	0.680976	2.02039	29.8993	3.38e-05	0.000817975		yes
MSTRG.55797|TraesCS7D02G439400	0	TraesCS7D02G439400	Glycosyltransferase [Source:UniProtKB/TrEMBL;Acc:A0A1D6CPU0]		IPR002213, IPR035595	PF00201	PF00201:UDP-glucoronosyl and UDP-glucosyl transferase	IPR002213:UDP-glucuronosyl/UDP-glucosyltransferase	GO:0016758		DOWN				Yes		1.52859	5.33187	104.677	6.18665e-09	5.90453e-07	0.915926	5.33187	38.9624	6.85e-06	0.000231057		yes
MSTRG.18405|TraesCS3A02G302100	0	TraesCS3A02G302100			IPR004045, IPR004046, IPR010987, IPR034347, IPR036249, IPR036282	PF00043, PF02798	PF02798:Glutathione S-transferase, N-terminal domain, PF00043:Glutathione S-transferase, C-terminal domain	IPR004045:Glutathione S-transferase, N-terminal, IPR004046:Glutathione S-transferase, C-terminal	GO:0008299		UP		Yes				1.14416	7.0187	104.503	6.20446e-09	5.90466e-07	2.41288	7.0187	420.873	5.9e-14	5.47e-11		yes
TraesCS3D02G054000		TraesCS3D02G054000	Glycosyltransferase [Source:UniProtKB/TrEMBL;Acc:A0A1D5WSV0]		IPR002213, IPR035595	PF00201	PF00201:UDP-glucoronosyl and UDP-glucosyl transferase	IPR002213:UDP-glucuronosyl/UDP-glucosyltransferase	0		UP				Yes		3.92243	0.933919	105.119	6.25201e-09	5.93302e-07	4.79307	0.933919	159.753	2.26e-10	4.02e-08		yes
MSTRG.31579|TraesCS4D02G201100	0	TraesCS4D02G201100			IPR004045, IPR010987, IPR036249, IPR036282, IPR040079	PF13410, PF13417	PF13417:Glutathione S-transferase, N-terminal domain, PF13410:Glutathione S-transferase, C-terminal domain	IPR004045:Glutathione S-transferase, N-terminal	GO:0005524, GO:0004222,GO:0005524,GO:0006508		UP		Yes				1.84995	5.52304	105.181	6.37059e-09	6.02842e-07	2.56104	5.52304	190.51	5.54e-11	1.28e-08		yes
TraesCS5A02G231100		TraesCS5A02G231100			IPR006904	PF04819	PF04819:Family of unknown function (DUF716)	IPR006904:Protein of unknown function DUF716	0		UP						3.32123	0.192505	104.058	6.41322e-09	6.05161e-07	3.82257	0.192505	121.633	1.89e-09	2.48e-07		yes
MSTRG.32289|TraesCS4D02G322400	0	TraesCS4D02G322400		GO:0005515	IPR000270, IPR003035, IPR034891	PF00564, PF02042	PF02042:RWP-RK domain, PF00564:PB1 domain	IPR003035:RWP-RK domain, IPR000270:PB1 domain	GO:0000786,GO:0003677		DOWN						1.2086	3.82412	103.989	6.44638e-09	6.06577e-07	0.967853	3.82412	67.1036	1.72e-07	1.17e-05		yes
MSTRG.47637|TraesCS6D02G277000	0	TraesCS6D02G277000			IPR010410	PF06219	PF06219:Protein of unknown function (DUF1005)	IPR010410:Protein of unknown function DUF1005	GO:0004601,GO:0006979,GO:0020037,GO:0055114		DOWN						1.44512	5.35723	103.223	6.8263e-09	6.39722e-07	0.646025	5.35723	21.4327	0.000207052	0.00318874		yes
MSTRG.10047|TraesCS2A02G463900	0	TraesCS2A02G463900		GO:0016021, GO:0005524, GO:0042626, GO:0055085, GO:0016887	IPR003439, IPR003593, IPR011527, IPR017871, IPR027417, IPR036640	PF00005, PF00664	PF00005:ABC transporter, PF00664:ABC transporter transmembrane region	IPR003439:ABC transporter-like, IPR011527:ABC transporter type 1, transmembrane domain	GO:0008654,GO:0016020,GO:0016780		DOWN			Yes			1.81105	8.07627	104.005	6.83692e-09	6.39722e-07	1.49586	8.07627	72.7274	1e-07	7.54e-06		yes
MSTRG.14673|TraesCS2D02G220200	0	TraesCS2D02G220200	Similar to Chitin-inducible gibberellin-responsive protein [Source: Projected from Oryza sativa (Os07g0545800)]		IPR005202	PF03514	PF03514:GRAS domain family	IPR005202:Transcription factor GRAS	GO:0006396,GO:0008173		DOWN						1.6747	5.01103	103.938	6.86217e-09	6.4029e-07	0.830069	5.01103	26.5832	6.7e-05	0.00137996		yes
MSTRG.22815|TraesCS3D02G067500		TraesCS3D02G067500			IPR000246, IPR029055	PF01112	PF01112:Asparaginase	IPR000246:Peptidase T2, asparaginase 2	GO:0004298,GO:0005839,GO:0051603		DOWN						2.85541	-0.706277	102.963	6.96116e-09	6.47718e-07	1.5834	-0.706277	28.3948	4.55e-05	0.00102352		yes
TraesCS2D02G302600		TraesCS2D02G302600			IPR005202	PF03514	PF03514:GRAS domain family	IPR005202:Transcription factor GRAS	GO:0005515		DOWN						1.65	3.00882	102.355	7.28757e-09	6.76206e-07	1.09769	3.00882	46.1376	2.29e-06	9.75e-05		yes
TraesCS1A02G208700		TraesCS1A02G208700			IPR005512, IPR038937	PF03759	PF03759:PRONE (Plant-specific Rop nucleotide exchanger)	IPR005512:PRONE domain	GO:0003677,GO:0005634, GO:0003677,GO:0006355, GO:0003677		DOWN						1.00122	3.04098	102.169	7.39073e-09	6.83878e-07	0.562955	3.04098	32.5844	2.04e-05	0.000550759		yes
MSTRG.7578|TraesCS2A02G026600	0	TraesCS2A02G026600		GO:0016491, GO:0003824, GO:0010181, GO:0055114	IPR001155, IPR013785	PF00724	PF00724:NADH:flavin oxidoreductase / NADH oxidase family	IPR001155:NADH:flavin oxidoreductase/NADH oxidase, N-terminal	GO:0004672,GO:0005524,GO:0006468		UP						1.3216	6.24896	102.046	7.45986e-09	6.88368e-07	1.38093	6.24896	110.217	4.1e-09	4.93e-07		yes	3.1.3.16
TraesCS1D02G013500		TraesCS1D02G013500			IPR001155, IPR013785	PF00724	PF00724:NADH:flavin oxidoreductase / NADH oxidase family	IPR001155:NADH:flavin oxidoreductase/NADH oxidase, N-terminal	GO:0045735		UP						1.20763	5.04464	101.754	7.62717e-09	7.01867e-07	1.26006	5.04464	110.454	4.03e-09	4.88e-07		yes
TraesCS2A02G503800		TraesCS2A02G503800		GO:0016021, GO:0005524, GO:0004672, GO:0004674, GO:0006468	IPR000719, IPR001245, IPR008271, IPR011009, IPR017441	PF07714	PF07714:Protein tyrosine kinase	IPR001245:Serine-threonine/tyrosine-protein kinase, catalytic domain	GO:0016020		DOWN						1.63922	1.35088	100.947	8.11124e-09	7.44362e-07	1.17887	1.35088	51.825	1.05e-06	5.21e-05		yes
MSTRG.57129										Q9C8G9;57.52;AB1C_ARATH;ABC transporter C family member 1 (ABC transporter ABCC.1) (AtABCC1) (EC 7.6.2.2) (ATP-energized glutathione S-conjugate pump 1) (Glutathione S-conjugate-transporting ATPase 1) (Multidrug resistance-associated protein 1);Arabidopsis thaliana (Mouse-ear cress)	DOWN						2.01584	1.1265	100.839	8.17842e-09	7.48471e-07	1.58829	1.1265	61.6424	3.15e-07	1.91e-05	yes
MSTRG.47794|TraesCS6D02G302300	0	TraesCS6D02G302300			IPR001155, IPR013785	PF00724	PF00724:NADH:flavin oxidoreductase / NADH oxidase family	IPR001155:NADH:flavin oxidoreductase/NADH oxidase, N-terminal	GO:0005515		UP						1.30698	7.94852	100.37	8.47823e-09	7.73789e-07	1.80657	7.94852	184.779	6.39e-11	1.42e-08		yes
MSTRG.14694|TraesCS2D02G224700	0	TraesCS2D02G224700			IPR004045, IPR004046, IPR010987, IPR036249, IPR036282	PF00043, PF02798	PF00043:Glutathione S-transferase, C-terminal domain, PF02798:Glutathione S-transferase, N-terminal domain	IPR004046:Glutathione S-transferase, C-terminal, IPR004045:Glutathione S-transferase, N-terminal	GO:0043531		DOWN		Yes				2.02954	4.1496	101.472	8.70921e-09	7.92704e-07	1.38083	4.1496	48.8794	1.66e-06	7.54e-05		yes
MSTRG.22638|TraesCS3D02G018900	0	TraesCS3D02G018900			IPR003406	PF02485	PF02485:Core-2/I-Branching enzyme	IPR003406:Glycosyl transferase, family 14	GO:0070072		DOWN						0.804125	4.03732	99.8542	8.82167e-09	8.00758e-07	0.46773	4.03732	33.9893	1.58e-05	0.000451788		yes
MSTRG.26564										D3EZK2;50;FTSH3_CONWI;ATP-dependent zinc metalloprotease FtsH 3 (EC 3.4.24.-);Conexibacter woesei (strain DSM 14684 / JCM 11494 / NBRC 100937 / ID131577)	DOWN						1.88858	1.50037	99.6767	8.94347e-09	8.09614e-07	1.39999	1.50037	52.8648	9.16e-07	4.63e-05	yes
MSTRG.31991|TraesCS4D02G266400	0	TraesCS4D02G266400			IPR005202	PF03514	PF03514:GRAS domain family	IPR005202:Transcription factor GRAS	GO:0006904,GO:0016192		DOWN						0.787491	5.09323	99.3713	9.15745e-09	8.26744e-07	0.518247	5.09323	43.2315	3.5e-06	0.00013596		yes
TraesCS2D02G157600		TraesCS2D02G157600			IPR001128, IPR002401, IPR017972, IPR036396	PF00067	PF00067:Cytochrome P450	IPR001128:Cytochrome P450	GO:0046983		DOWN	yes					2.96278	3.30879	103.221	9.58612e-09	8.63113e-07	1.9067	3.30879	43.305	4.12e-06	0.000153746		yes
TraesCS2A02G161200		TraesCS2A02G161200	Trehalose 6-phosphate phosphatase [Source:UniProtKB/TrEMBL;Acc:A0A341PYY6]	GO:0003824, GO:0005992	IPR003337, IPR006379, IPR023214, IPR036412	PF02358	PF02358:Trehalose-phosphatase	IPR003337:Trehalose-phosphatase	GO:0048544, GO:0004672,GO:0005524,GO:0006468		DOWN						1.51064	3.5306	98.5615	9.75293e-09	8.75771e-07	1.40477	3.5306	85.5132	2.87e-08	2.56e-06		yes
MSTRG.43424|TraesCS6A02G363900	0	TraesCS6A02G363900			IPR000222, IPR001932, IPR015655, IPR036457	PF00481	PF00481:Protein phosphatase 2C	IPR001932:PPM-type phosphatase domain	GO:0030001,GO:0046872, GO:0006801,GO:0046872		DOWN						1.89279	3.93806	99.2965	9.8603e-09	8.83039e-07	1.29652	3.93806	47.8424	1.87e-06	8.27e-05		yes
TraesCS3A02G075900		TraesCS3A02G075900									DOWN						2.81734	1.89043	99.3467	9.98224e-09	8.91569e-07	1.84739	1.89043	42.2516	4.24e-06	0.000157122		yes
TraesCS6D02G310600		TraesCS6D02G310600		GO:0016758	IPR002213, IPR035595	PF00201	PF00201:UDP-glucoronosyl and UDP-glucosyl transferase	IPR002213:UDP-glucuronosyl/UDP-glucosyltransferase	0		DOWN				Yes		3.60896	-0.375291	97.6476	1.04772e-08	9.33279e-07	1.74743	-0.375291	25.0915	9.04e-05	0.00173818		yes
MSTRG.18742|TraesCS3A02G357900	0	TraesCS3A02G357900			IPR008978						DOWN						0.911954	5.04939	97.6017	1.05151e-08	9.34167e-07	0.330021	5.04939	13.0259	0.00199957	0.0167529		yes
MSTRG.41222|TraesCS5D02G494900	0	TraesCS5D02G494900			IPR005202	PF03514	PF03514:GRAS domain family	IPR005202:Transcription factor GRAS	GO:0009058,GO:0016844		DOWN						1.04634	4.89488	97.3435	1.07312e-08	9.50837e-07	0.358559	4.89488	11.7145	0.00302684	0.0225136		yes
MSTRG.38634|TraesCS5D02G038000	0	TraesCS5D02G038000		GO:0005525	IPR006073, IPR023179, IPR027417, IPR030378	PF01926	PF01926:50S ribosome-binding GTPase	IPR006073:GTP binding domain	GO:0016020,GO:0016021		DOWN						0.665047	4.85773	97.0644	1.09705e-08	9.69464e-07	0.535	4.85773	62.8438	2.74e-07	1.73e-05		yes
MSTRG.32250|TraesCS4D02G315200	0	TraesCS4D02G315200	DUF21 domain-containing protein At5g52790 [Source:Projected from Arabidopsis thaliana (AT5G52790) UniProtKB/Swiss-Prot;Acc:Q9LTD8]		IPR002550	PF01595	PF01595:Cyclin M transmembrane N-terminal domain	IPR002550:CNNM, transmembrane domain	GO:0043531		DOWN						1.39768	5.34689	96.9927	1.10329e-08	9.72405e-07	0.160464	5.34689	1.35253	0.259987	0.459714		yes
MSTRG.25268|TraesCS3D02G513700	0	TraesCS3D02G513700		GO:0005515	IPR000270, IPR000644	PF00564, PF00571	PF00571:CBS domain, PF00564:PB1 domain	IPR000644:CBS domain, IPR000270:PB1 domain	GO:0005741,GO:0055085		DOWN						1.11487	4.33932	96.8924	1.11209e-08	9.77583e-07	-0.235178	4.33932	4.4432	0.049286	0.156514		yes
MSTRG.23902|TraesCS3D02G246800	0	TraesCS3D02G246800			IPR011009	PF01633	PF01633:Choline/ethanolamine kinase				UP						-1.08562	3.24185	96.6258	1.13585e-08	9.95853e-07	-0.0601282	3.24185	0.299078	0.591161	0.752709		yes
MSTRG.17141|TraesCS3A02G109100	0	TraesCS3A02G109100			IPR036047						DOWN						1.60378	3.30414	96.4766	1.1494e-08	1.00509e-06	0.892362	3.30414	30.7729	2.86e-05	0.000718877		yes
MSTRG.24548|TraesCS3D02G352100	0	TraesCS3D02G352100			IPR008978						DOWN						0.879085	6.4718	96.3811	1.15816e-08	1.01011e-06	0.234671	6.4718	7.03977	0.0161546	0.0722031		yes
MSTRG.48045|TraesCS6D02G357900		TraesCS6D02G357900			IPR006652, IPR015915	PF01344	PF01344:Kelch motif	IPR006652:Kelch repeat type 1	GO:0016021,GO:0055085		UP						2.67205	-0.108265	95.9187	1.20165e-08	1.04531e-06	2.93046	-0.108265	108.825	4.53e-09	5.29e-07		yes
TraesCS6D02G305600		TraesCS6D02G305600		GO:0005737, GO:0005634, GO:0004725, GO:0016791, GO:0016311, GO:1900150	IPR004861, IPR016130, IPR020428, IPR029021	PF03162					DOWN						1.2891	4.08187	95.0697	1.28632e-08	1.11606e-06	1.15649	4.08187	76.2466	6.76e-08	5.35e-06		yes
TraesCS3D02G050200		TraesCS3D02G050200			IPR011697, IPR017926, IPR029062	PF07722					DOWN						2.55597	2.02379	95.8341	1.29302e-08	1.11897e-06	1.21463	2.02379	22.2255	0.000174952	0.00281779		yes
TraesCS2D02G176500		TraesCS2D02G176500			IPR003100, IPR003165, IPR012337, IPR014811, IPR032472, IPR032473, IPR032474, IPR036085, IPR036397	PF16487, PF16488	PF02171:Piwi domain, PF02170:PAZ domain, PF16488:Argonaute linker 2 domain, PF16487:Mid domain of argonaute, PF08699:Argonaute linker 1 domain, PF16486:N-terminal domain of argonaute	IPR003165:Piwi domain, IPR003100:PAZ domain, IPR032472:Argonaute linker 2 domain, IPR032473:Protein argonaute, Mid domain, IPR014811:Argonaute, linker 1 domain, IPR032474:Protein argonaute, N-terminal	GO:0004601,GO:0006979,GO:0020037,GO:0055114		UP						0.829607	10.3985	94.7943	1.31519e-08	1.13521e-06	0.991329	10.3985	134.082	8.69e-10	1.28e-07		yes
MSTRG.15944|TraesCS2D02G414600	0	TraesCS2D02G414600			IPR001471, IPR016177, IPR036955	PF00847	PF00847:AP2 domain	IPR001471:AP2/ERF domain	GO:0003676		DOWN						1.31464	6.92457	94.7096	1.32422e-08	1.13974e-06	0.566413	6.92457	18.3071	0.00044976	0.00563981		yes
MSTRG.14277|TraesCS2D02G157900	0	TraesCS2D02G157900			IPR001128, IPR002401, IPR017972, IPR036396	PF00067	PF00067:Cytochrome P450	IPR001128:Cytochrome P450	GO:0003924,GO:0005525		DOWN						2.91077	1.25064	95.2942	1.32726e-08	1.13974e-06	1.96257	1.25064	41.0917	4.99e-06	0.000179246		yes
TraesCS7D02G405700		TraesCS7D02G405700			IPR002213	PF00201	PF00201:UDP-glucoronosyl and UDP-glucosyl transferase	IPR002213:UDP-glucuronosyl/UDP-glucosyltransferase	0		UP				Yes		2.03829	0.938484	94.5487	1.34155e-08	1.14905e-06	2.7277	0.938484	154.944	2.71e-10	4.69e-08		yes
MSTRG.25562|TraesCS4A02G032900	0	TraesCS4A02G032900		GO:0005524, GO:0016020, GO:0016887	IPR003439, IPR003593, IPR013525, IPR017871, IPR027417	PF00005, PF01061	PF01061:ABC-2 type transporter, PF00005:ABC transporter	IPR013525:ABC-2 type transporter, IPR003439:ABC transporter-like	GO:0008270, GO:0016579,GO:0036459		DOWN			Yes			2.04554	0.489534	94.0248	1.39976e-08	1.19584e-06	0.966818	0.489534	20.6251	0.000251376	0.00369422		yes	2.5.1.18
MSTRG.33680|TraesCS5A02G206700	0	TraesCS5A02G206700			IPR000719, IPR001245, IPR008271, IPR011009	PF07714					DOWN						1.26741	4.76053	93.6024	1.44874e-08	1.23453e-06	1.08738	4.76053	68.8131	1.43e-07	1.01e-05		yes
MSTRG.13110|TraesCS2B02G485600	0	TraesCS2B02G485600			IPR003439, IPR003593, IPR011527, IPR017871, IPR027417, IPR036640	PF00005, PF00664	PF00664:ABC transporter transmembrane region, PF00005:ABC transporter	IPR011527:ABC transporter type 1, transmembrane domain, IPR003439:ABC transporter-like	GO:0005509, GO:0004672,GO:0005524,GO:0006468		DOWN			Yes			2.51529	2.99406	95.4779	1.48032e-08	1.25824e-06	1.44531	2.99406	33.7291	1.78e-05	0.000494685		yes
MSTRG.23578|TraesCS3D02G201900	0	TraesCS3D02G201900			IPR004854, IPR013083, IPR042299	PF03152	PF03152:Ubiquitin fusion degradation protein UFD1	IPR004854:Ubiquitin fusion degradation protein Ufd1-like	GO:0004672,GO:0006468		DOWN						0.82506	3.70106	93.0575	1.51474e-08	1.28422e-06	0.541874	3.70106	40.3002	5.5e-06	0.000194468		yes
TraesCS4D02G176300		TraesCS4D02G176300	Phospholipid-transporting ATPase [Source:UniProtKB/TrEMBL;Acc:A0A341UUF8]		IPR001757, IPR006539, IPR008250, IPR018303, IPR023214, IPR023298, IPR023299, IPR032630, IPR032631, IPR036412	PF16209, PF16212	PF16209:Phospholipid-translocating ATPase N-terminal, PF13246:Cation transport ATPase (P-type), PF16212:Phospholipid-translocating P-type ATPase C-terminal	IPR032631:P-type ATPase, N-terminal, IPR032630:P-type ATPase, C-terminal	0		DOWN						2.08723	5.22841	94.779	1.57359e-08	1.32999e-06	1.5214	5.22841	52.0307	1.14e-06	5.53e-05		yes
MSTRG.34661|TraesCS5A02G402100	0	TraesCS5A02G402100			IPR000223, IPR019533, IPR019756, IPR019757, IPR019758, IPR036286, IPR015927	PF10502, PF00717	PF10502:Signal peptidase, peptidase S26	IPR019533:Peptidase S26	GO:0000159,GO:0007165,GO:0019888		DOWN						1.02028	4.50446	92.546	1.57976e-08	1.32999e-06	0.638164	4.50446	36.7841	9.77e-06	0.000308625		yes
TraesCS3D02G466500		TraesCS3D02G466500		GO:0004190, GO:0006508	IPR001461, IPR021109, IPR032799, IPR032861, IPR033121, IPR033868	PF14541, PF14543					DOWN						2.67131	1.05346	92.5391	1.58067e-08	1.32999e-06	2.5268	1.05346	81.6631	4.06e-08	3.43e-06		yes
MSTRG.16236|TraesCS2D02G483000	0	TraesCS2D02G483000	Glycosyltransferase [Source:UniProtKB/TrEMBL;Acc:A0A1D5UJ00]	GO:0016758, GO:0016740, GO:0016757	IPR002213, IPR035595	PF00201	PF00201:UDP-glucoronosyl and UDP-glucosyl transferase	IPR002213:UDP-glucuronosyl/UDP-glucosyltransferase	GO:0005515		DOWN				Yes		1.80508	3.82729	93.0985	1.60643e-08	1.34827e-06	1.4534	3.82729	61.801	3.23e-07	1.96e-05		yes
MSTRG.17106|TraesCS3A02G103000	0	TraesCS3A02G103000			IPR001841, IPR013083	PF13639	PF13639:Ring finger domain	IPR001841:Zinc finger, RING-type	GO:0003824,GO:0051536		DOWN						0.74596	4.66539	91.9436	1.66036e-08	1.39004e-06	0.422091	4.66539	29.6553	3.55e-05	0.000850002		yes
MSTRG.50251|TraesCS7A02G398200	0	TraesCS7A02G398200		GO:0003676, GO:0003723, GO:0003729	IPR000504, IPR012677, IPR035979, IPR037366	PF00076	PF00076:RNA recognition motif. (a.k.a. RRM, RBD, or RNP domain)	IPR000504:RNA recognition motif domain	GO:0008168		DOWN						0.995806	3.31994	91.1512	1.77338e-08	1.48095e-06	0.327337	3.31994	10.0879	0.00521749	0.0330211		yes
MSTRG.23055										0	DOWN						3.28801	0.00132916	90.5181	1.86985e-08	1.55762e-06	3.04431	0.00132916	76.5397	6.57e-08	5.25e-06	yes
MSTRG.41514|TraesCS5D02G563900	0	TraesCS5D02G563900			IPR004045, IPR010987, IPR036249, IPR036282, IPR040075, IPR040077, IPR040079	PF02798	PF02798:Glutathione S-transferase, N-terminal domain	IPR004045:Glutathione S-transferase, N-terminal	GO:0004222,GO:0005524,GO:0006508, GO:0005524, GO:0004222,GO:0005524,GO:0008270,GO:0016021		UP		Yes				0.962832	5.98361	90.2481	1.91277e-08	1.5894e-06	1.48634	5.98361	207.366	2.46e-11	6.56e-09		yes
TraesCS2D02G160200		TraesCS2D02G160200									DOWN						1.14684	2.37574	89.4294	2.04969e-08	1.69895e-06	0.315887	2.37574	6.78633	0.0178842	0.0776052		yes
MSTRG.9216|TraesCS2A02G311100|TraesCS2A02G311200	0;0						PF00724:NADH:flavin oxidoreductase / NADH oxidase family	IPR001155:NADH:flavin oxidoreductase/NADH oxidase, N-terminal	GO:0004672,GO:0005524,GO:0006468		UP						1.46059	6.24837	89.4968	2.08173e-08	1.72124e-06	2.01023	6.24837	163.064	1.84e-10	3.4e-08
MSTRG.48744|TraesCS7A02G130300	0	TraesCS7A02G130300	Protein DETOXIFICATION [Source:UniProtKB/TrEMBL;Acc:A0A1D6BSY1]		IPR002528	PF01554	PF01554:MatE	IPR002528:Multi antimicrobial extrusion protein	GO:0005506,GO:0016705,GO:0020037,GO:0055114		UP						0.879782	6.08999	89.1869	2.09231e-08	1.72572e-06	1.08643	6.08999	134.28	8.59e-10	1.28e-07		yes
TraesCS2D02G210300		TraesCS2D02G210300			IPR022251	PF12609	PF12609:Wound-induced protein	IPR022251:Protein of unknown function wound-induced	GO:0016651,GO:0048038,GO:0051287,GO:0055114		UP						-1.77039	1.13977	88.6738	2.18578e-08	1.79837e-06	0.538946	1.13977	8.75238	0.00839543	0.0460151		yes
MSTRG.47814|TraesCS6D02G306000	0	TraesCS6D02G306000	Nitrate reductase [Source:UniProtKB/TrEMBL;Acc:A0A1D6B9M1]		IPR000572, IPR001199, IPR001433, IPR001709, IPR001834, IPR005066, IPR008333, IPR008335, IPR012137, IPR014756, IPR017927, IPR017938, IPR018506, IPR022407, IPR036374, IPR036400, IPR039261	PF00970, PF03404	PF00174:Oxidoreductase molybdopterin binding domain, PF00175:Oxidoreductase NAD-binding domain, PF00970:Oxidoreductase FAD-binding domain, PF03404:Mo-co oxidoreductase dimerisation domain, PF00173:Cytochrome b5-like Heme/Steroid binding domain	IPR000572:Oxidoreductase, molybdopterin-binding domain, IPR001433:Oxidoreductase FAD/NAD(P)-binding, IPR008333:Flavoprotein pyridine nucleotide cytochrome reductase-like, FAD-binding domain, IPR005066:Moybdenum cofactor oxidoreductase, dimerisation, IPR001199:Cytochrome b5-like heme/steroid binding domain	GO:0004650,GO:0005975		DOWN						1.64541	5.83636	88.7731	2.30848e-08	1.89465e-06	0.690321	5.83636	16.5326	0.00073102	0.00816719		yes
MSTRG.55866|TraesCS7D02G452000	0	TraesCS7D02G452000	Patatin [Source:UniProtKB/TrEMBL;Acc:A0A341Z519]		IPR002641, IPR016035	PF01734	PF01734:Patatin-like phospholipase	IPR002641:Patatin-like phospholipase domain	GO:0016020,GO:0022857,GO:0055085		DOWN						1.32879	2.7368	87.783	2.35928e-08	1.93161e-06	0.751825	2.7368	28.7944	4.2e-05	0.000965354		yes
MSTRG.34278											DOWN						3.19011	-0.138241	87.7411	2.36782e-08	1.93385e-06	2.06211	-0.138241	41.7005	4.42e-06	0.000162204	yes
MSTRG.10140|TraesCS2A02G482200		TraesCS2A02G482200		GO:0003824, GO:0050662	IPR001509, IPR036291	PF01370	PF01370:NAD dependent epimerase/dehydratase family	IPR001509:NAD-dependent epimerase/dehydratase	GO:0003735,GO:0005840,GO:0006412		UP						1.44322	6.52144	87.6691	2.42238e-08	1.97359e-06	2.16708	6.52144	186.789	6e-11	1.36e-08		yes
MSTRG.1049|TraesCS1A02G186600	0	TraesCS1A02G186600			IPR004045, IPR004046, IPR010987, IPR036249, IPR036282	PF00043, PF02798	PF00043:Glutathione S-transferase, C-terminal domain, PF02798:Glutathione S-transferase, N-terminal domain	IPR004046:Glutathione S-transferase, C-terminal, IPR004045:Glutathione S-transferase, N-terminal	GO:0004672,GO:0005524,GO:0006468		UP		Yes				2.64238	7.62131	91.6456	2.42967e-08	1.97471e-06	3.27614	7.62131	132.505	1.5e-09	2.02e-07		yes
MSTRG.15869|TraesCS2D02G399400	0	TraesCS2D02G399400		GO:0005515, GO:0017137	IPR001680, IPR017986, IPR019775, IPR020472, IPR036322, IPR040324	PF00400	PF00400:WD domain, G-beta repeat	IPR001680:WD40 repeat	GO:0003676		DOWN						1.48619	3.61812	87.2318	2.47822e-08	2.00928e-06	0.757842	3.61812	23.2255	0.000136671	0.00235449		yes
MSTRG.22387										0	DOWN						1.36246	4.91064	87.076	2.51549e-08	2.03212e-06	0.686624	4.91064	22.971	0.000144872	0.00245152	yes
MSTRG.41323|TraesCS5D02G516600	0	TraesCS5D02G516600									DOWN						0.979012	4.87446	87.0271	2.51855e-08	2.03212e-06	0.9416	4.87446	80.1551	4.67e-08	3.89e-06		yes
MSTRG.37826|TraesCS5B02G429800		TraesCS5B02G429800			IPR000674, IPR001041, IPR002346, IPR002888, IPR005107, IPR006058, IPR008274, IPR016166, IPR016208, IPR036010, IPR036318, IPR036683, IPR036856, IPR036884, IPR037165	PF02738, PF03450	PF01315:Aldehyde oxidase and xanthine dehydrogenase, a/b hammerhead domain, PF03450:CO dehydrogenase flavoprotein C-terminal domain, PF00941:FAD binding domain in molybdopterin dehydrogenase, PF02738:Molybdopterin-binding domain of aldehyde dehydrogenase, PF00111:2Fe-2S iron-sulfur cluster binding domain, PF01799:[2Fe-2S] binding domain	IPR000674:Aldehyde oxidase/xanthine dehydrogenase, a/b hammerhead, IPR005107:CO dehydrogenase flavoprotein, C-terminal, IPR002346:Molybdopterin dehydrogenase, FAD-binding, IPR008274:Aldehyde oxidase/xanthine dehydrogenase, molybdopterin binding, IPR001041:2Fe-2S ferredoxin-type iron-sulfur binding domain, IPR002888:[2Fe-2S]-binding	GO:0004672,GO:0005524,GO:0006468		DOWN						1.75227	1.21601	86.6671	2.59859e-08	2.09164e-06	0.730826	1.21601	15.2292	0.0010396	0.0105574		yes
MSTRG.17245|TraesCS3A02G129800	0	TraesCS3A02G129800			IPR004045, IPR010987, IPR036249, IPR036282	PF02798, PF13410					DOWN		Yes				2.52049	-0.575897	86.331	2.67585e-08	2.14865e-06	1.28564	-0.575897	21.4208	0.000207642	0.00319373		yes
TraesCS2D02G014200		TraesCS2D02G014200			IPR001128, IPR002403, IPR017972, IPR036396	PF00067	PF00067:Cytochrome P450	IPR001128:Cytochrome P450	GO:0046983, GO:0008171		DOWN						-0.598225	4.27216	85.7628	2.81235e-08	2.24598e-06	-0.650391	4.27216	100.425	8.44e-09	9.1e-07		yes
MSTRG.17262|TraesCS3A02G132000	0	TraesCS3A02G132000	Cytochrome P450 monooxygenase CYP710A8a [Source:UniProtKB/TrEMBL;Acc:G5EKM5]		IPR001128, IPR002403, IPR017972, IPR036396	PF00067	PF00067:Cytochrome P450	IPR001128:Cytochrome P450	GO:0016021,GO:0042765		DOWN						2.97304	1.81809	87.1532	2.81572e-08	2.24598e-06	2.74573	1.81809	69.9371	1.41e-07	1e-05		yes
TraesCS2A02G530000		TraesCS2A02G530000			IPR001128, IPR036396	PF00067	PF00067:Cytochrome P450	IPR001128:Cytochrome P450	GO:0003700,GO:0006355		DOWN						3.61058	-0.223854	85.7431	2.81723e-08	2.24598e-06	2.56714	-0.223854	39.4554	6.3e-06	0.000216375		yes
TraesCS4B02G033500		TraesCS4B02G033500			IPR001929, IPR006045, IPR011051, IPR014710, IPR019780	PF00190	PF00190:Cupin	IPR006045:Cupin 1	0		DOWN						2.93884	1.18381	86.0524	2.90788e-08	2.31273e-06	2.1184	1.18381	43.2618	3.61e-06	0.000138687		yes
MSTRG.33934|TraesCS5A02G253200	0	TraesCS5A02G253200			IPR005150, IPR029044	PF03552	PF03552:Cellulose synthase	IPR005150:Cellulose synthase	GO:0003839,GO:0006751		DOWN						2.05059	5.67752	87.2798	2.93735e-08	2.33062e-06	1.76224	5.67752	66.1907	2.18e-07	1.42e-05		yes
MSTRG.10115|TraesCS2A02G478600	0	TraesCS2A02G478600									UP						1.19291	3.41966	85.2005	2.95508e-08	2.33914e-06	1.23254	3.41966	89.0131	2.12e-08	1.97e-06		yes
TraesCS3D02G056800		TraesCS3D02G056800			IPR001087, IPR035669, IPR036514	PF00657	PF00657:GDSL-like Lipase/Acylhydrolase	IPR001087:GDSL lipase/esterase	0		UP						1.60002	3.60478	85.3989	2.98148e-08	2.35445e-06	1.92893	3.60478	120.298	2.13e-09	2.74e-07		yes
MSTRG.33696|TraesCS5A02G210100	0	TraesCS5A02G210100	Triticain gamma [Source:UniProtKB/TrEMBL;Acc:Q0WXG6]		IPR000169, IPR000668, IPR013201, IPR025660, IPR025661, IPR038765, IPR039417	PF00112, PF08246	PF00112:Papain family cysteine protease, PF08246:Cathepsin propeptide inhibitor domain (I29)	IPR000668:Peptidase C1A, papain C-terminal, IPR013201:Cathepsin propeptide inhibitor domain (I29)	GO:0004672,GO:0005524,GO:0006468		UP						1.01992	6.49577	84.9241	3.02819e-08	2.38412e-06	1.27047	6.49577	129.92	1.12e-09	1.59e-07		yes
MSTRG.14576|TraesCS2D02G206900	0	TraesCS2D02G206900		GO:0005886, GO:0009738, GO:1900458	IPR005516	PF03763					DOWN						2.14548	2.91711	86.032	3.03333e-08	2.38412e-06	0.703407	2.91711	9.85046	0.00572585	0.0351916		yes
MSTRG.23006|TraesCS3D02G110900	0	TraesCS3D02G110900			IPR036047						DOWN						1.40821	3.01558	84.7594	3.07271e-08	2.40941e-06	0.768287	3.01558	25.8217	7.73e-05	0.00154244		yes
TraesCS2A02G158200		TraesCS2A02G158200	Glycosyltransferase [Source:UniProtKB/TrEMBL;Acc:A0A1D5TLL0]		IPR002213, IPR035595	PF00201	PF00201:UDP-glucoronosyl and UDP-glucosyl transferase	IPR002213:UDP-glucuronosyl/UDP-glucosyltransferase	GO:0005515		DOWN				Yes		2.50512	-0.0946514	84.6625	3.09924e-08	2.42452e-06	2.46445	-0.0946514	81.6683	4.06e-08	3.43e-06		yes
MSTRG.8096|TraesCS2A02G152500		TraesCS2A02G152500			IPR001128, IPR002401, IPR017972, IPR036396	PF00067	PF00067:Cytochrome P450	IPR001128:Cytochrome P450	GO:0045735		DOWN						2.78558	0.0579814	84.5815	3.1216e-08	2.43631e-06	2.05847	0.0579814	41.1156	4.84e-06	0.000175214		yes
MSTRG.56908|TraesCSU02G122000	0	TraesCSU02G122000		GO:0004364, GO:0005515	IPR004045, IPR010987, IPR016639, IPR036249, IPR036282, IPR040079	PF13409, PF13410					DOWN		Yes				1.31468	6.5358	84.0204	3.2816e-08	2.55521e-06	1.22531	6.5358	73.3469	8.99e-08	6.78e-06		yes
TraesCS2D02G599200		TraesCS2D02G599200		GO:0020037, GO:0004497, GO:0005506, GO:0016705, GO:0055114	IPR001128, IPR002401, IPR017972, IPR036396	PF00067	PF00067:Cytochrome P450	IPR001128:Cytochrome P450	GO:0004672,GO:0006468, GO:0048544		UP						-1.70525	1.01294	83.5067	3.43608e-08	2.66927e-06	-1.0315	1.01294	32.2196	2.18e-05	0.000580268		yes
TraesCS3D02G508900		TraesCS3D02G508900									DOWN						1.88435	3.95373	84.2318	3.55099e-08	2.75214e-06	1.49462	3.95373	53.6208	8.91e-07	4.52e-05		yes
MSTRG.30871|TraesCS4D02G099000	0	TraesCS4D02G099000									UP						1.60874	3.09374	83.2267	3.58029e-08	2.76843e-06	1.6958	3.09374	88.1302	2.33e-08	2.14e-06		yes
TraesCSU02G234300		TraesCSU02G234300			IPR004045, IPR004046, IPR010987, IPR036249, IPR036282, IPR040079	PF00043, PF02798	PF02798:Glutathione S-transferase, N-terminal domain, PF00043:Glutathione S-transferase, C-terminal domain	IPR004045:Glutathione S-transferase, N-terminal, IPR004046:Glutathione S-transferase, C-terminal	0		UP		Yes				1.65088	3.96775	83.5699	3.61913e-08	2.79199e-06	2.36352	3.96775	159.509	2.33e-10	4.1e-08		yes
MSTRG.33863|TraesCS5A02G240600	0	TraesCS5A02G240600			IPR003175	PF02234	PF02234:Cyclin-dependent kinase inhibitor	IPR003175:Cyclin-dependent kinase inhibitor	GO:0004672,GO:0005524,GO:0006468		DOWN						2.22293	-0.508113	82.0886	3.90618e-08	3.0065e-06	1.59437	-0.508113	38.2135	7.7e-06	0.000254692		yes
MSTRG.8043|TraesCS2A02G142500	0	TraesCS2A02G142500	Sulfotransferase [Source:UniProtKB/TrEMBL;Acc:A0A1D5TR86]	GO:0008146, GO:0016021, GO:0016020, GO:0016740	IPR027417, IPR000863	PF00685	PF00685:Sulfotransferase domain	IPR000863:Sulfotransferase domain	GO:0003700,GO:0006355		DOWN						0.912781	3.68118	81.8194	4.00327e-08	3.07414e-06	0.762284	3.68118	57.4817	5.14e-07	2.86e-05		yes
TraesCS2A02G503700		TraesCS2A02G503700			IPR000719, IPR001245, IPR008271, IPR011009, IPR017441	PF07714	PF07714:Protein tyrosine kinase	IPR001245:Serine-threonine/tyrosine-protein kinase, catalytic domain	GO:0042626		UP						1.83984	1.41379	81.1921	4.24007e-08	3.24852e-06	1.92951	1.41379	85.2303	2.95e-08	2.6e-06		yes
TraesCS2D02G364400		TraesCS2D02G364400		GO:0016491, GO:0055114	IPR003819, IPR042098	PF02668	PF02668:Taurine catabolism dioxygenase TauD, TfdA family	IPR003819:TauD/TfdA-like domain	GO:0004568,GO:0006032,GO:0016998, GO:0008061		UP						0.973466	3.131	81.1591	4.25295e-08	3.25093e-06	1.02369	3.131	88.1006	2.3e-08	2.12e-06		yes
MSTRG.38635|TraesCS5D02G038400	0	TraesCS5D02G038400	Xyloglucan endotransglucosylase/hydrolase [Source:UniProtKB/TrEMBL;Acc:W5G2J0]	GO:0004553, GO:0005975, GO:0005618, GO:0010411, GO:0016762, GO:0042546, GO:0048046, GO:0006073, GO:0071555	IPR000757, IPR008264, IPR010713, IPR013320, IPR016455	PF00722, PF06955					DOWN						1.15686	4.49525	80.7548	4.41432e-08	3.36657e-06	0.857712	4.49525	44.8854	2.74e-06	0.000112212		yes
TraesCS7A02G297300		TraesCS7A02G297300		GO:0016747	IPR003480, IPR023213	PF02458	PF02458:Transferase family	IPR003480:Transferase	0		DOWN						1.4495	2.23332	80.3801	4.57001e-08	3.47043e-06	0.779908	2.23332	24.372	0.000105747	0.00194087		yes
MSTRG.47785|TraesCS6D02G300600	0	TraesCS6D02G300600			IPR005123, IPR026992, IPR027443	PF03171, PF14226	PF14226:non-haem dioxygenase in morphine synthesis N-terminal, PF03171:2OG-Fe(II) oxygenase superfamily	IPR026992:Non-haem dioxygenase N-terminal domain, IPR005123:Oxoglutarate/iron-dependent dioxygenase	GO:0048544, GO:0004672,GO:0006468		UP						1.03567	7.29796	80.3771	4.57128e-08	3.47043e-06	1.69119	7.29796	204.902	2.71e-11	7.19e-09		yes
TraesCS2A02G284900		TraesCS2A02G284900			IPR004813	PF03169	PF03169:OPT oligopeptide transporter protein	IPR004813:Oligopeptide transporter, OPT superfamily	GO:0003735,GO:0005840,GO:0006412		DOWN						1.27898	3.87661	79.8339	4.80795e-08	3.64183e-06	0.990757	3.87661	48.0754	1.74e-06	7.83e-05		yes
MSTRG.54319|TraesCS7D02G197900	0	TraesCS7D02G197900									DOWN						1.11268	2.4245	79.7272	4.85602e-08	3.66992e-06	0.98564	2.4245	62.7662	2.77e-07	1.73e-05		yes	2.5.1.18
MSTRG.14517|TraesCS2D02G198900	0	TraesCS2D02G198900			IPR003663, IPR005828, IPR005829, IPR020846, IPR036259	PF00083	PF00083:Sugar (and other) transporter	IPR005828:Major facilitator, sugar transporter-like	GO:0005515		DOWN						1.34178	3.64583	79.6925	4.8718e-08	3.67353e-06	1.3242	3.64583	76.6823	6.48e-08	5.19e-06		yes
MSTRG.32885|TraesCS5A02G084100	0	TraesCS5A02G084100			IPR001087, IPR035669, IPR036514	PF00657	PF00657:GDSL-like Lipase/Acylhydrolase	IPR001087:GDSL lipase/esterase	GO:0046983		UP						1.12232	4.75742	79.6249	4.90263e-08	3.68846e-06	1.44244	4.75742	126.6	1.37e-09	1.9e-07		yes
MSTRG.10378|TraesCS2A02G526300	0	TraesCS2A02G526300			IPR004827, IPR025422	PF00170, PF14144					DOWN						1.43419	6.38353	79.9431	4.93648e-08	3.70063e-06	0.837429	6.38353	28.3059	4.7e-05	0.00104938		yes
MSTRG.39913							PF07859:alpha/beta hydrolase fold	IPR013094:Alpha/beta hydrolase fold-3	GO:0070531,GO:0070552	Q9SMN0;44.69;CXE12_ARATH;Probable carboxylesterase 12 (AtCXE12) (EC 3.1.1.1);Arabidopsis thaliana (Mouse-ear cress)	DOWN						1.07354	5.44751	79.5415	4.94097e-08	3.70063e-06	1.02151	5.44751	72.0129	1.03e-07	7.7e-06	yes
MSTRG.1046|TraesCS1A02G186300	0	TraesCS1A02G186300		GO:0005515	IPR004045, IPR010987, IPR036249, IPR036282	PF13417	PF13417:Glutathione S-transferase, N-terminal domain	IPR004045:Glutathione S-transferase, N-terminal	GO:0016758		DOWN		Yes				1.33311	3.69936	79.4721	4.97315e-08	3.7164e-06	0.957205	3.69936	41.1995	4.78e-06	0.000173572		yes
MSTRG.31758|TraesCS4D02G227300	0	TraesCS4D02G227300	Glycosyltransferase [Source:UniProtKB/TrEMBL;Acc:W5EKM0]		IPR002213, IPR035595	PF00201	PF00201:UDP-glucoronosyl and UDP-glucosyl transferase	IPR002213:UDP-glucuronosyl/UDP-glucosyltransferase	GO:0003924,GO:0005525		UP				Yes		1.04057	5.53944	78.9828	5.2067e-08	3.88225e-06	1.27548	5.53944	116.135	2.72e-09	3.36e-07		yes
MSTRG.33877|TraesCS5A02G242600	0	TraesCS5A02G242600		GO:0016787	IPR013094, IPR029058	PF07859	PF07859:alpha/beta hydrolase fold	IPR013094:Alpha/beta hydrolase fold-3	GO:0004672,GO:0005524,GO:0006468, GO:0005515		DOWN						1.0901	5.14849	78.5992	5.39828e-08	4.01613e-06	0.811036	5.14849	43.9165	3.16e-06	0.000124915		yes
MSTRG.15345|TraesCS2D02G313700	0	TraesCS2D02G313700		GO:0016491, GO:0055114	IPR018170, IPR020471, IPR023210, IPR036812	PF00248	PF00248:Aldo/keto reductase family	IPR023210:NADP-dependent oxidoreductase domain	GO:0061630		UP						1.05617	10.5244	78.5574	5.41965e-08	4.02306e-06	1.61249	10.5244	176.054	9.53e-11	1.99e-08		yes
MSTRG.47510										0	DOWN						1.39735	4.00419	78.4745	5.5002e-08	4.07381e-06	0.415143	4.00419	7.11936	0.0156588	0.0707613	yes
TraesCS4D02G181100		TraesCS4D02G181100	MYB transcription factor [Source:Projected from Arabidopsis thaliana (AT1G48000) UniProtKB/TrEMBL;Acc:Q94CJ3]		IPR001005, IPR009057, IPR017930	PF00249	PF00249:Myb-like DNA-binding domain	IPR001005:SANT/Myb domain	0		DOWN						1.8818	1.46188	78.3702	5.51641e-08	4.07677e-06	0.747649	1.46188	12.5211	0.00233991	0.0187036		yes
MSTRG.24251|TraesCS3D02G299900	0	TraesCS3D02G299900	Glutathione S-transferase [Source:UniProtKB/TrEMBL;Acc:Q9SP56]		IPR004045, IPR004046, IPR010987, IPR034347, IPR036249, IPR036282	PF00043, PF02798	PF00043:Glutathione S-transferase, C-terminal domain, PF02798:Glutathione S-transferase, N-terminal domain	IPR004046:Glutathione S-transferase, C-terminal, IPR004045:Glutathione S-transferase, N-terminal	GO:0003700,GO:0006355		UP		Yes				1.0116	9.31818	77.5838	5.94442e-08	4.38338e-06	1.9961	9.31818	280.77	1.91e-12	8.19e-10		yes
MSTRG.4404							PF14223:gag-polypeptide of LTR copia-type			P02672;44.16;FIBA_BOVIN;Fibrinogen alpha chain [Cleaved into: Fibrinopeptide A; Fibrinogen alpha chain];Bos taurus (Bovine)	DOWN						1.50972	6.09138	77.6808	6.22013e-08	4.57659e-06	0.800796	6.09138	22.8785	0.000150454	0.0025165	yes
MSTRG.34827|TraesCS5A02G428200	0	TraesCS5A02G428200			IPR000674, IPR001041, IPR002346, IPR002888, IPR005107, IPR006058, IPR008274, IPR016166, IPR016208, IPR036010, IPR036318, IPR036683, IPR036856, IPR036884, IPR037165	PF02738, PF03450	PF00941:FAD binding domain in molybdopterin dehydrogenase, PF03450:CO dehydrogenase flavoprotein C-terminal domain, PF01315:Aldehyde oxidase and xanthine dehydrogenase, a/b hammerhead domain, PF01799:[2Fe-2S] binding domain, PF02738:Molybdopterin-binding domain of aldehyde dehydrogenase, PF00111:2Fe-2S iron-sulfur cluster binding domain	IPR002346:Molybdopterin dehydrogenase, FAD-binding, IPR005107:CO dehydrogenase flavoprotein, C-terminal, IPR000674:Aldehyde oxidase/xanthine dehydrogenase, a/b hammerhead, IPR002888:[2Fe-2S]-binding, IPR008274:Aldehyde oxidase/xanthine dehydrogenase, molybdopterin binding, IPR001041:2Fe-2S ferredoxin-type iron-sulfur binding domain	GO:0016624		DOWN						1.67347	4.94973	77.9371	6.30409e-08	4.62818e-06	0.700627	4.94973	14.4876	0.00131086	0.0124327		yes
TraesCS7A02G226600		TraesCS7A02G226600		GO:0016021, GO:0022857, GO:0055085, GO:0016020	IPR005828, IPR005829, IPR020846, IPR036259	PF00083	PF00083:Sugar (and other) transporter	IPR005828:Major facilitator, sugar transporter-like	0		UP						1.32109	3.6289	76.7268	6.45334e-08	4.72735e-06	1.48467	3.6289	94.086	1.39e-08	1.39e-06		yes	1.13.11.54
MSTRG.1512|TraesCS1A02G263700	0	TraesCS1A02G263700			IPR003441, IPR036093	PF02365	PF02365:No apical meristem (NAM) protein	IPR003441:NAC domain	GO:0003883,GO:0006221		DOWN						1.43412	4.39705	76.429	6.88043e-08	5.02919e-06	0.868952	4.39705	28.7107	4.33e-05	0.000986598		yes
MSTRG.30736|TraesCS4D02G076200	0	TraesCS4D02G076200			IPR006873	PF04788	PF04788:Protein of unknown function (DUF620)	IPR006873:Protein of unknown function DUF620	GO:0003700,GO:0006352,GO:0006355		DOWN						1.12255	3.72633	75.9132	6.98164e-08	5.09203e-06	0.247563	3.72633	3.7783	0.0676846	0.193507		yes
MSTRG.24797|TraesCS3D02G394800	0	TraesCS3D02G394800	BTB/POZ and TAZ domain-containing protein 3 [Source:Projected from Arabidopsis thaliana (AT1G05690) UniProtKB/Swiss-Prot;Acc:Q9SYL0]		IPR000210, IPR011333	PF00651	PF02135:TAZ zinc finger, PF00651:BTB/POZ domain	IPR000197:Zinc finger, TAZ-type, IPR000210:BTB/POZ domain	GO:0006952		UP						0.880321	5.67533	75.6307	7.17621e-08	5.22253e-06	1.12831	5.67533	121.77	1.87e-09	2.47e-07		yes	1.8.4.8
TraesCS1A02G125400		TraesCS1A02G125400									DOWN						1.67242	4.76575	76.436	7.26973e-08	5.27909e-06	0.582843	4.76575	9.82378	0.0057793	0.0353815		yes
MSTRG.8454										0	UP						-1.89759	0.498495	75.4059	7.33531e-08	5.31516e-06	0.0557662	0.498495	0.0718703	0.791674	0.887448	yes
MSTRG.1157|TraesCS1A02G203300		TraesCS1A02G203300			IPR004320	PF03087	PF03087:Arabidopsis protein of unknown function	IPR004320:Protein of unknown function DUF241, plant	GO:0003723		DOWN						1.15658	1.87255	75.2461	7.45075e-08	5.38712e-06	0.0454966	1.87255	0.118531	0.734613	0.85199		yes	4.2.1.51
MSTRG.50345|TraesCS7A02G419200	0	TraesCS7A02G419200		GO:0005886, GO:0005783, GO:0005794	IPR001466, IPR004147, IPR011009, IPR012338	PF00144, PF03109	PF03109:ABC1 family, PF00144:Beta-lactamase	IPR004147:UbiB domain, IPR001466:Beta-lactamase-related	GO:0030410,GO:0030418		DOWN						0.988114	3.78362	74.8622	7.73661e-08	5.58172e-06	0.600805	3.78362	28.0006	4.92e-05	0.00108527		yes
MSTRG.15693|TraesCS2D02G371400	0	TraesCS2D02G371400			IPR004182, IPR037848	PF02893	PF02893:GRAM domain	IPR004182:GRAM domain	GO:0003924,GO:0005525		DOWN						1.20221	2.65822	74.6994	7.86144e-08	5.65956e-06	-0.199246	2.65822	2.08776	0.165627	0.346111		yes
MSTRG.15918|TraesCS2D02G408700	0	TraesCS2D02G408700			IPR000849, IPR011701, IPR020846, IPR036259	PF07690	PF07690:Major Facilitator Superfamily	IPR011701:Major facilitator superfamily	GO:0006352		UP						-0.742464	5.94126	74.5451	7.98183e-08	5.72733e-06	-0.381771	5.94126	19.678	0.000317345	0.00436996		yes
MSTRG.54316|TraesCS7D02G197500	0	TraesCS7D02G197500									DOWN						2.45039	1.90101	75.4543	7.98987e-08	5.72733e-06	2.31569	1.90101	61.6697	3.39e-07	2.03e-05		yes
MSTRG.2078|TraesCS1A02G375800	0	TraesCS1A02G375800	1,2-dihydroxy-3-keto-5-methylthiopentene dioxygenase [Source:UniProtKB/TrEMBL;Acc:A0A1D5RYH8]		IPR004313, IPR011051, IPR014710, IPR027496	PF03079	PF03079:ARD/ARD' family	IPR004313:Acireductone dioxygenase ARD family	GO:0016021,GO:0055085		UP						0.959698	4.88917	74.2273	8.23639e-08	5.8914e-06	1.4715	4.88917	168.152	1.39e-10	2.71e-08		yes
MSTRG.8511|TraesCS2A02G214400	0	TraesCS2A02G214400	Similar to Chitin-inducible gibberellin-responsive protein [Source: Projected from Oryza sativa (Os07g0545800)]		IPR005202	PF03514	PF03514:GRAS domain family	IPR005202:Transcription factor GRAS	GO:0016491,GO:0055114		DOWN						1.61049	4.80542	74.6566	8.63367e-08	6.16237e-06	0.675145	4.80542	13.6528	0.00167805	0.0148369		yes	2.5.1.18
TraesCS3D02G127100		TraesCS3D02G127100	Glycosyltransferase [Source:UniProtKB/TrEMBL;Acc:A0A341SZ16]		IPR002213, IPR035595	PF00201	PF00201:UDP-glucoronosyl and UDP-glucosyl transferase	IPR002213:UDP-glucuronosyl/UDP-glucosyltransferase	0		DOWN				Yes		1.48064	3.93908	73.5582	9.16895e-08	6.53048e-06	0.76588	3.93908	20.318	0.000274177	0.00394427		yes
MSTRG.14735|TraesCS2D02G231100	0	TraesCS2D02G231100			IPR002500, IPR004508, IPR011798, IPR013766, IPR014729, IPR017937, IPR036249	PF00085, PF01507	PF00085:Thioredoxin, PF01507:Phosphoadenosine phosphosulfate reductase family	IPR013766:Thioredoxin domain, IPR002500:Phosphoadenosine phosphosulphate reductase	GO:0016787		DOWN						1.86806	7.12503	73.9894	9.67881e-08	6.87896e-06	1.19449	7.12503	31.8215	2.51e-05	0.000652955		yes
TraesCS6D02G300500		TraesCS6D02G300500									DOWN						0.782975	2.89758	72.5373	9.75069e-08	6.91533e-06	0.575308	2.89758	38.9565	6.82e-06	0.000230917		yes
MSTRG.15094|TraesCS2D02G276900	0	TraesCS2D02G276900			IPR011032, IPR013154, IPR020843, IPR036291	PF08240, PF13602	PF13602:Zinc-binding dehydrogenase, PF08240:Alcohol dehydrogenase GroES-like domain	IPR013154:Alcohol dehydrogenase, N-terminal	GO:0004618,GO:0006096		DOWN						1.06483	4.3955	72.3131	9.97381e-08	7.05859e-06	0.855928	4.3955	46.76	2.09e-06	9.06e-05		yes
MSTRG.15199|TraesCS2D02G289900		TraesCS2D02G289900	Arogenate dehydratase [Source:UniProtKB/TrEMBL;Acc:A0A1D5ULN6]		IPR001086, IPR002912, IPR018528, IPR008242	PF00800	PF00800:Prephenate dehydratase	IPR001086:Prephenate dehydratase	GO:0016788		DOWN						1.89041	1.41089	72.2038	1.00847e-07	7.12197e-06	1.47515	1.41089	43.0052	3.63e-06	0.000139213		yes
MSTRG.3509										0	UP						2.90855	4.58172	77.1913	1.03368e-07	7.28463e-06	4.08885	4.58172	133.431	1.9e-09	2.48e-07	yes		2.5.1.18
MSTRG.14210|TraesCS2D02G145900	0	TraesCS2D02G145900	Sulfotransferase [Source:UniProtKB/TrEMBL;Acc:A0A1D5UWX7]		IPR000863, IPR027417	PF00685	PF00685:Sulfotransferase domain	IPR000863:Sulfotransferase domain	GO:0043531		DOWN						0.76863	4.76211	71.8989	1.04012e-07	7.30489e-06	0.749869	4.76211	68.1682	1.53e-07	1.07e-05		yes
MSTRG.24397|TraesCS3D02G326300	0	TraesCS3D02G326300	Glycosyltransferase [Source:UniProtKB/TrEMBL;Acc:A0A1D5WL23]	GO:0016758	IPR002213, IPR035595	PF00201	PF00201:UDP-glucoronosyl and UDP-glucosyl transferase	IPR002213:UDP-glucuronosyl/UDP-glucosyltransferase	GO:0004861,GO:0005634,GO:0007050		DOWN				Yes		0.93253	3.43948	71.8912	1.04093e-07	7.30489e-06	0.837728	3.43948	57.2851	5.26e-07	2.9e-05		yes
MSTRG.9859|TraesCS2A02G422600	0	TraesCS2A02G422600	Potassium transporter [Source:UniProtKB/TrEMBL;Acc:A0A341Q8P0]		IPR003855	PF02705	PF02705:K+ potassium transporter	IPR003855:Potassium transporter	GO:0004553,GO:0005975		UP						0.746824	3.76955	71.631	1.06885e-07	7.48511e-06	0.774178	3.76955	76.2439	6.76e-08	5.35e-06		yes
MSTRG.18|TraesCS1A02G002500	0	TraesCS1A02G002500	Phospholipid-transporting ATPase [Source:UniProtKB/TrEMBL;Acc:A0A1D5S510]	GO:0016021, GO:0005524, GO:0000166, GO:0000287, GO:0004012, GO:0015914, GO:0140326	IPR001757, IPR006539, IPR008250, IPR018303, IPR023214, IPR023298, IPR023299, IPR032630, IPR032631, IPR036412	PF16209, PF16212	PF16209:Phospholipid-translocating ATPase N-terminal, PF13246:Cation transport ATPase (P-type), PF16212:Phospholipid-translocating P-type ATPase C-terminal, PF00122:E1-E2 ATPase	IPR032631:P-type ATPase, N-terminal, IPR032630:P-type ATPase, C-terminal	GO:0004367,GO:0005975,GO:0055114, GO:0016616,GO:0046168,GO:0051287,GO:0055114		DOWN						1.66534	7.11543	72.4334	1.07541e-07	7.51527e-06	0.918041	7.11543	23.1136	0.000144392	0.00244711		yes
MSTRG.5475|TraesCS1D02G095400	0	TraesCS1D02G095400		GO:0005515	IPR004045, IPR004046, IPR010987, IPR034347, IPR036249, IPR036282	PF00043, PF02798	PF00043:Glutathione S-transferase, C-terminal domain, PF02798:Glutathione S-transferase, N-terminal domain	IPR004046:Glutathione S-transferase, C-terminal, IPR004045:Glutathione S-transferase, N-terminal	GO:0016020,GO:0016021		UP		Yes				1.54995	6.29618	71.8582	1.11666e-07	7.78722e-06	1.76116	6.29618	91.1518	1.92e-08	1.82e-06		yes
MSTRG.56435											DOWN						2.07381	0.205016	71.1305	1.12491e-07	7.82845e-06	1.68101	0.205016	44.8812	2.74e-06	0.000112212	yes
MSTRG.52907|TraesCS7B02G355600	0	TraesCS7B02G355600			IPR006735, IPR027799	PF04641	PF04641:Rtf2 RING-finger	IPR027799:Replication termination factor 2, RING-finger	GO:0005515		DOWN						0.562259	5.69047	70.8681	1.15559e-07	8.02525e-06	0.484845	5.69047	52.7886	9.25e-07	4.66e-05		yes	2.7.11.1
MSTRG.49079|TraesCS7A02G208700	0	TraesCS7A02G208700			IPR020966	PF11744	PF11744:Aluminium activated malate transporter	IPR020966:Aluminum-activated malate transporter	GO:0005506,GO:0016705,GO:0020037,GO:0055114		DOWN						0.569767	4.05844	70.8085	1.1627e-07	8.05782e-06	0.276087	4.05844	16.647	0.000699639	0.00789286		yes
MSTRG.9192|TraesCS2A02G307900	0	TraesCS2A02G307900			IPR008862	PF05794					DOWN						1.14187	3.76095	70.5733	1.19119e-07	8.23819e-06	0.748324	3.76095	30.683	2.91e-05	0.000729074		yes
MSTRG.23964|TraesCS3D02G256500		TraesCS3D02G256500			IPR000719, IPR008271, IPR011009, IPR017441	PF00069	PF00069:Protein kinase domain	IPR000719:Protein kinase domain	GO:0019867		DOWN						3.31038	1.35103	71.7588	1.22697e-07	8.46811e-06	2.26692	1.35103	29.1209	4.21e-05	0.000967259		yes
MSTRG.38584|TraesCS5D02G030000	0	TraesCS5D02G030000			IPR004045, IPR004046, IPR010987, IPR034347, IPR036249, IPR036282	PF00043, PF02798	PF02798:Glutathione S-transferase, N-terminal domain, PF00043:Glutathione S-transferase, C-terminal domain	IPR004045:Glutathione S-transferase, N-terminal, IPR004046:Glutathione S-transferase, C-terminal	GO:0000166,GO:0004820,GO:0005524,GO:0005737,GO:0006426		UP		Yes				1.33565	6.41229	70.3808	1.25613e-07	8.65149e-06	1.59405	6.41229	98.2287	1.04e-08	1.08e-06		yes
MSTRG.24607|TraesCS3D02G360900	0	TraesCS3D02G360900		GO:0016747	IPR003480, IPR023213	PF02458	PF02458:Transferase family	IPR003480:Transferase	GO:0005092,GO:0007264		DOWN						1.70189	4.99055	70.7902	1.30227e-07	8.95084e-06	1.34563	4.99055	45.513	2.7e-06	0.000110916		yes
MSTRG.41265|TraesCS5D02G504200	0	TraesCS5D02G504200									DOWN						0.946765	7.82802	69.2308	1.36946e-07	9.39331e-06	0.872407	7.82802	59.0152	4.28e-07	2.47e-05		yes
TraesCS5A02G477100		TraesCS5A02G477100			IPR013087, IPR036236	PF13912	PF13912:C2H2-type zinc finger				DOWN						2.96447	1.45162	70.208	1.38949e-07	9.51118e-06	2.09263	1.45162	31.4287	2.68e-05	0.000687375		yes
TraesCS5D02G490600		TraesCS5D02G490600			IPR013087, IPR036236	PF13912	PF13912:C2H2-type zinc finger				UP						2.26653	1.0187	69.0435	1.39659e-07	9.54025e-06	2.69059	1.0187	83.2108	3.53e-08	3.05e-06		yes
MSTRG.34169|TraesCS5A02G305100	0	TraesCS5A02G305100	Glycosyltransferase [Source:UniProtKB/TrEMBL;Acc:A0A1D5YRQ5]		IPR002213, IPR035595	PF00201					UP				Yes		1.43865	5.62373	69.4705	1.40779e-07	9.59592e-06	1.46692	5.62373	72.01	1.09e-07	7.98e-06		yes	3.5.4.25
TraesCS3D02G369400		TraesCS3D02G369400	Glycosyltransferase [Source:UniProtKB/TrEMBL;Acc:A0A341T7H8]	GO:0016758	IPR002213, IPR035595	PF00201	PF00201:UDP-glucoronosyl and UDP-glucosyl transferase	IPR002213:UDP-glucuronosyl/UDP-glucosyltransferase	0		DOWN				Yes		0.9972	4.11867	68.9492	1.41049e-07	9.59592e-06	0.926726	4.11867	59.0585	4.25e-07	2.46e-05		yes
MSTRG.55612|TraesCS7D02G405400	0	TraesCS7D02G405400		GO:0016021, GO:0048544	IPR000858, IPR001480, IPR003609, IPR011048, IPR036426	PF00954, PF01453	PF01453:D-mannose binding lectin, PF00954:S-locus glycoprotein domain	IPR001480:Bulb-type lectin domain, IPR000858:S-locus glycoprotein domain	GO:0016787		DOWN						0.999083	4.03359	68.7946	1.43361e-07	9.73341e-06	0.734844	4.03359	37.1675	9.16e-06	0.000293561		yes
MSTRG.16818											DOWN						3.29833	-0.752239	68.5701	1.46792e-07	9.94612e-06	2.66338	-0.752239	38.661	7.16e-06	0.000240066	yes		2.5.1.18
TraesCS6D02G296400		TraesCS6D02G296400				PF04674	PF04674:Phosphate-induced protein 1 conserved region				DOWN						1.15096	6.34727	68.4341	1.48915e-07	1.00695e-05	0.678803	6.34727	24.3976	0.000105155	0.00193541		yes
MSTRG.23108|TraesCS3D02G130700	0	TraesCS3D02G130700			IPR004045, IPR010987, IPR036249, IPR036282	PF02798, PF13410	PF02798:Glutathione S-transferase, N-terminal domain, PF13410:Glutathione S-transferase, C-terminal domain	IPR004045:Glutathione S-transferase, N-terminal	GO:0006508,GO:0008236		DOWN		Yes				2.31593	3.96916	70.796	1.56407e-07	1.05343e-05	1.46185	3.96916	29.0023	4.6e-05	0.00103221		yes
MSTRG.5542|TraesCS1D02G108900	0	TraesCS1D02G108900	E3 ubiquitin-protein ligase UPL6 [Source:Projected from Arabidopsis thaliana (AT3G17205) UniProtKB/Swiss-Prot;Acc:Q8RWB8]		IPR000048, IPR000569, IPR035983	PF00632	PF00632:HECT-domain (ubiquitin-transferase)	IPR000569:HECT domain	GO:0005524		DOWN						0.995026	5.39224	67.9701	1.56419e-07	1.05343e-05	0.656217	5.39224	30.0511	3.28e-05	0.000802229		yes
MSTRG.15268|TraesCS2D02G301000	0	TraesCS2D02G301000			IPR005150, IPR029044	PF03552	PF03552:Cellulose synthase	IPR005150:Cellulose synthase	GO:0003743,GO:0006413		DOWN						2.35418	0.869823	67.6729	1.61446e-07	1.0851e-05	1.90444	0.869823	42.8961	3.69e-06	0.000140715		yes
TraesCS5A02G313300		TraesCS5A02G313300			IPR001929, IPR006045, IPR011051, IPR014710	PF00190	PF00190:Cupin	IPR006045:Cupin 1	0		UP						1.51619	4.26864	68.1224	1.62106e-07	1.08735e-05	3.07501	4.26864	247.393	6.27e-12	2.05e-09		yes
MSTRG.53793|TraesCS7D02G078700	0	TraesCS7D02G078700		GO:0005515	IPR004045, IPR004046, IPR010987, IPR036249, IPR036282, IPR040079	PF00043, PF13417					UP		Yes				1.51481	5.34821	68.3564	1.63246e-07	1.0928e-05	1.96008	5.34821	109.738	4.77e-09	5.5e-07		yes
MSTRG.10153|TraesCS2A02G484000	0	TraesCS2A02G484000		GO:0016021, GO:0022857, GO:0055085	IPR005828, IPR005829, IPR020846, IPR036259	PF00083	PF00083:Sugar (and other) transporter	IPR005828:Major facilitator, sugar transporter-like	GO:0032324		DOWN						2.6656	0.0681707	66.7191	1.78832e-07	1.19474e-05	0.898204	0.0681707	7.27745	0.0147027	0.0678285		yes	3.1.3.16
MSTRG.47083|TraesCS6D02G189100	0	TraesCS6D02G189100			IPR000422, IPR000926, IPR016299, IPR017945, IPR032677, IPR036144	PF00925, PF00926	PF00926:3,4-dihydroxy-2-butanone 4-phosphate synthase, PF00925:GTP cyclohydrolase II	IPR000422:3,4-dihydroxy-2-butanone 4-phosphate synthase, RibB, IPR032677:GTP cyclohydrolase II	GO:0004672,GO:0005524,GO:0006468		DOWN						1.13229	7.28743	66.5424	1.82276e-07	1.21532e-05	1.07628	7.28743	60.3009	3.67e-07	2.17e-05		yes
MSTRG.26802|TraesCS4A02G229900	0	TraesCS4A02G229900			IPR011032, IPR013149, IPR020843, IPR036291, IPR041694	PF00107, PF16884	PF00107:Zinc-binding dehydrogenase, PF16884:N-terminal domain of oxidoreductase	IPR013149:Alcohol dehydrogenase, C-terminal, IPR041694:Oxidoreductase, N-terminal domain	GO:0009116		UP						1.47039	6.89525	66.8199	1.86174e-07	1.23884e-05	3.41251	6.89525	302.91	1.14e-12	5.35e-10		yes
TraesCS4A02G245400		TraesCS4A02G245400	Protein DETOXIFICATION [Source:UniProtKB/TrEMBL;Acc:W5DUS3]		IPR002528	PF01554	PF01554:MatE	IPR002528:Multi antimicrobial extrusion protein	0		DOWN						1.25387	2.18339	66.2831	1.87464e-07	1.24494e-05	0.892771	2.18339	33.8178	1.63e-05	0.000462452		yes
MSTRG.50930|TraesCS7B02G000300	0	TraesCS7B02G000300			IPR004045, IPR010987, IPR036249, IPR036282, IPR040075, IPR040077, IPR040079	PF02798	PF02798:Glutathione S-transferase, N-terminal domain	IPR004045:Glutathione S-transferase, N-terminal	GO:0009058,GO:0016844		UP		Yes				1.03371	4.02568	66.0109	1.93088e-07	1.27974e-05	1.24119	4.02568	93.9148	1.41e-08	1.4e-06		yes
TraesCS6D02G212700		TraesCS6D02G212700	Auxin response factor [Source:UniProtKB/TrEMBL;Acc:A0A341XPG8]	GO:0005634, GO:0003677, GO:0006355, GO:0009725, GO:0005515	IPR000270, IPR003340, IPR010525, IPR015300	PF02362, PF06507	PF06507:Auxin response factor, PF02362:B3 DNA binding domain	IPR010525:Auxin response factor, IPR003340:B3 DNA binding domain	0		DOWN						1.16809	2.35378	65.9444	1.94491e-07	1.28649e-05	0.327893	2.35378	5.24354	0.0342921	0.122124		yes
MSTRG.17123|TraesCS3A02G105300	0	TraesCS3A02G105300			IPR002109, IPR011905, IPR014025, IPR036249	PF00462	PF00462:Glutaredoxin	IPR002109:Glutaredoxin	GO:0016616,GO:0055114, GO:0016491,GO:0055114		DOWN						1.19897	5.74122	65.6861	2.01483e-07	1.33011e-05	1.00874	5.74122	46.7805	2.1e-06	9.07e-05		yes
MSTRG.4038|TraesCS1B02G274300	0	TraesCS1B02G274300			IPR003441, IPR036093	PF02365	PF02365:No apical meristem (NAM) protein	IPR003441:NAC domain	GO:0043531, GO:0005515		DOWN						1.45909	3.22303	65.8904	2.01911e-07	1.3303e-05	0.285563	3.22303	2.63876	0.121701	0.284545		yes
MSTRG.9603|TraesCS2A02G375100	0	TraesCS2A02G375100			IPR004182, IPR037848	PF02893	PF02893:GRAM domain	IPR004182:GRAM domain	GO:0003676, GO:0046872		DOWN						1.36252	3.34158	65.6265	2.02798e-07	1.33352e-05	0.380823	3.34158	5.27198	0.0338776	0.121065		yes
MSTRG.46371|TraesCS6D02G064400	1-FEHw2	TraesCS6D02G064400	Fructan 1-exohydrolase w2 [Source:UniProtKB/Swiss-Prot;Acc:Q84LA1]	GO:0004553, GO:0005975, GO:0033948, GO:0016787, GO:0016798, GO:0008152	IPR001362, IPR013148, IPR013189, IPR013320, IPR023296	PF00251, PF08244	PF00251:Glycosyl hydrolases family 32 N-terminal domain, PF08244:Glycosyl hydrolases family 32 C terminal	IPR013148:Glycosyl hydrolase family 32, N-terminal, IPR013189:Glycosyl hydrolase family 32, C-terminal	GO:0005515		DOWN						1.1541	6.85711	65.2242	2.10423e-07	1.38093e-05	1.06574	6.85711	56.0051	6.16e-07	3.3e-05		yes
MSTRG.10403|TraesCS2A02G532200		TraesCS2A02G532200			IPR022251	PF12609	PF12609:Wound-induced protein	IPR022251:Protein of unknown function wound-induced	GO:0000145,GO:0006887		UP						-1.73155	3.39079	65.858	2.12951e-07	1.39479e-05	1.42117	3.39079	45.272	2.75e-06	0.000112258		yes
MSTRG.45783|TraesCS6B02G398500	0	TraesCS6B02G398500			IPR000222, IPR001932, IPR015655, IPR036457	PF00481	PF00481:Protein phosphatase 2C	IPR001932:PPM-type phosphatase domain	GO:0003700,GO:0006355,GO:0043565		DOWN						1.68099	1.479	65.0496	2.145e-07	1.40219e-05	1.51823	1.479	50.7669	1.21e-06	5.79e-05		yes
MSTRG.49832										Q12373;48.39;HIF1_YEAST;HAT1-interacting factor 1;Saccharomyces cerevisiae (strain ATCC 204508 / S288c) (Baker's yeast)	DOWN						0.632778	3.49529	65.0095	2.1545e-07	1.40565e-05	0.177203	3.49529	5.11433	0.0363138	0.126912	yes
MSTRG.1520|TraesCS1A02G264900	0	TraesCS1A02G264900		GO:0005515	IPR001611, IPR006553, IPR032675	PF13516	PF13516:Leucine Rich repeat	IPR001611:Leucine-rich repeat	GO:0004222,GO:0006508		UP						0.563161	5.60362	64.8648	2.18913e-07	1.42545e-05	0.594948	5.60362	72.1411	1.01e-07	7.62e-06		yes
MSTRG.5564|TraesCS1D02G112900	0	TraesCS1D02G112900			IPR025322	PF14009	PF14009:Domain of unknown function (DUF4228)	IPR025322:Protein of unknown function DUF4228, plant	GO:0016491,GO:0055114		UP						-1.02007	2.2026	64.7047	2.22816e-07	1.44805e-05	-0.850567	2.2026	44.2608	3.01e-06	0.00011994		yes	3.6.1.3
MSTRG.15273										Q8D264;23.61;LOLA_WIGBR;Outer-membrane lipoprotein carrier protein;Wigglesworthia glossinidia brevipalpis	DOWN						0.972376	4.81574	64.2232	2.35031e-07	1.52446e-05	0.50456	4.81574	17.6349	0.000536426	0.00645256	yes
MSTRG.47940|TraesCS6D02G332400	0	TraesCS6D02G332400			IPR013863, IPR015943, IPR040458	PF08553	PF08553:VID27 C-terminal WD40-like domain	IPR013863:Vacuolar import/degradation Vid27, C-terminal	GO:0005515		DOWN						0.703212	5.75609	63.9337	2.42732e-07	1.57136e-05	0.225059	5.75609	6.63894	0.0189859	0.0806877		yes
MSTRG.25109										Q11J68;27.59;ARGC_CHESB;N-acetyl-gamma-glutamyl-phosphate reductase (AGPR) (EC 1.2.1.38) (N-acetyl-glutamate semialdehyde dehydrogenase) (NAGSA dehydrogenase);Chelativorans sp. (strain BNC1)	DOWN						-0.712704	5.24487	63.5577	2.53155e-07	1.63566e-05	-0.73264	5.24487	66.6144	1.81e-07	1.23e-05	yes
TraesCS3D02G091700		TraesCS3D02G091700			IPR004883	PF03195	PF03195:Lateral organ boundaries (LOB) domain	IPR004883:Lateral organ boundaries, LOB	0		UP						-1.93828	1.51094	63.3379	2.59478e-07	1.67329e-05	0.835816	1.51094	14.1244	0.00143414	0.0132227		yes
TraesCS5A02G130600		TraesCS5A02G130600			IPR007700, IPR021864	PF05003, PF11961	PF11961:Domain of unknown function (DUF3475), PF05003:Protein of unknown function (DUF668)	IPR021864:Protein of unknown function DUF3475, IPR007700:Protein of unknown function DUF668	0		DOWN						1.44665	1.82242	63.2541	2.61937e-07	1.68535e-05	0.910621	1.82242	24.5217	0.000102328	0.00189898		yes
MSTRG.13649|TraesCS2D02G000100	0	TraesCS2D02G000100			IPR024145, IPR025718, IPR038291	PF13867	PF13867:Sin3 binding region of histone deacetylase complex subunit SAP30	IPR025718:Histone deacetylase complex subunit SAP30, Sin3 binding domain	GO:0003676, GO:0003723		DOWN						0.742427	4.01612	63.2398	2.62359e-07	1.68535e-05	0.219535	4.01612	5.59355	0.0294309	0.109791		yes
MSTRG.50272|TraesCS7A02G403000	0	TraesCS7A02G403000									DOWN						1.03355	4.60726	63.1132	2.66126e-07	1.70627e-05	0.334162	4.60726	6.77226	0.0179862	0.0779262		yes
MSTRG.32623|TraesCS5A02G030000	0	TraesCS5A02G030000			IPR006073, IPR027417, IPR030378	PF01926	PF01926:50S ribosome-binding GTPase	IPR006073:GTP binding domain	GO:0008168		DOWN						0.730421	4.23499	62.9634	2.70661e-07	1.73203e-05	0.31334	4.23499	11.7005	0.00304069	0.0225915		yes
TraesCS5A02G198800		TraesCS5A02G198800	RING-type E3 ubiquitin transferase [Source:UniProtKB/TrEMBL;Acc:A0A341UX61]		IPR000225, IPR003613, IPR011989, IPR013083, IPR016024	PF00514, PF04564	PF04564:U-box domain, PF00514:Armadillo/beta-catenin-like repeat	IPR003613:U box domain, IPR000225:Armadillo	0		DOWN						1.50808	1.06693	62.9442	2.71248e-07	1.73246e-05	0.37969	1.06693	3.69861	0.0703844	0.198256		yes
MSTRG.33232|TraesCS5A02G132700	0	TraesCS5A02G132700			IPR002213	PF00201	PF00201:UDP-glucoronosyl and UDP-glucosyl transferase	IPR002213:UDP-glucuronosyl/UDP-glucosyltransferase	GO:0016021,GO:0016757		UP				Yes		1.62821	6.58217	63.8164	2.72567e-07	1.73756e-05	1.83597	6.58217	79.5551	5.57e-08	4.53e-06		yes
MSTRG.34926|TraesCS5A02G449400	0	TraesCS5A02G449400			IPR003593, IPR003959, IPR003960, IPR025753, IPR027417	PF00004, PF14363	PF00004:ATPase family associated with various cellular activities (AAA), PF14363:Domain associated at C-terminal with AAA	IPR003959:ATPase, AAA-type, core, IPR025753:AAA-type ATPase, N-terminal domain	GO:0016758		DOWN						1.16569	2.29533	62.6594	2.80134e-07	1.7824e-05	1.12281	2.29533	58.0512	4.8e-07	2.71e-05		yes
MSTRG.3513|TraesCS1B02G194300	0	TraesCS1B02G194300		GO:0005515	IPR004045, IPR010987, IPR036249, IPR036282, IPR040079	PF02798, PF13410	PF02798:Glutathione S-transferase, N-terminal domain, PF13410:Glutathione S-transferase, C-terminal domain	IPR004045:Glutathione S-transferase, N-terminal	GO:0005515, GO:0016491,GO:0055114		UP		Yes				1.87262	5.04767	64.4669	2.83629e-07	1.8012e-05	2.08685	5.04767	78.0553	7.29e-08	5.7e-06		yes
MSTRG.8532|TraesCS2A02G218700	0	TraesCS2A02G218700			IPR004045, IPR010987, IPR036249, IPR036282	PF13410, PF13417	PF13410:Glutathione S-transferase, C-terminal domain, PF13417:Glutathione S-transferase, N-terminal domain	IPR004045:Glutathione S-transferase, N-terminal	GO:0004672,GO:0006468		DOWN		Yes				1.64184	4.08405	63.116	2.90556e-07	1.8417e-05	1.14025	4.08405	31.3465	2.69e-05	0.000689415		yes
TraesCS7D02G227800		TraesCS7D02G227800			IPR005828, IPR005829, IPR020846, IPR036259	PF00083	PF00083:Sugar (and other) transporter	IPR005828:Major facilitator, sugar transporter-like	0		UP						1.30215	2.48687	62.1763	2.95952e-07	1.87234e-05	1.45279	2.48687	76.062	6.88e-08	5.43e-06		yes
MSTRG.50751|TraesCS7A02G518800	0	TraesCS7A02G518800	NF-X-like 1 [Source:Projected from Arabidopsis thaliana (AT1G10170) TAIR;Acc:AT1G10170]		IPR000967, IPR034078	PF01422	PF01422:NF-X1 type zinc finger	IPR000967:Zinc finger, NF-X1-type	GO:0004672,GO:0005524,GO:0006468, GO:0005515		DOWN						0.952511	7.13461	61.8212	3.08213e-07	1.94623e-05	0.202109	7.13461	2.88129	0.106795	0.26104		yes
MSTRG.46354|TraesCS6D02G060900		TraesCS6D02G060900									DOWN						1.96793	5.47322	63.775	3.15688e-07	1.98967e-05	1.3014	5.47322	29.169	4.4e-05	0.000999095		yes
TraesCS2D02G601200		TraesCS2D02G601200			IPR001229, IPR002182, IPR003593, IPR027417, IPR032675, IPR033734, IPR036404, IPR038005, IPR041118	PF01419, PF18052	PF00931:NB-ARC domain, PF18052:Rx N-terminal domain, PF01419:Jacalin-like lectin domain	IPR002182:NB-ARC, IPR041118:Rx, N-terminal, IPR001229:Jacalin-like lectin domain	GO:0004672,GO:0005524,GO:0006468		DOWN						0.895162	4.61824	61.4306	3.22352e-07	2.02784e-05	0.769034	4.61824	45.5615	2.49e-06	0.000104066		yes	2.7.1.30
MSTRG.8950|TraesCS2A02G271300	0	TraesCS2A02G271300	LOB domain-containing protein 41 [Source:Projected from Arabidopsis thaliana (AT3G02550) UniProtKB/Swiss-Prot;Acc:Q9M886]	GO:0006355	IPR004883, IPR017414	PF03195	PF03195:Lateral organ boundaries (LOB) domain	IPR004883:Lateral organ boundaries, LOB	GO:0004672,GO:0006468, GO:0030247		UP						-1.97558	4.88303	63.5005	3.30567e-07	2.07561e-05	0.526234	4.88303	4.78801	0.042589	0.141514		yes	1.1.1.94
MSTRG.39624|TraesCS5D02G199100	0	TraesCS5D02G199100			IPR008480	PF05553					DOWN						2.94302	1.92131	63.0723	3.38381e-07	2.12069e-05	2.06493	1.92131	28.7549	4.75e-05	0.00105691		yes
MSTRG.40316											DOWN						3.87056	-0.868479	60.7778	3.47629e-07	2.17457e-05	2.34382	-0.868479	24.8811	9.46e-05	0.00179149	yes
MSTRG.46290|TraesCS6D02G043000	0	TraesCS6D02G043000			IPR002123, IPR023214	PF01553, PF12710	PF01553:Acyltransferase, PF12710:haloacid dehalogenase-like hydrolase	IPR002123:Phospholipid/glycerol acyltransferase	GO:0004553,GO:0005975		UP						1.34736	0.157371	60.6287	3.53702e-07	2.20842e-05	1.70465	0.157371	82.1974	3.87e-08	3.3e-06		yes
TraesCS3A02G074500		TraesCS3A02G074500		GO:0016021, GO:0020037, GO:0004497, GO:0005506, GO:0016705, GO:0055114	IPR001128, IPR002401, IPR017972, IPR036396	PF00067	PF00067:Cytochrome P450	IPR001128:Cytochrome P450	GO:0005515, GO:0003676		DOWN	yes					1.69838	0.82706	60.5538	3.568e-07	2.22361e-05	0.886509	0.82706	16.4614	0.000736107	0.00820698		yes
MSTRG.25267|TraesCS3D02G513800		TraesCS3D02G513800		GO:0006351, GO:0005634, GO:0003677, GO:0006355, GO:0046983	IPR002100, IPR036879	PF00319	PF00319:SRF-type transcription factor (DNA-binding and dimerisation domain)	IPR002100:Transcription factor, MADS-box	GO:0005515		UP						2.47257	1.50506	61.0907	3.61921e-07	2.25132e-05	3.29205	1.50506	95.3326	1.4e-08	1.39e-06		yes
MSTRG.13924|TraesCS2D02G079200	0	TraesCS2D02G079200			IPR000719, IPR001245, IPR008271, IPR011009, IPR017441	PF07714	PF07714:Protein tyrosine kinase	IPR001245:Serine-threonine/tyrosine-protein kinase, catalytic domain	GO:0016471,GO:0042626,GO:1902600		DOWN						0.821611	4.3034	60.2872	3.68069e-07	2.28531e-05	0.452142	4.3034	18.2905	0.000451703	0.00565967		yes
MSTRG.32661|TraesCS5A02G041100	0	TraesCS5A02G041100	Guanosine nucleotide diphosphate dissociation inhibitor [Source:UniProtKB/TrEMBL;Acc:A0A1D5YTQ1]		IPR000806, IPR018203, IPR036188	PF00996	PF00996:GDP dissociation inhibitor	IPR018203:GDP dissociation inhibitor	GO:0016702,GO:0046872,GO:0055114, GO:0005515		UP						1.68341	1.61321	60.1362	3.74632e-07	2.31986e-05	2.45927	1.61321	124.065	1.61e-09	2.15e-07		yes
TraesCS4D02G106000		TraesCS4D02G106000			IPR000719, IPR008271, IPR009091, IPR011009, IPR017441	PF00069	PF00069:Protein kinase domain	IPR000719:Protein kinase domain	0		DOWN						0.847107	4.3535	60.1273	3.75022e-07	2.31986e-05	0.577637	4.3535	28.0163	4.91e-05	0.00108325		yes
MSTRG.14263|TraesCS2D02G154500	0	TraesCS2D02G154500			IPR011042, IPR011659	PF07676	PF07676:WD40-like Beta Propeller Repeat	IPR011659:WD40-like Beta Propeller	GO:0030246, GO:0004672,GO:0006468		UP						-0.715459	5.17661	60.1098	3.75791e-07	2.32032e-05	-0.038188	5.17661	0.171082	0.684027	0.81891		yes
MSTRG.16358|TraesCS2D02G517200	0	TraesCS2D02G517200	Glycerol kinase [Source:Projected from Arabidopsis thaliana (AT1G80460) UniProtKB/Swiss-Prot;Acc:Q9M8L4]	GO:0005975, GO:0006072, GO:0016773, GO:0005829, GO:0042742, GO:0010188, GO:0004370, GO:0080167, GO:0002237, GO:0019563, GO:0016301, GO:0016310, GO:0009617	IPR000577, IPR005999, IPR018483, IPR018484, IPR018485	PF00370, PF02782	PF00370:FGGY family of carbohydrate kinases, N-terminal domain, PF02782:FGGY family of carbohydrate kinases, C-terminal domain	IPR018484:Carbohydrate kinase, FGGY, N-terminal, IPR018485:Carbohydrate kinase, FGGY, C-terminal	GO:0004672,GO:0005524,GO:0006468, GO:0030247		UP						0.742033	4.4717	60.0609	3.77949e-07	2.32934e-05	1.11819	4.4717	133.388	9.06e-10	1.33e-07		yes
TraesCS1A02G312400		TraesCS1A02G312400	Glycerol-3-phosphate dehydrogenase [NAD(+)] [Source:UniProtKB/TrEMBL;Acc:A0A1D5RUN3]		IPR006109, IPR006168, IPR008927, IPR011128, IPR013328, IPR036291	PF01210, PF07479	PF01210:NAD-dependent glycerol-3-phosphate dehydrogenase N-terminus, PF07479:NAD-dependent glycerol-3-phosphate dehydrogenase C-terminus	IPR011128:Glycerol-3-phosphate dehydrogenase, NAD-dependent, N-terminal, IPR006109:Glycerol-3-phosphate dehydrogenase, NAD-dependent, C-terminal	GO:0016831,GO:0019752,GO:0030170		DOWN						2.39055	-0.012898	59.98	3.81551e-07	2.34721e-05	0.7051	-0.012898	5.01555	0.0379514	0.130599		yes
MSTRG.23173|TraesCS3D02G142600	0	TraesCS3D02G142600			IPR008480	PF05553					DOWN						1.25615	2.32782	59.9417	3.83269e-07	2.35344e-05	0.705086	2.32782	19.2332	0.000354825	0.00473345		yes
MSTRG.52099										0	DOWN						1.17257	0.955871	59.888	3.85693e-07	2.36398e-05	0.765936	0.955871	25.3874	8.48e-05	0.00165948	yes		2.5.1.18
MSTRG.50468|TraesCS7A02G446900	0	TraesCS7A02G446900	Auxin response factor [Source:UniProtKB/TrEMBL;Acc:A0A1D6BQA8]	GO:0006351, GO:0005634, GO:0003677, GO:0006355, GO:0009725, GO:0009734, GO:0005515	IPR000270, IPR003340, IPR010525, IPR015300	PF02362, PF06507	PF02362:B3 DNA binding domain, PF06507:Auxin response factor	IPR003340:B3 DNA binding domain, IPR010525:Auxin response factor	GO:0019346,GO:0030170		UP						-0.662159	2.87245	59.7751	3.90849e-07	2.39119e-05	-0.545473	2.87245	40.3699	5.44e-06	0.000193247		yes
MSTRG.48645|TraesCS7A02G104900	0	TraesCS7A02G104900			IPR003480, IPR023213	PF02458	PF02458:Transferase family	IPR003480:Transferase	GO:0005524,GO:0016887, GO:0016020		DOWN						1.25105	3.46027	59.2741	4.16322e-07	2.54238e-05	0.903261	3.46027	30.9638	2.76e-05	0.000701178		yes
TraesCS3A02G021200		TraesCS3A02G021200			IPR004045, IPR010987, IPR036249, IPR036282	PF02798					UP		Yes				2.01341	1.71002	59.3412	4.27849e-07	2.60801e-05	3.1127	1.71002	119.679	2.29e-09	2.91e-07		yes
MSTRG.23823|TraesCS3D02G234400	0	TraesCS3D02G234400		GO:0005524, GO:0016020, GO:0016887	IPR003439, IPR003593, IPR013525, IPR013581, IPR027417, IPR029481, IPR034001, IPR034003	PF08370, PF14510	PF14510:ABC-transporter N-terminal, PF08370:Plant PDR ABC transporter associated, PF00005:ABC transporter, PF01061:ABC-2 type transporter	IPR029481:ABC-transporter N-terminal domain, IPR013581:Plant PDR ABC transporter associated, IPR003439:ABC transporter-like, IPR013525:ABC-2 type transporter	GO:0003700,GO:0006355		UP						1.35771	5.79964	59.4139	4.28907e-07	2.60969e-05	1.45045	5.79964	67.1858	1.8e-07	1.23e-05		yes
MSTRG.1044|TraesCS1A02G186100	0	TraesCS1A02G186100			IPR004045, IPR010987, IPR036249, IPR036282, IPR040079	PF13410, PF13417					UP		Yes				1.19532	8.4823	58.7312	4.44056e-07	2.69696e-05	1.93007	8.4823	144.721	4.74e-10	7.76e-08		yes
MSTRG.8996										0	DOWN						0.657932	7.86698	58.6049	4.4901e-07	2.72209e-05	0.344603	7.86698	16.2956	0.00077051	0.00848854	yes
TraesCS5A02G143200		TraesCS5A02G143200	NAC domain transcription factor [Source:UniProtKB/TrEMBL;Acc:Q4U0D4]		IPR003441, IPR036093	PF02365	PF02365:No apical meristem (NAM) protein	IPR003441:NAC domain	0		DOWN						0.907516	4.65382	58.5879	4.4992e-07	2.72267e-05	0.666179	4.65382	31.7586	2.38e-05	0.000623055		yes
MSTRG.24699|TraesCS3D02G375000	0	TraesCS3D02G375000	Protein SENSITIVE TO PROTON RHIZOTOXICITY 1 [Source:Projected from Arabidopsis thaliana (AT1G34370) UniProtKB/Swiss-Prot;Acc:Q9C8N5]	GO:0003700, GO:0005634, GO:0003676, GO:0010447, GO:0010044, GO:0006355, GO:0043565	IPR013087, IPR036236						UP						0.458327	7.0334	58.4157	4.59286e-07	2.77432e-05	0.475424	7.0334	62.7509	2.77e-07	1.73e-05		yes
TraesCS2A02G447300		TraesCS2A02G447300			IPR001005, IPR009057, IPR015495, IPR017930	PF00249	PF00249:Myb-like DNA-binding domain	IPR001005:SANT/Myb domain	GO:0010333,GO:0016829, GO:0000287,GO:0010333,GO:0016829		DOWN						1.74435	-0.0771342	58.2425	4.68927e-07	2.82744e-05	1.58039	-0.0771342	45.2949	2.58e-06	0.000107224		yes
MSTRG.1671|TraesCS1A02G288500	0	TraesCS1A02G288500	CCAAT-binding transcription factor A [Source:UniProtKB/TrEMBL;Acc:A0A0A7LU96]		IPR003956, IPR003958, IPR009072	PF00808					UP						0.865124	7.59707	58.2188	4.70262e-07	2.83039e-05	0.915508	7.59707	64.8909	2.18e-07	1.42e-05		yes
TraesCS4A02G349700		TraesCS4A02G349700			IPR004045, IPR004046, IPR010987, IPR034347, IPR036249, IPR036282, IPR040079	PF00043, PF02798	PF00043:Glutathione S-transferase, C-terminal domain, PF02798:Glutathione S-transferase, N-terminal domain	IPR004046:Glutathione S-transferase, C-terminal, IPR004045:Glutathione S-transferase, N-terminal	0		UP		Yes				2.00797	3.65526	59.9328	4.73633e-07	2.84555e-05	2.63573	3.65526	95.037	1.74e-08	1.66e-06		yes
TraesCS3D02G415900		TraesCS3D02G415900			IPR000014, IPR000719, IPR001245, IPR008271, IPR011009, IPR035965	PF07714, PF13426	PF13426:PAS domain, PF07714:Protein tyrosine kinase	IPR000014:PAS domain, IPR001245:Serine-threonine/tyrosine-protein kinase, catalytic domain	0		DOWN						1.1063	1.3515	57.984	4.83732e-07	2.901e-05	0.677418	1.3515	21.9236	0.000184404	0.00293465		yes
MSTRG.50205|TraesCS7A02G385300	0	TraesCS7A02G385300		GO:0005524, GO:0004672, GO:0004674, GO:0006468	IPR000719, IPR008271, IPR011009, IPR017441	PF00069	PF00069:Protein kinase domain	IPR000719:Protein kinase domain	GO:0043531		DOWN						1.97422	4.13381	59.8605	4.85025e-07	2.90355e-05	1.39998	4.13381	30.016	3.73e-05	0.000882361		yes
MSTRG.48507|TraesCS7A02G064200		TraesCS7A02G064200			IPR001128, IPR002401, IPR017972, IPR036396	PF00067	PF00067:Cytochrome P450	IPR001128:Cytochrome P450	GO:0016758		DOWN	yes					1.52514	1.18054	57.9204	4.87453e-07	2.9102e-05	0.624562	1.18054	9.74216	0.00588574	0.0358445		yes
MSTRG.24221|TraesCS3D02G295500	0	TraesCS3D02G295500			IPR007789	PF05097	PF05097:Protein of unknown function (DUF688)	IPR007789:Protein of unknown function DUF688	GO:0030246		DOWN						0.454461	6.51541	57.9131	4.8788e-07	2.9102e-05	0.0897159	6.51541	2.28167	0.148225	0.322976		yes
MSTRG.56497|TraesCSU02G018500|TraesCSU02G018900	0;0						PF00240:Ubiquitin family	IPR000626:Ubiquitin-like domain	GO:0043531		UP						0.841226	9.66945	57.8714	4.9034e-07	2.91966e-05	0.902675	9.66945	66.3843	1.85e-07	1.25e-05
MSTRG.3562|TraesCS1B02G201100	0	TraesCS1B02G201100		GO:0098869	IPR039282						DOWN						1.37669	3.40278	57.8362	5.09576e-07	3.02881e-05	0.683949	3.40278	14.679	0.00122844	0.0119025		yes	3.1.3.16
TraesCS3D02G337900		TraesCS3D02G337900	ATSIK [Source:Projected from Arabidopsis thaliana (AT3G08760) UniProtKB/TrEMBL;Acc:A0A384KX76]	GO:0005524, GO:0004672, GO:0006468	IPR000719, IPR001245, IPR011009	PF07714	PF07714:Protein tyrosine kinase	IPR001245:Serine-threonine/tyrosine-protein kinase, catalytic domain	0		DOWN						1.4807	7.51319	58.1451	5.1064e-07	3.02974e-05	1.32552	7.51319	46.9884	2.16e-06	9.27e-05		yes
MSTRG.27091|TraesCS4A02G276700	0	TraesCS4A02G276700			IPR000571, IPR002110, IPR020683, IPR036770	PF00642, PF12796	PF00642:Zinc finger C-x8-C-x5-C-x3-H type (and similar), PF12796:Ankyrin repeats (3 copies)	IPR000571:Zinc finger, CCCH-type, IPR020683:Ankyrin repeat-containing domain	GO:0046872, GO:0003676		DOWN						0.821308	4.37354	57.2028	5.31728e-07	3.14926e-05	0.20244	4.37354	3.53912	0.0761738	0.208459		yes
MSTRG.24853|TraesCS3D02G408100	0	TraesCS3D02G408100			IPR000197, IPR000210, IPR011333, IPR035898	PF00651, PF02135	PF02135:TAZ zinc finger, PF00651:BTB/POZ domain	IPR000197:Zinc finger, TAZ-type, IPR000210:BTB/POZ domain	GO:0016021,GO:0022857,GO:0055085		DOWN						1.58329	2.04018	57.1599	5.36599e-07	3.17248e-05	0.597571	2.04018	8.05745	0.0108827	0.0550024		yes
MSTRG.15101										0	DOWN						0.665438	6.83091	57.0285	5.43142e-07	3.2055e-05	0.494158	6.83091	31.6761	2.41e-05	0.000630719	yes
MSTRG.55787|TraesCS7D02G436800	0	TraesCS7D02G436800	Auxin response factor [Source:UniProtKB/TrEMBL;Acc:A0A1D6CM59]		IPR000270, IPR003340, IPR010525, IPR015300	PF02362, PF06507	PF02362:B3 DNA binding domain, PF06507:Auxin response factor	IPR003340:B3 DNA binding domain, IPR010525:Auxin response factor	GO:0005634,GO:0006334		UP						-0.567778	3.6402	56.3866	5.87598e-07	3.46175e-05	-0.0332698	3.6402	0.192974	0.665669	0.806668		yes
MSTRG.1050|TraesCS1A02G186700	0	TraesCS1A02G186700			IPR004045, IPR010987, IPR036249, IPR036282, IPR040079	PF02798, PF13410	PF13410:Glutathione S-transferase, C-terminal domain, PF02798:Glutathione S-transferase, N-terminal domain	IPR004045:Glutathione S-transferase, N-terminal	GO:0016491,GO:0055114		UP		Yes				1.90773	6.8522	58.0459	5.98483e-07	3.51967e-05	3.57507	6.8522	174.428	1.63e-10	3.08e-08		yes
MSTRG.24189|TraesCS3D02G291100	0	TraesCS3D02G291100			IPR001471, IPR016177, IPR036955	PF00847	PF00847:AP2 domain	IPR001471:AP2/ERF domain	GO:0003676,GO:0005524		DOWN						1.0312	2.9028	56.018	6.14943e-07	3.61012e-05	0.828129	2.9028	35.9675	1.12e-05	0.000345452		yes
TraesCS1D02G089600		TraesCS1D02G089600		GO:0016747	IPR003480, IPR023213	PF02458	PF02458:Transferase family	IPR003480:Transferase	GO:0003677,GO:0006355		DOWN						1.31592	0.787753	55.5587	6.51021e-07	3.81521e-05	0.360292	0.787753	4.32006	0.0522074	0.163002		yes
MSTRG.25721|TraesCS4A02G062800	0	TraesCS4A02G062800	Similar to HSP protein (Fragment) [Source: Projected from Oryza sativa (Os03g0224700)]		IPR000232, IPR027725, IPR036388, IPR036390	PF00447	PF00447:HSF-type DNA-binding	IPR000232:Heat shock factor (HSF)-type, DNA-binding	GO:0006508,GO:0008234		DOWN						1.05433	2.84471	55.2556	6.76109e-07	3.95529e-05	0.523562	2.84471	13.7316	0.00161276	0.0144198		yes
MSTRG.41535|TraesCS5D02G568400|TraesCS5D02G568500	0;0						PF03641:Possible lysine decarboxylase	IPR031100:LOG family	GO:0009055		UP						1.49037	2.72723	55.431	6.85963e-07	4.00593e-05	1.82427	2.72723	76.9458	6.62e-08	5.28e-06
MSTRG.3826|TraesCS1B02G242200	0	TraesCS1B02G242200		GO:0003824, GO:0004722, GO:0006470	IPR001932, IPR015655, IPR036457	PF00481	PF00481:Protein phosphatase 2C	IPR001932:PPM-type phosphatase domain	GO:0043531		UP						2.51059	-0.393014	55.0591	6.92951e-07	4.03967e-05	2.80645	-0.393014	66.3209	1.87e-07	1.25e-05		yes
TraesCS3D02G415800		TraesCS3D02G415800			IPR000014, IPR000700, IPR000719, IPR001245, IPR008271, IPR011009, IPR035965	PF07714, PF13426	PF13426:PAS domain, PF07714:Protein tyrosine kinase	IPR000014:PAS domain, IPR001245:Serine-threonine/tyrosine-protein kinase, catalytic domain	0		DOWN						1.15781	2.70884	55.0264	6.95797e-07	4.0492e-05	0.990193	2.70884	40.5386	5.3e-06	0.000189185		yes
MSTRG.23257|TraesCS3D02G158800	0	TraesCS3D02G158800			IPR039619						DOWN						1.15978	3.08991	54.8844	7.08313e-07	4.11487e-05	0.291651	3.08991	3.51343	0.0771576	0.210209		yes
MSTRG.48707|TraesCS7A02G118700		TraesCS7A02G118700			IPR000209, IPR010259, IPR015500, IPR022398, IPR034197, IPR036852, IPR037045	PF00082, PF05922	PF05922:Peptidase inhibitor I9, PF00082:Subtilase family	IPR010259:Peptidase S8 propeptide/proteinase inhibitor I9, IPR000209:Peptidase S8/S53 domain	GO:0016020,GO:0030001,GO:0046873,GO:0055085		UP						2.08895	0.489297	54.8359	7.12646e-07	4.13285e-05	2.48052	0.489297	71.4151	1.09e-07	7.99e-06		yes
MSTRG.2103|TraesCS1A02G381400		TraesCS1A02G381400									DOWN						2.5844	2.12156	56.4313	7.21201e-07	4.17521e-05	2.327	2.12156	41.4905	5.37e-06	0.000190892		yes
MSTRG.55251|TraesCS7D02G340200	0	TraesCS7D02G340200			IPR000403, IPR000626, IPR011009, IPR029071	PF00240, PF00454	PF00240:Ubiquitin family, PF00454:Phosphatidylinositol 3- and 4-kinase	IPR000626:Ubiquitin-like domain, IPR000403:Phosphatidylinositol 3-/4-kinase, catalytic domain	GO:0006508,GO:0008234		DOWN						0.534245	6.12214	54.4245	7.50603e-07	4.33791e-05	0.468207	6.12214	41.8272	4.34e-06	0.000159772		yes
MSTRG.6096|TraesCS1D02G190200	0	TraesCS1D02G190200			IPR004045, IPR004046, IPR010987, IPR036249, IPR036282, IPR040079	PF00043, PF13417	PF00043:Glutathione S-transferase, C-terminal domain, PF13417:Glutathione S-transferase, N-terminal domain	IPR004046:Glutathione S-transferase, C-terminal, IPR004045:Glutathione S-transferase, N-terminal	GO:0003677,GO:0006355		UP		Yes				3.39654	-0.591426	54.3226	7.60346e-07	4.38663e-05	3.6117	-0.591426	60.5558	3.57e-07	2.12e-05		yes
TraesCS4D02G173700		TraesCS4D02G173700			IPR001197, IPR016180, IPR018255, IPR036920	PF00252	PF00252:Ribosomal protein L16p/L10e	IPR016180:Ribosomal protein L10e/L16	0		DOWN						2.33723	-0.497614	54.2747	7.64973e-07	4.40571e-05	2.20395	-0.497614	45.8592	2.38e-06	0.000100576		yes	2.4.1.15
MSTRG.30728|TraesCS4D02G074900	0	TraesCS4D02G074900			IPR006043, IPR029950	PF00860					UP						-1.08884	3.51832	54.156	7.76584e-07	4.46489e-05	-0.344849	3.51832	5.4548	0.0312573	0.11465		yes	1.13.11.11
MSTRG.25243|TraesCS3D02G506500	0	TraesCS3D02G506500	Protein DETOXIFICATION [Source:UniProtKB/TrEMBL;Acc:A0A1D5WCL0]		IPR002528	PF01554	PF01554:MatE	IPR002528:Multi antimicrobial extrusion protein	GO:0005509		DOWN						0.830309	4.92898	54.0237	7.89755e-07	4.53281e-05	0.518223	4.92898	21.2773	0.000214858	0.00327573		yes
MSTRG.32056|TraesCS4D02G277000	0	TraesCS4D02G277000			IPR006502	PF04720					DOWN						-1.00669	4.91704	53.9491	7.97292e-07	4.56822e-05	-1.0517	4.91704	58.3889	4.61e-07	2.63e-05		yes
MSTRG.30925|TraesCS4D02G110200	0	TraesCS4D02G110200				PF13837	PF13837:Myb/SANT-like DNA-binding domain				UP						0.907797	7.50257	53.9182	8.00434e-07	4.57837e-05	1.01078	7.50257	66.4722	1.84e-07	1.24e-05		yes
MSTRG.24571|TraesCS3D02G356400	0	TraesCS3D02G356400			IPR004159, IPR029063	PF03141	PF03141:Putative S-adenosyl-L-methionine-dependent methyltransferase	IPR004159:Putative S-adenosyl-L-methionine-dependent methyltransferase	GO:0007275		DOWN						0.532381	5.28167	53.6892	8.24166e-07	4.70606e-05	0.337366	5.28167	21.6613	0.000196141	0.00307169		yes
TraesCS6D02G337800		TraesCS6D02G337800									DOWN						1.67584	-0.270784	53.6273	8.30718e-07	4.73538e-05	1.47292	-0.270784	38.3551	7.52e-06	0.000249869		yes
MSTRG.30312|TraesCS4D02G001300	0	TraesCS4D02G001300			IPR003480, IPR023213	PF02458	PF02458:Transferase family	IPR003480:Transferase	GO:0016747		DOWN						1.02734	3.05267	53.275	8.69112e-07	4.94579e-05	0.819843	3.05267	33.7019	1.67e-05	0.000468809		yes
TraesCS4D02G312600		TraesCS4D02G312600		GO:0003676	IPR013087, IPR036236	PF13912					DOWN						1.73715	0.668067	53.0691	8.92473e-07	5.07009e-05	0.407536	0.668067	2.8473	0.108738	0.264204		yes
MSTRG.23171|TraesCS3D02G142300	0	TraesCS3D02G142300			IPR000073, IPR022742, IPR029058	PF12146	PF12146:Serine aminopeptidase, S33	IPR022742:Serine aminopeptidase, S33	GO:0016491,GO:0055114		UP						0.974701	4.70276	52.8402	9.19248e-07	5.20509e-05	1.06834	4.70276	62.2598	2.93e-07	1.8e-05		yes
MSTRG.40916|TraesCS5D02G440900	0	TraesCS5D02G440900	Glycosyltransferase [Source:UniProtKB/TrEMBL;Acc:A0A1D5ZPN2]	GO:0016758	IPR002213, IPR035595	PF00201	PF00201:UDP-glucoronosyl and UDP-glucosyl transferase	IPR002213:UDP-glucuronosyl/UDP-glucosyltransferase	GO:0043531		UP				Yes		1.99217	1.21207	52.9257	9.19352e-07	5.20509e-05	2.23145	1.21207	65.2311	2.13e-07	1.4e-05		yes
MSTRG.1910|TraesCS1A02G339300	0	TraesCS1A02G339300			IPR001830, IPR003337, IPR012766, IPR023214, IPR036412	PF00982, PF02358	PF02358:Trehalose-phosphatase, PF00982:Glycosyltransferase family 20	IPR003337:Trehalose-phosphatase, IPR001830:Glycosyl transferase, family 20	GO:0005524,GO:0016887, GO:0005524,GO:0016021,GO:0042626,GO:0055085		DOWN						0.637912	4.93077	52.3479	9.79929e-07	5.53867e-05	0.58915	4.93077	44.3194	2.98e-06	0.000119234		yes
MSTRG.18817|TraesCS3A02G368800	0	TraesCS3A02G368800			IPR009743, IPR009869, IPR037217, IPR038759	PF07014, PF07231	PF07014:Hs1pro-1 protein C-terminus, PF07231:Hs1pro-1 N-terminus	IPR009743:Hs1pro-1, C-terminal, IPR009869:Nematode resistance protein-like HSPRO1, N-terminal	GO:0006629		DOWN						0.774217	5.97241	52.1151	1.01016e-06	5.69992e-05	0.51048	5.97241	22.8721	0.000148048	0.00249139		yes
MSTRG.55795|TraesCS7D02G438700	0	TraesCS7D02G438700		GO:0016021, GO:0020037, GO:0004497, GO:0005506, GO:0016705, GO:0055114	IPR001128, IPR002401, IPR017972, IPR036396	PF00067	PF00067:Cytochrome P450	IPR001128:Cytochrome P450	GO:0004807		DOWN						1.38008	1.79406	51.67	1.0709e-06	6.03241e-05	0.938805	1.79406	23.8539	0.00011861	0.00211196		yes
TraesCS1D02G066300		TraesCS1D02G066300			IPR000743, IPR006626, IPR011050, IPR012334	PF00295	PF00295:Glycosyl hydrolases family 28	IPR000743:Glycoside hydrolase, family 28	GO:0003676		UP						1.64167	3.74754	52.3688	1.08486e-06	6.10081e-05	3.26294	3.74754	175.796	1.23e-10	2.44e-08		yes
MSTRG.54798|TraesCS7D02G271900	0	TraesCS7D02G271900			IPR001623, IPR018253, IPR036869	PF00226					DOWN						1.60969	0.556097	51.4631	1.10051e-06	6.17838e-05	1.60342	0.556097	47.8774	1.79e-06	7.98e-05		yes
MSTRG.32767|TraesCS5A02G060300	0	TraesCS5A02G060300		GO:0005524, GO:0004672, GO:0006468, GO:0004674	IPR000719, IPR001245, IPR008271, IPR011009, IPR017441	PF07714	PF07714:Protein tyrosine kinase	IPR001245:Serine-threonine/tyrosine-protein kinase, catalytic domain	GO:0016788		DOWN						0.490421	3.53929	51.4076	1.1086e-06	6.21336e-05	0.197298	3.53929	8.31077	0.00988818	0.0515618		yes	1.14.14.17
TraesCS3D02G279900		TraesCS3D02G279900			IPR000778, IPR002048, IPR011992, IPR013112, IPR013121, IPR013130, IPR013623, IPR017927, IPR017938, IPR018247, IPR039261	PF08030, PF08414	PF08414:Respiratory burst NADPH oxidase, PF01794:Ferric reductase like transmembrane component, PF08030:Ferric reductase NAD binding domain, PF08022:FAD-binding domain	IPR013623:NADPH oxidase Respiratory burst, IPR013130:Ferric reductase transmembrane component-like domain, IPR013121:Ferric reductase, NAD binding domain, IPR013112:FAD-binding 8	0		DOWN						0.657312	5.02437	51.3074	1.12338e-06	6.27624e-05	0.390538	5.02437	18.2689	0.000454247	0.00568515		yes
MSTRG.50669|TraesCS7A02G496600	0	TraesCS7A02G496600	F-box protein AFR [Source:Projected from Arabidopsis thaliana (AT2G24540) UniProtKB/Swiss-Prot;Acc:Q8LAW2]	GO:0005515	IPR001810, IPR006652, IPR015915, IPR036047	PF00646	PF00646:F-box domain	IPR001810:F-box domain	GO:0005515		DOWN						1.28453	4.16563	51.6012	1.12404e-06	6.27624e-05	0.637207	4.16563	12.9977	0.00203503	0.0169733		yes
TraesCS5A02G477500		TraesCS5A02G477500			IPR013087, IPR036236	PF13912	PF13912:C2H2-type zinc finger				DOWN						2.6909	0.89168	51.7995	1.12546e-06	6.27624e-05	2.3723	0.89168	35.0388	1.38e-05	0.000406009		yes	3.1.3.16
MSTRG.17143|TraesCS3A02G109300	0	TraesCS3A02G109300			IPR001005, IPR001878, IPR006447, IPR009057, IPR017930	PF00249	PF00249:Myb-like DNA-binding domain	IPR001005:SANT/Myb domain	GO:0004672,GO:0005524,GO:0006468		DOWN						0.631252	3.31272	51.0261	1.16607e-06	6.49191e-05	0.625959	3.31272	49.6021	1.41e-06	6.6e-05		yes
MSTRG.1205|TraesCS1A02G212000	0	TraesCS1A02G212000		GO:0005576, GO:0019953	IPR005795, IPR007112, IPR007117, IPR007118, IPR009009, IPR036749, IPR036908	PF01357, PF03330					UP						-0.761528	7.75952	50.6599	1.22438e-06	6.80518e-05	-0.656942	7.75952	37.6821	8.41e-06	0.000273667		yes
MSTRG.1414|TraesCS1A02G248800	0	TraesCS1A02G248800			IPR008545	PF05701	PF05701:Weak chloroplast movement under blue light	IPR008545:WEB family	GO:0016020,GO:0016021		DOWN						1.09048	4.26196	50.6657	1.22807e-06	6.81434e-05	0.310179	4.26196	4.20615	0.0550987	0.169072		yes
MSTRG.24468										0	DOWN						0.535291	5.57094	50.5562	1.24146e-06	6.87307e-05	0.530396	5.57094	49.3932	1.45e-06	6.75e-05	yes
MSTRG.39728|TraesCS5D02G216300	0	TraesCS5D02G216300			IPR000169, IPR000668, IPR013201, IPR025660, IPR025661, IPR038765, IPR039417	PF00112, PF08246	PF00112:Papain family cysteine protease, PF08246:Cathepsin propeptide inhibitor domain (I29)	IPR000668:Peptidase C1A, papain C-terminal, IPR013201:Cathepsin propeptide inhibitor domain (I29)	GO:0004672,GO:0005524,GO:0006468		UP						0.832232	6.80465	50.5484	1.24277e-06	6.87307e-05	1.41363	6.80465	140.766	5.88e-10	9.23e-08		yes
MSTRG.47938|TraesCS6D02G332200	0	TraesCS6D02G332200			IPR001841, IPR013083, IPR017907	PF13923	PF13923:Zinc finger, C3HC4 type (RING finger)				DOWN						0.794989	5.81488	50.2499	1.29351e-06	7.14191e-05	0.751631	5.81488	44.8616	2.75e-06	0.000112258		yes
TraesCS2A02G193900		TraesCS2A02G193900			IPR013087, IPR036236	PF13912	PF13912:C2H2-type zinc finger				DOWN						1.50103	0.659474	50.2129	1.29997e-06	7.15718e-05	0.894646	0.659474	17.5441	0.000549507	0.0065697		yes
MSTRG.25704|TraesCS4A02G059900	0	TraesCS4A02G059900			IPR013698, IPR036188, IPR040125	PF08491, PF13450	PF13450:NAD(P)-binding Rossmann-like domain, PF08491:Squalene epoxidase	IPR013698:Squalene epoxidase	GO:0005524		DOWN						0.758406	3.1135	50.2095	1.30057e-06	7.15718e-05	0.648328	3.1135	36.391	1.04e-05	0.00032461		yes
MSTRG.50414|TraesCS7A02G432100	0	TraesCS7A02G432100		GO:0003676, GO:0008270	IPR003604, IPR013087, IPR036236, IPR040025, IPR041661	PF12756	PF12756:C2H2 type zinc-finger (2 copies)	IPR041661:ZN622/Rei1/Reh1, zinc finger C2H2-type	GO:0043531		UP						0.579991	6.79787	50.0187	1.33441e-06	7.33138e-05	0.639737	6.79787	60.5782	3.56e-07	2.12e-05		yes
TraesCS3D02G385500		TraesCS3D02G385500			IPR005202	PF03514	PF03514:GRAS domain family	IPR005202:Transcription factor GRAS	0		DOWN						1.77219	1.99432	50.1772	1.35862e-06	7.45212e-05	0.755413	1.99432	9.11235	0.0074066	0.042231		yes
MSTRG.54556|TraesCS7D02G240800	0	TraesCS7D02G240800		GO:0003824, GO:0004722, GO:0006470	IPR001932, IPR015655, IPR036457	PF00481					DOWN						0.631347	3.36079	49.8024	1.37398e-06	7.52399e-05	0.321793	3.36079	12.8769	0.0020939	0.0172959		yes
TraesCS7A02G117100		TraesCS7A02G117100		GO:0046983	IPR011598, IPR036638	PF00010	PF00010:Helix-loop-helix DNA-binding domain	IPR011598:Myc-type, basic helix-loop-helix (bHLH) domain	0		UP						1.30052	2.16731	49.7739	1.37928e-06	7.54069e-05	1.6531	2.16731	76.3282	6.71e-08	5.33e-06		yes
MSTRG.31419|TraesCS4D02G178400	0	TraesCS4D02G178400		GO:0003700, GO:0043565, GO:0005634, GO:0006355, GO:0003677	IPR003657, IPR036576	PF03106	PF03106:WRKY DNA -binding domain	IPR003657:WRKY domain	GO:0006486,GO:0008378,GO:0016020		DOWN						0.770265	5.89513	49.6921	1.39466e-06	7.61231e-05	0.525183	5.89513	23.2478	0.000135918	0.00234485		yes
MSTRG.39832|TraesCS5D02G233700	0	TraesCS5D02G233700			IPR005123, IPR026992, IPR027443	PF03171, PF14226	PF03171:2OG-Fe(II) oxygenase superfamily, PF14226:non-haem dioxygenase in morphine synthesis N-terminal	IPR005123:Oxoglutarate/iron-dependent dioxygenase, IPR026992:Non-haem dioxygenase N-terminal domain	GO:0004553,GO:0005975		UP						1.16734	5.12967	49.7847	1.43086e-06	7.79475e-05	1.7856	5.12967	111.112	4.13e-09	4.94e-07		yes	3.1.3.16
TraesCS5D02G210500		TraesCS5D02G210500		GO:0004842, GO:0005524, GO:0004672, GO:0016567, GO:0006468	IPR000719, IPR003613, IPR011009, IPR013083, IPR014729	PF00069, PF04564	PF00069:Protein kinase domain, PF04564:U-box domain	IPR000719:Protein kinase domain, IPR003613:U box domain	0		DOWN						0.751599	4.44392	49.4866	1.43411e-06	7.79475e-05	0.374547	4.44392	12.3958	0.00243418	0.0192443		yes
MSTRG.1679|TraesCS1A02G289800|TraesCS1A02G290100	0;0										DOWN						1.59189	0.133216	49.4816	1.43509e-06	7.79475e-05	0.0470805	0.133216	0.0398395	0.844027	0.918008
MSTRG.1201|TraesCS1A02G211000	0	TraesCS1A02G211000			IPR000109, IPR018456, IPR036259	PF00854	PF00854:POT family	IPR000109:Proton-dependent oligopeptide transporter family	GO:0043531		UP						-1.1604	1.49052	49.4688	1.43758e-06	7.79562e-05	-1.12013	1.49052	44.7079	2.81e-06	0.000114255		yes
MSTRG.15827|TraesCS2D02G392900	0	TraesCS2D02G392900			IPR005123, IPR026992, IPR027443	PF03171, PF14226	PF14226:non-haem dioxygenase in morphine synthesis N-terminal, PF03171:2OG-Fe(II) oxygenase superfamily	IPR026992:Non-haem dioxygenase N-terminal domain, IPR005123:Oxoglutarate/iron-dependent dioxygenase	GO:0003677,GO:0003824, GO:0003677		UP						2.70755	0.492418	49.617	1.45784e-06	7.89264e-05	3.98003	0.492418	89.7487	2.11e-08	1.96e-06		yes
ENSRNA050020039		ENSRNA050020039									UP						-1.00859	1.32146	49.3403	1.46295e-06	7.90753e-05	-0.618933	1.32146	18.5497	0.000422408	0.00537324		yes
MSTRG.9836|TraesCS2A02G417300	0	TraesCS2A02G417300			IPR001471, IPR016177, IPR036955	PF00847	PF00847:AP2 domain	IPR001471:AP2/ERF domain	GO:0005515		DOWN						0.81553	6.57952	49.2047	1.49027e-06	8.04214e-05	0.226604	6.57952	3.88544	0.064242	0.187189		yes
MSTRG.33650|TraesCS5A02G201200	0	TraesCS5A02G201200	Zinc finger AN1 domain-containing stress-associated protein 12 [Source:Projected from Arabidopsis thaliana (AT3G28210) UniProtKB/Swiss-Prot;Acc:Q67YE6]		IPR000058, IPR035896	PF01428					DOWN						1.62679	1.81422	48.9887	1.55735e-06	8.38381e-05	1.48825	1.81422	39.3133	6.52e-06	0.00022309		yes
TraesCS2A02G035700		TraesCS2A02G035700			IPR006035, IPR020855, IPR023696	PF00491	PF00491:Arginase family	IPR006035:Ureohydrolase	GO:0008270		DOWN						0.92864	1.09963	48.8771	1.5586e-06	8.38381e-05	0.853242	1.09963	40.7136	5.16e-06	0.000184846		yes
MSTRG.7580|TraesCS2A02G026800	0	TraesCS2A02G026800		GO:0046872, GO:0016491, GO:0055114	IPR005123, IPR026992, IPR027443	PF03171, PF14226	PF14226:non-haem dioxygenase in morphine synthesis N-terminal, PF03171:2OG-Fe(II) oxygenase superfamily	IPR026992:Non-haem dioxygenase N-terminal domain, IPR005123:Oxoglutarate/iron-dependent dioxygenase	GO:0043531		UP						2.45241	1.64636	49.6031	1.57798e-06	8.47443e-05	2.71013	1.64636	54.3785	8.52e-07	4.38e-05		yes
MSTRG.35162|TraesCS5A02G497800	0	TraesCS5A02G497800		GO:0006351, GO:0005634, GO:0003677, GO:0006355, GO:0005515	IPR000270, IPR003035, IPR034891	PF00564, PF02042	PF00564:PB1 domain, PF02042:RWP-RK domain	IPR000270:PB1 domain, IPR003035:RWP-RK domain	GO:0004222,GO:0006508		DOWN						1.08831	3.27809	48.7634	1.58314e-06	8.4885e-05	0.834565	3.27809	29.0247	4.01e-05	0.000932417		yes
MSTRG.25589|TraesCS4A02G038300	0	TraesCS4A02G038300			IPR001932, IPR036457, IPR039123	PF07228	PF07228:Stage II sporulation protein E (SpoIIE)	IPR001932:PPM-type phosphatase domain	GO:0004672,GO:0005524,GO:0006468, GO:0004842,GO:0016567		UP						-0.540073	3.20769	48.6192	1.61487e-06	8.64472e-05	-0.361364	3.20769	21.706	0.000194085	0.0030452		yes
MSTRG.739|TraesCS1A02G141900	0	TraesCS1A02G141900			IPR001841, IPR013083	PF13639	PF13639:Ring finger domain	IPR001841:Zinc finger, RING-type	GO:0005515		UP						-0.622823	4.40342	48.5659	1.62678e-06	8.68079e-05	0.229269	4.40342	6.58633	0.0193976	0.0818749		yes
MSTRG.10033										0	UP						-1.09016	4.86283	48.7711	1.62831e-06	8.68079e-05	0.0516475	4.86283	0.109501	0.744545	0.858205	yes
MSTRG.39800|TraesCS5D02G228400	0	TraesCS5D02G228400	WAT1-related protein [Source:UniProtKB/TrEMBL;Acc:W5FYC6]		IPR000620, IPR030184	PF00892	PF00892:EamA-like transporter family	IPR000620:EamA domain	GO:0016758		DOWN						1.35187	1.43156	48.5542	1.6294e-06	8.68079e-05	1.34528	1.43156	47.3594	1.92e-06	8.46e-05		yes
MSTRG.48704|TraesCS7A02G118800	0	TraesCS7A02G118800			IPR003439, IPR003593, IPR011527, IPR017871, IPR027417, IPR036640	PF00005, PF00664	PF00005:ABC transporter, PF00664:ABC transporter transmembrane region	IPR003439:ABC transporter-like, IPR011527:ABC transporter type 1, transmembrane domain	GO:0005524		UP			Yes			1.01803	6.02329	48.376	1.67565e-06	8.91296e-05	1.59856	6.02329	114.734	3.01e-09	3.71e-07		yes
TraesCS6D02G158100		TraesCS6D02G158100			IPR025322	PF14009	PF14009:Domain of unknown function (DUF4228)	IPR025322:Protein of unknown function DUF4228, plant	0		DOWN						3.16252	2.34806	51.0927	1.71213e-06	9.09254e-05	2.29412	2.34806	24.6545	0.000120657	0.00213578		yes
TraesCS7A02G351000		TraesCS7A02G351000									DOWN						1.9813	-0.257407	48.0279	1.75259e-06	9.2926e-05	0.606416	-0.257407	4.66448	0.0444961	0.146007		yes
TraesCS3D02G164800		TraesCS3D02G164800			IPR000608, IPR016135	PF00179	PF00179:Ubiquitin-conjugating enzyme	IPR000608:Ubiquitin-conjugating enzyme E2	0		DOWN						0.470041	3.68749	47.7902	1.81158e-06	9.59018e-05	0.301238	3.68749	19.5535	0.000327376	0.00446308		yes
MSTRG.22746|TraesCS3D02G050900	0	TraesCS3D02G050900			IPR000270	PF00564	PF00564:PB1 domain	IPR000270:PB1 domain	GO:0006633,GO:0016020,GO:0016747		DOWN						0.797504	5.79602	47.7271	1.8276e-06	9.65968e-05	0.644145	5.79602	31.2381	2.62e-05	0.000677393		yes
TraesCS6D02G209100		TraesCS6D02G209100									DOWN						1.07258	2.97177	47.5413	1.87572e-06	9.89836e-05	0.395062	2.97177	6.43676	0.0206245	0.0853708		yes
MSTRG.50030|TraesCS7A02G354800	0	TraesCS7A02G354800		GO:0003700, GO:0006351, GO:0009742	IPR008540, IPR033264	PF05687	PF05687:BES1/BZR1 plant transcription factor, N-terminal	IPR008540:BES1/BZR1 plant transcription factor, N-terminal	GO:0000398,GO:0046540		DOWN						0.675187	6.54128	47.52	1.88133e-06	9.91228e-05	0.506155	6.54128	26.843	6.24e-05	0.00131581		yes
MSTRG.47246|TraesCS6D02G214300	0	TraesCS6D02G214300			IPR004813	PF03169	PF03169:OPT oligopeptide transporter protein	IPR004813:Oligopeptide transporter, OPT superfamily	GO:0008137,GO:0055114		DOWN						0.480596	6.16813	47.4805	1.89178e-06	9.95167e-05	0.308872	6.16813	19.7058	0.000315156	0.00435379		yes
TraesCS3D02G350700		TraesCS3D02G350700			IPR013087, IPR036236	PF13912	PF13912:C2H2-type zinc finger				DOWN						1.32567	4.11974	47.7934	1.92591e-06	0.000101012	1.03011	4.11974	28.8249	4.33e-05	0.000986598		yes
MSTRG.24828										A8J4S9;54.17;TREA_APIME;Trehalase (EC 3.2.1.28) (Alpha,alpha-trehalase) (Alpha,alpha-trehalose glucohydrolase);Apis mellifera (Honeybee)	DOWN						2.65245	-0.0439379	47.391	1.92626e-06	0.000101012	2.51528	-0.0439379	37.735	8.37e-06	0.00027276	yes
TraesCSU02G087600		TraesCSU02G087600			IPR004045, IPR004046, IPR010987, IPR036249, IPR036282, IPR040079	PF00043	PF00043:Glutathione S-transferase, C-terminal domain	IPR004046:Glutathione S-transferase, C-terminal	0		DOWN		Yes				2.98489	0.683952	47.8185	1.93483e-06	0.000101303	2.72342	0.683952	42.2676	4.32e-06	0.000159139		yes
TraesCS4D02G114100		TraesCS4D02G114100		GO:0019538	IPR004176, IPR036628	PF02861	PF02861:Clp amino terminal domain, pathogenicity island component	IPR004176:Clp, N-terminal	0		UP						-0.539816	4.26999	47.1019	1.99523e-06	0.000104302	-0.149248	4.26999	3.57158	0.0749519	0.206354		yes
TraesCS2D02G252500		TraesCS2D02G252500		GO:0009055, GO:0015035, GO:0045454, GO:0005623, GO:0055114, GO:0022900	IPR002109, IPR011905, IPR036249	PF00462	PF00462:Glutaredoxin	IPR002109:Glutaredoxin	GO:0005634		DOWN						1.49209	3.33033	47.5428	2.01012e-06	0.000104916	0.648694	3.33033	9.13539	0.00738114	0.0421397		yes	2.4.1.15
MSTRG.41259|TraesCS5D02G503400	0	TraesCS5D02G503400			IPR004182, IPR011993, IPR037848	PF02893	PF02893:GRAM domain	IPR004182:GRAM domain	GO:0006457		DOWN						0.945909	3.33744	47.0051	2.02269e-06	0.000105407	-0.0388195	3.33744	0.0794249	0.781285	0.881271		yes
MSTRG.13283										0	DOWN						1.65046	1.08972	46.9194	2.04732e-06	0.000106524	1.06379	1.08972	19.9607	0.00029583	0.00416256	yes
MSTRG.1615|TraesCS1A02G279800	0	TraesCS1A02G279800			IPR019378, IPR024709	PF10250	PF10250:GDP-fucose protein O-fucosyltransferase	IPR019378:GDP-fucose protein O-fucosyltransferase	GO:0004609,GO:0008654		DOWN						1.62858	0.81479	46.8989	2.05328e-06	0.000106669	0.657517	0.81479	7.13365	0.0155626	0.0705078		yes
MSTRG.40215|TraesCS5D02G313900	0	TraesCS5D02G313900			IPR000073, IPR000639, IPR029058	PF00561	PF00561:alpha/beta hydrolase fold	IPR000073:Alpha/beta hydrolase fold-1	GO:0016021,GO:0016765		DOWN						1.86794	0.583986	46.7838	2.08702e-06	0.000108115	1.243	0.583986	20.2701	0.00027412	0.00394427		yes
MSTRG.13749|TraesCS2D02G028600	0	TraesCS2D02G028600			IPR001155, IPR013785	PF00724	PF00724:NADH:flavin oxidoreductase / NADH oxidase family	IPR001155:NADH:flavin oxidoreductase/NADH oxidase, N-terminal	GO:0004521		UP						1.15517	5.33783	47.0385	2.08761e-06	0.000108115	1.47931	5.33783	74.6012	8.37e-08	6.46e-06		yes
MSTRG.50156										0	UP						1.86021	2.10462	47.135	2.11179e-06	0.000109198	2.19508	2.10462	64.6008	2.44e-07	1.56e-05	yes
MSTRG.24441|TraesCS3D02G333100	0	TraesCS3D02G333100			IPR003441, IPR036093	PF02365	PF02365:No apical meristem (NAM) protein	IPR003441:NAC domain	GO:0016021		DOWN						1.16866	5.54341	46.8458	2.14886e-06	0.000110944	0.933851	5.54341	30.2662	3.23e-05	0.000791682		yes
MSTRG.32750|TraesCS5A02G058300	0	TraesCS5A02G058300									DOWN						-0.450581	6.10535	46.4519	2.18784e-06	0.000112745	-0.730737	6.10535	121.947	1.85e-09	2.45e-07		yes
MSTRG.23785|TraesCS3D02G229000	0	TraesCS3D02G229000									DOWN						0.975951	7.42661	46.4434	2.19051e-06	0.000112745	0.161057	7.42661	1.31232	0.266942	0.467565		yes
MSTRG.18474|TraesCS3A02G313600	0	TraesCS3A02G313600		GO:0005524, GO:0004672, GO:0006468	IPR000719, IPR001245, IPR008271, IPR011009	PF07714	PF07714:Protein tyrosine kinase	IPR001245:Serine-threonine/tyrosine-protein kinase, catalytic domain	GO:0004672,GO:0005524,GO:0006468		DOWN						0.746741	5.8992	46.4244	2.19643e-06	0.000112876	0.610261	5.8992	31.153	2.66e-05	0.000685714		yes
MSTRG.47945|TraesCS6D02G334000	0	TraesCS6D02G334000	Probable alpha,alpha-trehalose-phosphate synthase [UDP-forming] 11 [Source:Projected from Arabidopsis thaliana (AT2G18700) UniProtKB/Swiss-Prot;Acc:Q9ZV48]		IPR001830, IPR003337, IPR006379, IPR023214, IPR036412	PF00982, PF02358	PF00982:Glycosyltransferase family 20, PF02358:Trehalose-phosphatase	IPR001830:Glycosyl transferase, family 20, IPR003337:Trehalose-phosphatase	GO:0004672,GO:0005524,GO:0006468		UP						-0.416594	9.33237	46.3713	2.21315e-06	0.000113561	-0.216792	9.33237	12.5236	0.00233811	0.0186937		yes
MSTRG.33597|TraesCS5A02G191000	0	TraesCS5A02G191000			IPR007650	PF04570	PF04570:zinc-finger of the FCS-type, C2-C2	IPR007650:Zf-FLZ domain	GO:0005506,GO:0016705,GO:0020037,GO:0055114		UP						-1.54015	-0.247638	46.0822	2.30657e-06	0.000118173	-0.843384	-0.247638	15.0064	0.00110822	0.0110769		yes
TraesCS5D02G519100		TraesCS5D02G519100			IPR013087, IPR036236	PF00096	PF00096:Zinc finger, C2H2 type	IPR013087:Zinc finger C2H2-type	0		UP						2.42239	-0.474392	45.8557	2.38281e-06	0.000121892	2.50433	-0.474392	39.5238	6.23e-06	0.000214456		yes
TraesCS3D02G058500		TraesCS3D02G058500			IPR012552	PF08137	PF08137:DVL family	IPR012552:DVL	0		UP						-1.74572	-0.533905	45.6692	2.44771e-06	0.00012502	-1.06042	-0.533905	18.7818	0.000397976	0.00514075		yes
MSTRG.32629|TraesCS5A02G030900	0	TraesCS5A02G030900		GO:0046872, GO:0030001	IPR006121, IPR036163	PF00403	PF00403:Heavy-metal-associated domain	IPR006121:Heavy metal-associated domain, HMA	GO:0010215,GO:0031225		DOWN						0.881954	4.91509	45.6512	2.45408e-06	0.000125154	0.671384	4.91509	26.4281	6.8e-05	0.00139718		yes
MSTRG.26621|TraesCS4A02G196500	0	TraesCS4A02G196500									DOWN						1.06366	3.84611	45.5787	2.48833e-06	0.000126708	0.798192	3.84611	25.4815	8.33e-05	0.00163518		yes
TraesCS3D02G370100		TraesCS3D02G370100		GO:0005634, GO:0003677, GO:0006355	IPR003851	PF02701	PF02701:Dof domain, zinc finger	IPR003851:Zinc finger, Dof-type	0		UP						-1.10986	1.19251	45.5312	2.49699e-06	0.000126895	-0.940445	1.19251	31.7853	2.36e-05	0.000620457		yes
MSTRG.21028										Q8R4X3;37.5;RBM12_MOUSE;RNA-binding protein 12 (RNA-binding motif protein 12) (SH3/WW domain anchor protein in the nucleus) (SWAN);Mus musculus (Mouse)	DOWN						1.08655	2.72173	45.524	2.4996e-06	0.000126895	0.437521	2.72173	7.60451	0.0129396	0.06196	yes
TraesCS4A02G006900		TraesCS4A02G006900			IPR003439, IPR003593, IPR011527, IPR017871, IPR027417, IPR036640, IPR039421	PF00005, PF00664	PF00664:ABC transporter transmembrane region, PF00005:ABC transporter	IPR011527:ABC transporter type 1, transmembrane domain, IPR003439:ABC transporter-like	0		DOWN			Yes			0.737377	2.00693	45.4015	2.54433e-06	0.000128969	0.0854298	2.00693	0.609806	0.444986	0.639711		yes	2.7.11.1
MSTRG.8997										A0A0P0X004;25.32;HMA9_ORYSJ;Cation-transporting ATPase HMA5 (EC 7.2.2.-) (Protein HEAVY METAL ATPASE 5) (OsHMA5);Oryza sativa subsp. japonica (Rice)	DOWN						1.15129	5.25828	45.4644	2.61622e-06	0.000132412	0.675606	5.25828	16.1019	0.000822928	0.00893373	yes
TraesCS3A02G127700		TraesCS3A02G127700		GO:0020037, GO:0005506, GO:0016705, GO:0055114	IPR001128, IPR002401, IPR017972, IPR036396	PF00067	PF00067:Cytochrome P450	IPR001128:Cytochrome P450	GO:0004672,GO:0006468		DOWN						-0.900418	3.88741	44.7713	2.78899e-06	0.000140943	-0.998817	3.88741	55.1101	6.89e-07	3.62e-05		yes
MSTRG.39761|TraesCS5D02G222100	0	TraesCS5D02G222100			IPR000778, IPR002048, IPR011992, IPR013112, IPR013121, IPR013130, IPR013623, IPR017927, IPR017938, IPR039261	PF08030, PF08414	PF08030:Ferric reductase NAD binding domain, PF01794:Ferric reductase like transmembrane component, PF08022:FAD-binding domain, PF08414:Respiratory burst NADPH oxidase	IPR013121:Ferric reductase, NAD binding domain, IPR013130:Ferric reductase transmembrane component-like domain, IPR013112:FAD-binding 8, IPR013623:NADPH oxidase Respiratory burst	GO:0005975,GO:0016868, GO:0005975		DOWN						0.712351	3.10044	44.675	2.82862e-06	0.00014273	0.458295	3.10044	18.3764	0.000441756	0.00556636		yes
MSTRG.1045											UP						1.61567	1.0687	44.6583	2.83556e-06	0.000142864	1.80482	1.0687	53.0804	8.91e-07	4.52e-05	yes
TraesCS6D02G134200		TraesCS6D02G134200			IPR006734	PF04640	PF04640:PLATZ transcription factor	IPR006734:Protein of unknown function DUF597	0		UP						-0.591851	4.66073	44.3667	2.95979e-06	0.000148899	-0.586095	4.66073	43.1258	3.56e-06	0.000137657		yes
MSTRG.39245|TraesCS5D02G140900	0	TraesCS5D02G140900			IPR002213	PF00201	PF00201:UDP-glucoronosyl and UDP-glucosyl transferase	IPR002213:UDP-glucuronosyl/UDP-glucosyltransferase	GO:0003682		DOWN				Yes		2.47971	5.7098	47.2838	3.04035e-06	0.000152721	2.47182	5.7098	45.9476	3.64e-06	0.000139272		yes
TraesCS5A02G527400		TraesCS5A02G527400			IPR002347, IPR036291	PF00106	PF00106:short chain dehydrogenase	IPR002347:Short-chain dehydrogenase/reductase SDR	0		UP						-0.773035	3.19208	44.0446	3.10407e-06	0.000155688	-0.387906	3.19208	10.9233	0.00392725	0.0268989		yes	2.4.1.80
MSTRG.48416										0	DOWN						1.00184	4.13737	43.7882	3.23451e-06	0.000161987	0.802052	4.13737	28.1136	4.82e-05	0.00107071	yes
TraesCS3D02G041100		TraesCS3D02G041100			IPR027417, IPR041118	PF18052	PF18052:Rx N-terminal domain	IPR041118:Rx, N-terminal	0		UP						1.01767	1.0194	43.0901	3.57973e-06	0.000179008	1.30138	1.0194	68.5564	1.47e-07	1.03e-05		yes
MSTRG.24370|TraesCS3D02G322500	0	TraesCS3D02G322500			IPR005019, IPR011257	PF03352	PF03352:Methyladenine glycosylase	IPR005019:Methyladenine glycosylase	GO:0003824		DOWN						0.920471	2.37362	42.894	3.68715e-06	0.000184104	0.112318	2.37362	0.637461	0.435015	0.631045		yes
TraesCS2D02G535600		TraesCS2D02G535600			IPR000719, IPR000858, IPR001480, IPR003609, IPR008271, IPR011009, IPR017441, IPR024171, IPR036426	PF01453, PF08276	PF00954:S-locus glycoprotein domain, PF01453:D-mannose binding lectin, PF00069:Protein kinase domain, PF08276:PAN-like domain	IPR000858:S-locus glycoprotein domain, IPR001480:Bulb-type lectin domain, IPR000719:Protein kinase domain, IPR003609:PAN/Apple domain	GO:0004601,GO:0006979,GO:0020037,GO:0055114		UP						0.66532	3.59429	42.7792	3.7517e-06	0.000187048	0.807463	3.59429	61.0587	3.36e-07	2.03e-05		yes
MSTRG.24250|TraesCS3D02G299800	0	TraesCS3D02G299800			IPR000719, IPR001611, IPR008271, IPR011009, IPR013210, IPR017441, IPR032675	PF08263, PF13855	PF08263:Leucine rich repeat N-terminal domain, PF00069:Protein kinase domain	IPR013210:Leucine-rich repeat-containing N-terminal, plant-type, IPR000719:Protein kinase domain	GO:0006807		DOWN						0.480033	6.86552	42.6758	3.81095e-06	0.000189718	0.437422	6.86552	35.4312	1.23e-05	0.000370525		yes
MSTRG.16458|TraesCS2D02G540500	0	TraesCS2D02G540500			IPR036163						DOWN						1.3034	4.26129	43.0338	3.84672e-06	0.000191214	0.503399	4.26129	6.51079	0.0201385	0.0840356		yes
TraesCS7A02G075100		TraesCS7A02G075100									DOWN						1.55029	-0.50499	42.5627	3.87689e-06	0.000192427	0.378745	-0.50499	2.50428	0.130907	0.29816		yes
MSTRG.54384|TraesCS7D02G211100	0	TraesCS7D02G211100			IPR020966	PF11744	PF11744:Aluminium activated malate transporter	IPR020966:Aluminum-activated malate transporter	GO:0005515		DOWN						1.22066	1.22352	42.444	3.94751e-06	0.000195642	0.623462	1.22352	10.8019	0.00409029	0.0277369		yes
TraesCS2A02G450600		TraesCS2A02G450600			IPR004263, IPR040911	PF03016	PF03016:Exostosin family	IPR040911:Exostosin, GT47 domain	GO:0005515		DOWN						0.913395	1.87884	42.4335	3.95383e-06	0.000195665	-0.0459324	1.87884	0.104457	0.750261	0.861568		yes
MSTRG.41283							PF07714:Protein tyrosine kinase	IPR001245:Serine-threonine/tyrosine-protein kinase, catalytic domain	GO:0005515	Q8H1D6;64.86;RBK1_ARATH;Receptor-like cytosolic serine/threonine-protein kinase RBK1 (EC 2.7.11.1) (Protein ROP BINDING PROTEIN KINASES 1);Arabidopsis thaliana (Mouse-ear cress)	DOWN						0.561284	3.05495	42.1077	4.15543e-06	0.000205337	0.0217843	3.05495	0.063592	0.803756	0.895093	yes		4.1.99.22
MSTRG.24737|TraesCS3D02G383600	0	TraesCS3D02G383600			IPR025993, IPR029044	PF13506	PF13506:Glycosyl transferase family 21	IPR025993:Ceramide glucosyltransferase	GO:0016757		DOWN						0.544578	6.37528	42.0556	4.18873e-06	0.000206677	0.511187	6.37528	37.0277	9.37e-06	0.000299164		yes
MSTRG.32825|TraesCS5A02G073800	0	TraesCS5A02G073800		GO:0005515	IPR000626, IPR019954, IPR019956, IPR029071	PF00240	PF00240:Ubiquitin family	IPR000626:Ubiquitin-like domain	GO:0004672,GO:0005524,GO:0006468, GO:0003824		DOWN						0.630836	6.05784	41.9865	4.23333e-06	0.00020857	0.0611904	6.05784	0.401161	0.534437	0.71105		yes
MSTRG.41311|TraesCS5D02G515300	0	TraesCS5D02G515300									UP						-0.935519	4.67794	41.9615	4.26224e-06	0.000209685	-0.484194	4.67794	11.2908	0.00347858	0.0247572		yes
MSTRG.24477|TraesCS3D02G339600	0	TraesCS3D02G339600	RING-type E3 ubiquitin transferase [Source:UniProtKB/TrEMBL;Acc:A0A341TFM7]	GO:0004842, GO:0016567, GO:0005515	IPR000225, IPR003613, IPR011989, IPR013083, IPR016024	PF00514, PF04564	PF04564:U-box domain, PF00514:Armadillo/beta-catenin-like repeat	IPR003613:U box domain, IPR000225:Armadillo	GO:0098599		DOWN						1.05165	5.65886	42.1048	4.28148e-06	0.000210321	0.354699	5.65886	4.91355	0.0398145	0.135015		yes
TraesCS4A02G199000		TraesCS4A02G199000		GO:0019538	IPR004176, IPR036628	PF02861	PF02861:Clp amino terminal domain, pathogenicity island component	IPR004176:Clp, N-terminal	0		DOWN						0.494048	4.59309	41.6646	4.44827e-06	0.000218194	0.293444	4.59309	14.7411	0.00119661	0.0116808		yes
MSTRG.32398|TraesCS4D02G343000	0	TraesCS4D02G343000	Purple acid phosphatase [Source:UniProtKB/TrEMBL;Acc:A0A341UPC1]		IPR004843, IPR008963, IPR015914, IPR025733, IPR029052, IPR040974, IPR041792	PF16656, PF17808	PF16656:Purple acid Phosphatase, N-terminal domain, PF14008:Iron/zinc purple acid phosphatase-like protein C, PF17808:Fn3-like domain from Purple Acid Phosphatase, PF00149:Calcineurin-like phosphoesterase	IPR015914:Purple acid phosphatase, N-terminal, IPR025733:Iron/zinc purple acid phosphatase-like C-terminal domain, IPR040974:Purple acid phosphatase, Fn3-like domain, IPR004843:Calcineurin-like phosphoesterase domain, ApaH type	GO:0015031,GO:0016021		UP						1.18861	2.44006	41.5741	4.51085e-06	0.000220939	1.7519	2.44006	87.2987	2.46e-08	2.25e-06		yes
MSTRG.32185|TraesCS4D02G301900	0	TraesCS4D02G301900	FIP1 [Source:Projected from Arabidopsis thaliana (AT1G28200) UniProtKB/TrEMBL;Acc:A0A178WL22]		IPR004182, IPR011993, IPR037848	PF02893	PF02893:GRAM domain	IPR004182:GRAM domain	GO:0006486,GO:0008375		DOWN						0.792419	4.94259	41.3668	4.65788e-06	0.000227807	0.662299	4.94259	28.73	4.25e-05	0.000975106		yes
MSTRG.32003|TraesCS4D02G268000	0	TraesCS4D02G268000		GO:0046872, GO:0030001	IPR006121, IPR036163	PF00403	PF00403:Heavy-metal-associated domain	IPR006121:Heavy metal-associated domain, HMA	GO:0005515, GO:0004672,GO:0005524,GO:0006468		DOWN						0.663428	4.63313	41.2789	4.72184e-06	0.000230597	0.184194	4.63313	3.21002	0.0899762	0.233224		yes
MSTRG.14340|TraesCS2D02G169900	0	TraesCS2D02G169900		GO:0005515, GO:0005634, GO:0003677, GO:0043565, GO:0045944	IPR000048, IPR002110, IPR002909, IPR013783, IPR014756, IPR020683, IPR027417, IPR036770, IPR005559	PF01833, PF03859	PF01833:IPT/TIG domain, PF00612:IQ calmodulin-binding motif, PF03859:CG-1 domain	IPR002909:IPT domain, IPR000048:IQ motif, EF-hand binding site, IPR005559:CG-1 DNA-binding domain	GO:0006813, GO:0006812,GO:0015299,GO:0016021,GO:0055085		DOWN						0.727755	5.35131	41.1649	4.80629e-06	0.000234378	0.347248	5.35131	9.4922	0.00642867	0.0382152		yes
MSTRG.26530										0	DOWN						0.861976	2.92345	41.0733	4.87534e-06	0.000237399	0.445825	2.92345	11.0141	0.00380997	0.0263604	yes
MSTRG.38779|TraesCS5D02G070900	0	TraesCS5D02G070900	CNX2 [Source:Projected from Arabidopsis thaliana (AT2G31955) UniProtKB/TrEMBL;Acc:A0A178W0P6]		IPR000385, IPR006638, IPR007197, IPR010505, IPR013483, IPR013785	PF06463, PF13353	PF04055:Radical SAM superfamily, PF13353:4Fe-4S single cluster domain, PF06463:Molybdenum Cofactor Synthesis C	IPR007197:Radical SAM, IPR010505:Molybdenum cofactor synthesis C-terminal	GO:0009058,GO:0030170		UP						0.521242	5.36789	41.0484	4.89429e-06	0.000237975	0.889943	5.36789	117.376	2.5e-09	3.12e-07		yes
MSTRG.46820|TraesCS6D02G158600	0	TraesCS6D02G158600			IPR001173, IPR029044	PF13632	PF13632:Glycosyl transferase family group 2	IPR001173:Glycosyltransferase 2-like	GO:0004672,GO:0005524,GO:0006468		DOWN						-0.394373	8.12415	40.8635	5.03764e-06	0.000244589	-0.648164	8.12415	110.449	4.03e-09	4.88e-07		yes
MSTRG.23448|TraesCS3D02G187400	0	TraesCS3D02G187400			IPR003719	PF02567	PF02567:Phenazine biosynthesis-like protein	IPR003719:Phenazine biosynthesis PhzF protein	GO:0005543		UP						1.61679	2.4768	41.1943	5.08497e-06	0.000246529	2.06438	2.4768	65.7322	2.18e-07	1.42e-05		yes
TraesCS6D02G217900		TraesCS6D02G217900			IPR001680, IPR017986, IPR019775, IPR020472, IPR036322, IPR040324, IPR015943	PF00400	PF00400:WD domain, G-beta repeat	IPR001680:WD40 repeat	0		DOWN						0.510889	4.96885	40.7856	5.09946e-06	0.000246873	0.220886	4.96885	7.68199	0.0125577	0.0607928		yes
MSTRG.46492|TraesCS6D02G094700	0	TraesCS6D02G094700	Glycosyltransferase [Source:UniProtKB/TrEMBL;Acc:A0A1D6BFH6]		IPR002213, IPR035595	PF00201	PF00201:UDP-glucoronosyl and UDP-glucosyl transferase	IPR002213:UDP-glucuronosyl/UDP-glucosyltransferase	GO:0005515		DOWN				Yes		3.46474	2.53468	43.6361	5.13674e-06	0.000248318	3.12479	2.53468	35.8862	1.65e-05	0.000465458		yes
MSTRG.15922|TraesCS2D02G409400	0	TraesCS2D02G409400			IPR022751, IPR029044	PF11051	PF11051:Mannosyltransferase putative	IPR022751:Alpha-mannosyltransferase	GO:0006487,GO:0008250,GO:0016021		UP						0.752393	5.69001	40.7167	5.15481e-06	0.000248831	0.765051	5.69001	42.0407	4.2e-06	0.000156066		yes
MSTRG.32299|TraesCS4D02G323600	0	TraesCS4D02G323600			IPR007112, IPR007117, IPR007118, IPR009009, IPR036749, IPR036908	PF01357, PF03330	PF03330:Lytic transglycolase, PF01357:Pollen allergen	IPR009009:RlpA-like protein, double-psi beta-barrel domain, IPR007117:Expansin, cellulose-binding-like domain	GO:0005515		UP						-0.927788	3.34882	40.5207	5.31602e-06	0.000256243	0.0474202	3.34882	0.105421	0.749153	0.860872		yes
MSTRG.9813|TraesCS2A02G411200	0	TraesCS2A02G411200			IPR000849, IPR011701, IPR020846, IPR036259	PF07690	PF07690:Major Facilitator Superfamily	IPR011701:Major facilitator superfamily	GO:0016758		UP						-0.855199	4.23457	40.4741	5.35509e-06	0.00025764	-0.164547	4.23457	1.49455	0.237241	0.434054		yes
MSTRG.3938|TraesCS1B02G259500	0	TraesCS1B02G259500			IPR008545	PF05701	PF05701:Weak chloroplast movement under blue light	IPR008545:WEB family	GO:0003735,GO:0005840,GO:0006412		DOWN						1.26267	2.07857	40.4678	5.36042e-06	0.00025764	0.529185	2.07857	7.18528	0.0152475	0.0695423		yes
TraesCS1B02G242700		TraesCS1B02G242700		GO:0016021	IPR001841, IPR013083	PF13639	PF13639:Ring finger domain	IPR001841:Zinc finger, RING-type	GO:0031072,GO:0051082		UP						-1.12445	2.49955	40.4511	5.37453e-06	0.000257946	0.322429	2.49955	3.38783	0.0821856	0.219714		yes
MSTRG.40324|TraesCS5D02G333500	0	TraesCS5D02G333500		GO:0006629, GO:0008081	IPR000909, IPR017946	PF00388	PF00388:Phosphatidylinositol-specific phospholipase C, X domain	IPR000909:Phosphatidylinositol-specific phospholipase C, X domain	GO:0043531		DOWN						-0.902766	1.92842	40.4015	5.41674e-06	0.000259599	-1.0744	1.92842	57.6578	5.03e-07	2.81e-05		yes
MSTRG.8560|TraesCS2A02G222500	0	TraesCS2A02G222500			IPR007608	PF04520	PF04520:Senescence regulator	IPR007608:Senescence regulator S40	GO:0003712,GO:0006357,GO:0016592		DOWN						0.964347	4.98883	40.3834	5.49864e-06	0.000263147	0.421341	4.98883	7.85805	0.0117565	0.0580168		yes
MSTRG.13803|TraesCS2D02G038700	0	TraesCS2D02G038700			IPR013861	PF08551	PF08551:Eukaryotic integral membrane protein (DUF1751)	IPR013861:TMEM115/Pdh1/Rbl19	GO:0005789,GO:0016021		DOWN						0.637452	3.54813	40.1372	5.64779e-06	0.000269898	0.303203	3.54813	9.12995	0.0073182	0.0419187		yes
MSTRG.24919										0	UP						0.568204	5.68402	40.0123	5.7608e-06	0.000274905	0.620603	5.68402	47.5302	1.88e-06	8.28e-05	yes
TraesCS5D02G490800		TraesCS5D02G490800		GO:0003676	IPR013087, IPR036236	PF13912					DOWN						3.25179	0.341225	40.4033	5.94684e-06	0.000283044	2.11845	0.341225	12.9339	0.00211181	0.017358		yes	2.4.2.60
TraesCSU02G127800		TraesCSU02G127800		GO:0006511	IPR004854, IPR042299	PF03152	PF03152:Ubiquitin fusion degradation protein UFD1	IPR004854:Ubiquitin fusion degradation protein Ufd1-like	0		DOWN						1.17518	1.49938	39.8109	5.94829e-06	0.000283044	0.685298	1.49938	13.2753	0.00185213	0.0159168		yes
MSTRG.24773|TraesCS3D02G390900	0	TraesCS3D02G390900			IPR012881	PF07939	PF07939:Protein of unknown function (DUF1685)	IPR012881:Protein of unknown function DUF1685	GO:0008837,GO:0009089		UP						0.96111	2.85039	39.7894	5.96878e-06	0.000283237	0.992193	2.85039	42.2623	4.06e-06	0.000152019		yes
TraesCS6D02G157700		TraesCS6D02G157700			IPR025322	PF14009	PF14009:Domain of unknown function (DUF4228)	IPR025322:Protein of unknown function DUF4228, plant	0		DOWN						1.98641	4.1232	41.5401	5.96931e-06	0.000283237	1.66089	4.1232	28.6052	5.28e-05	0.00115262		yes	2.7.11.1
TraesCS2D02G320400		TraesCS2D02G320400		GO:0005515	IPR001810, IPR032675, IPR036047	PF00646	PF00646:F-box domain	IPR001810:F-box domain	GO:0006629		DOWN						0.450659	4.58932	39.7502	6.00618e-06	0.000284264	0.0722895	4.58932	1.03198	0.323123	0.525878		yes
MSTRG.48916|TraesCS7A02G172600	0	TraesCS7A02G172600			IPR013094, IPR029058	PF07859	PF07859:alpha/beta hydrolase fold	IPR013094:Alpha/beta hydrolase fold-3	GO:0003676,GO:0006139,GO:0008408		UP						1.06978	2.002	39.7483	6.00798e-06	0.000284264	1.8056	2.002	109.319	4.37e-09	5.12e-07		yes
MSTRG.15912|TraesCS2D02G407700	0	TraesCS2D02G407700	Glutathione peroxidase [Source:UniProtKB/TrEMBL;Acc:A0A1D5UGB6]		IPR000889, IPR029759, IPR029760, IPR036249	PF00255					UP						0.524389	4.97971	39.737	6.01884e-06	0.000284375	1.08739	4.97971	165.446	1.59e-10	3.03e-08		yes
MSTRG.24269|TraesCS3D02G302900	0	TraesCS3D02G302900	NPR1-type protein 2 [Source:UniProtKB/TrEMBL;Acc:A0A1C9HJI4]	GO:0005515, GO:0005634, GO:0050832, GO:0042742, GO:2000022	IPR000210, IPR002110, IPR011333, IPR020683, IPR021094, IPR036770	PF12313, PF12796	PF00651:BTB/POZ domain, PF12796:Ankyrin repeats (3 copies), PF12313:NPR1/NIM1 like defence protein C terminal	IPR000210:BTB/POZ domain, IPR020683:Ankyrin repeat-containing domain, IPR021094:NPR1/NIM1-like, C-terminal	GO:0003677,GO:0006352		DOWN						0.52389	5.72646	39.6816	6.0723e-06	0.000286496	0.182725	5.72646	4.86589	0.0405963	0.13677		yes
MSTRG.48803|TraesCS7A02G144900	0	TraesCS7A02G144900			IPR001841, IPR013083	PF13639	PF13639:Ring finger domain	IPR001841:Zinc finger, RING-type	GO:0004672,GO:0005524,GO:0006468		UP						-1.1824	-0.225798	39.6642	6.0892e-06	0.000286888	-0.117828	-0.225798	0.384231	0.543097	0.717211		yes
MSTRG.7994|TraesCS2A02G130600	0	TraesCS2A02G130600			IPR002489, IPR002932, IPR006982, IPR013785, IPR017932, IPR029055, IPR036485	PF01645, PF04898	PF00310:Glutamine amidotransferases class-II, PF01645:Conserved region in glutamate synthase, PF04898:Glutamate synthase central domain, PF01493:GXGXG motif	IPR017932:Glutamine amidotransferase type 2 domain, IPR002932:Glutamate synthase domain, IPR006982:Glutamate synthase, central-N, IPR002489:Glutamate synthase, alpha subunit, C-terminal	GO:0004499,GO:0050660,GO:0050661,GO:0055114		DOWN						1.25137	5.03608	40.0828	6.10212e-06	0.000287071	0.589368	5.03608	9.20812	0.00720332	0.0414005		yes
MSTRG.11118|TraesCS2B02G148200	0	TraesCS2B02G148200			IPR001279, IPR036866	PF00753, PF13370	PF00753:Metallo-beta-lactamase superfamily, PF13370:4Fe-4S single cluster domain of Ferredoxin I	IPR001279:Metallo-beta-lactamase	GO:0005515		DOWN						1.52756	1.94896	39.8014	6.12421e-06	0.000287071	1.26054	1.94896	27.4822	5.57e-05	0.00120432		yes
MSTRG.55435|TraesCS7D02G373100	0	TraesCS7D02G373100	Thiamine thiazole synthase, chloroplastic [Source:UniProtKB/TrEMBL;Acc:W5HZJ1]		IPR002922, IPR027495, IPR036188	PF01946	PF01946:Thi4 family				UP						0.623333	9.06068	39.6263	6.12615e-06	0.000287071	0.81862	9.06068	67.6596	1.62e-07	1.13e-05		yes
MSTRG.49350|TraesCS7A02G253600	0	TraesCS7A02G253600			IPR000195, IPR035969	PF00566	PF00566:Rab-GTPase-TBC domain	IPR000195:Rab-GTPase-TBC domain	GO:0004672,GO:0006468		DOWN						0.530109	4.70185	39.625	6.12745e-06	0.000287071	0.52584	4.70185	38.9163	6.87e-06	0.000231487		yes
MSTRG.24169|TraesCS3D02G288600	0	TraesCS3D02G288600	Probable sulfate transporter 3.5 [Source:Projected from Arabidopsis thaliana (AT5G19600) UniProtKB/Swiss-Prot;Acc:Q94LW6]	GO:0016021, GO:0016020, GO:0055085, GO:0008271, GO:1902358, GO:0008272, GO:0015116	IPR001902, IPR002645, IPR011547, IPR018045, IPR030316, IPR036513	PF00916, PF01740	PF00916:Sulfate permease family, PF01740:STAS domain	IPR011547:SLC26A/SulP transporter domain, IPR002645:STAS domain	GO:0005524		DOWN						3.28195	0.0342361	39.8997	6.22241e-06	0.000291111	3.16972	0.0342361	36.0859	1.16e-05	0.000354523		yes
MSTRG.8088|TraesCS2A02G150600	0	TraesCS2A02G150600	Non-specific serine/threonine protein kinase [Source:UniProtKB/TrEMBL;Acc:A0A0D3R0R8]		IPR000719, IPR004041, IPR008271, IPR011009, IPR017441, IPR018451, IPR001245	PF03822, PF07714	PF03822:NAF domain, PF00069:Protein kinase domain	IPR004041:NAF domain, IPR000719:Protein kinase domain	GO:0015095,GO:0015693,GO:0016021		DOWN						0.791668	2.40739	39.4059	6.34631e-06	0.000296492	-0.0160666	2.40739	0.0160657	0.90054	0.948521		yes
MSTRG.33602|TraesCS5A02G191800	0	TraesCS5A02G191800			IPR008480	PF05553					DOWN						1.81248	0.627064	39.3832	6.36946e-06	0.000297158	1.70091	0.627064	30.6841	2.91e-05	0.000729074		yes
TraesCS5D02G483100		TraesCS5D02G483100			IPR001841, IPR011016, IPR013083	PF13639	PF13639:Ring finger domain	IPR001841:Zinc finger, RING-type	0		DOWN						1.65684	0.636381	39.3203	6.43414e-06	0.000299757	1.58881	0.636381	35.4971	1.22e-05	0.00036741		yes
MSTRG.9078|TraesCS2A02G290400|TraesCS2A02G290500	0;0						PF00481:Protein phosphatase 2C	IPR001932:PPM-type phosphatase domain	GO:0005515		DOWN						0.607583	5.1061	38.9631	6.81575e-06	0.000317094	0.430956	5.1061	19.7116	0.000314699	0.00434928
MSTRG.32913|TraesCS5A02G088300	0	TraesCS5A02G088300	Basic region/leucine zipper protein [Source:UniProtKB/TrEMBL;Acc:A9ZPJ3]		IPR004827	PF00170					UP						0.644979	6.37465	38.933	6.84894e-06	0.000318194	0.704207	6.37465	46.1618	2.28e-06	9.73e-05		yes
MSTRG.9293|TraesCS2A02G324700	0	TraesCS2A02G324700			IPR008811, IPR017853, IPR013785	PF05691	PF05691:Raffinose synthase or seed imbibition protein Sip1	IPR008811:Glycosyl hydrolases 36	GO:0004869		DOWN						0.447706	3.58455	38.8692	6.92012e-06	0.000321055	0.239308	3.58455	11.1138	0.00368577	0.0257497		yes
MSTRG.49902|TraesCS7A02G332000	0	TraesCS7A02G332000		GO:0016301, GO:0005515	IPR000403, IPR000626, IPR011009, IPR029071	PF00240, PF00454	PF00454:Phosphatidylinositol 3- and 4-kinase, PF00240:Ubiquitin family	IPR000403:Phosphatidylinositol 3-/4-kinase, catalytic domain, IPR000626:Ubiquitin-like domain	GO:0003677,GO:0006355		UP						0.56694	7.16064	38.8589	6.93166e-06	0.000321144	0.611	7.16064	44.9809	2.7e-06	0.000110916		yes
MSTRG.15621|TraesCS2D02G359100	0	TraesCS2D02G359100		GO:0005524, GO:0004672, GO:0006468, GO:0005515, GO:0016021, GO:0016020	IPR000719, IPR001611, IPR003591, IPR008271, IPR011009, IPR013210, IPR032675	PF00560, PF08263	PF08263:Leucine rich repeat N-terminal domain, PF00069:Protein kinase domain	IPR013210:Leucine-rich repeat-containing N-terminal, plant-type, IPR000719:Protein kinase domain	GO:0005509		DOWN						0.782244	4.28204	38.8141	6.98216e-06	0.000323036	0.319325	4.28204	6.57742	0.0194684	0.0821322		yes
TraesCS1A02G231700		TraesCS1A02G231700			IPR001841, IPR013083	PF13639	PF13639:Ring finger domain	IPR001841:Zinc finger, RING-type	GO:0004672,GO:0006468, GO:0005515		UP						-1.12784	1.18624	38.7573	7.04691e-06	0.000325581	-0.55451	1.18624	9.52052	0.00636442	0.0379299		yes
MSTRG.4005|TraesCS1B02G268900	0	TraesCS1B02G268900			IPR001005, IPR006447, IPR009057, IPR017930	PF00249	PF00249:Myb-like DNA-binding domain	IPR001005:SANT/Myb domain	GO:0016788		UP						-0.899136	1.34272	38.722	7.08741e-06	0.000327	-0.353018	1.34272	6.02026	0.0245316	0.0965083		yes
MSTRG.15054|TraesCS2D02G270100	0	TraesCS2D02G270100	LOB domain-containing protein 41 [Source:Projected from Arabidopsis thaliana (AT3G02550) UniProtKB/Swiss-Prot;Acc:Q9M886]	GO:0006355, GO:0010468	IPR004883, IPR017414	PF03195	PF03195:Lateral organ boundaries (LOB) domain	IPR004883:Lateral organ boundaries, LOB	GO:0051287, GO:0050661		UP						-1.85521	4.77012	40.3948	7.11605e-06	0.000327868	0.7157	4.77012	6.339	0.022109	0.0897471		yes
MSTRG.11086							PF14223:gag-polypeptide of LTR copia-type			P10272;26.87;POL_BAEVM;Gag-Pol polyprotein [Cleaved into: Matrix protein p15 (MA); RNA-binding phosphoprotein p12 (pp12); Capsid protein p30 (CA); Nucleocapsid protein p10-Pol (NC-pol); Protease (EC 3.4.23.-); Reverse transcriptase/ribonuclease H (RT) (EC 2.7.7.49) (EC 2.7.7.7) (EC 3.1.26.4); Integrase (IN) (EC 2.7.7.-) (EC 3.1.-.-)];Baboon endogenous virus (strain M7)	DOWN						1.29302	5.72172	39.1532	7.19199e-06	0.000330911	0.529449	5.72172	6.85821	0.0175529	0.0766352	yes
MSTRG.53845|TraesCS7D02G095500	0	TraesCS7D02G095500			IPR001128, IPR002401, IPR017972, IPR036396	PF00067	PF00067:Cytochrome P450	IPR001128:Cytochrome P450	GO:0004650,GO:0005975		UP						-1.27611	-0.138275	38.5842	7.24812e-06	0.000333035	-1.06337	-0.138275	25.1394	8.95e-05	0.00172724		yes
MSTRG.15180|TraesCS2D02G287900	0	TraesCS2D02G287900			IPR001841, IPR013083, IPR017066						UP						-0.9526	4.46554	38.5007	7.44247e-06	0.000341138	-0.1579	4.46554	1.05235	0.318561	0.521576		yes
TraesCS7A02G211500		TraesCS7A02G211500			IPR004827	PF00170	PF00170:bZIP transcription factor	IPR004827:Basic-leucine zipper domain	0		UP						-1.49817	1.4578	38.4432	7.4449e-06	0.000341138	-0.706846	1.4578	9.08835	0.00743406	0.0423322		yes
MSTRG.13751|TraesCS2D02G028900		TraesCS2D02G028900			IPR005123, IPR026992, IPR027443	PF03171, PF14226	PF03171:2OG-Fe(II) oxygenase superfamily, PF14226:non-haem dioxygenase in morphine synthesis N-terminal	IPR005123:Oxoglutarate/iron-dependent dioxygenase, IPR026992:Non-haem dioxygenase N-terminal domain	GO:0005956,GO:0019887		UP						2.77948	0.40351	38.6941	7.49398e-06	0.000342916	3.2274	0.40351	48.8201	1.67e-06	7.57e-05		yes
TraesCS7A02G306300		TraesCS7A02G306300			IPR002921, IPR029058	PF01764	PF01764:Lipase (class 3)	IPR002921:Fungal lipase-like domain	0		DOWN						1.54476	1.1272	38.3645	7.51273e-06	0.000343304	1.01948	1.1272	15.7479	0.00089749	0.00949628		yes
MSTRG.31832|TraesCS4D02G238600	0	TraesCS4D02G238600	Hemoglobin 1 [Source:UniProtKB/TrEMBL;Acc:M5AJV9]		IPR000971, IPR001032, IPR009050, IPR012292, IPR019824	PF00042	PF00042:Globin	IPR000971:Globin	GO:0005515		UP						1.60177	7.13148	39.3749	7.57631e-06	0.000345736	2.08716	7.13148	63.7495	3.22e-07	1.95e-05		yes
MSTRG.54701|TraesCS7D02G257500	0	TraesCS7D02G257500			IPR000086, IPR015797	PF00293	PF00293:NUDIX domain	IPR000086:NUDIX hydrolase domain	GO:0004672,GO:0005524,GO:0006468, GO:0005515		DOWN						0.726412	2.21314	38.2872	7.60835e-06	0.000346725	0.63814	2.21314	29.3289	3.78e-05	0.000892761		yes
TraesCS2A02G291400		TraesCS2A02G291400									UP						-0.62662	3.84541	37.9789	8.00362e-06	0.000364241	-0.589338	3.84541	33.1216	1.85e-05	0.000507516		yes
MSTRG.49935|TraesCS7A02G337300	0	TraesCS7A02G337300			IPR001611, IPR013210, IPR032675	PF08263, PF13855	PF13855:Leucine rich repeat, PF08263:Leucine rich repeat N-terminal domain	IPR001611:Leucine-rich repeat, IPR013210:Leucine-rich repeat-containing N-terminal, plant-type	GO:0004601,GO:0006979,GO:0020037,GO:0055114		DOWN						-0.732996	2.94323	37.8657	8.15434e-06	0.000370595	-1.35801	2.94323	125.69	1.46e-09	1.97e-07		yes
TraesCS3D02G128700		TraesCS3D02G128700		GO:0020037, GO:0005506, GO:0016705, GO:0055114	IPR001128, IPR002401, IPR017972, IPR036396	PF00067	PF00067:Cytochrome P450	IPR001128:Cytochrome P450	0		DOWN						-0.83244	4.02626	37.8481	8.17811e-06	0.000371171	-0.881959	4.02626	42.5313	3.9e-06	0.000146866		yes
TraesCS2D02G041000		TraesCS2D02G041000			IPR013078, IPR029033	PF00300	PF00300:Histidine phosphatase superfamily (branch 1)	IPR013078:Histidine phosphatase superfamily, clade-1	GO:0043531		UP						0.592489	4.60108	37.6758	8.41443e-06	0.000381378	0.824606	4.60108	71.7252	1.06e-07	7.86e-06		yes	4.2.1.51
ENSRNA050020034		ENSRNA050020034									DOWN						-0.936041	0.63024	37.6598	8.43675e-06	0.000381871	-1.09658	0.63024	51.1458	1.15e-06	5.54e-05		yes
MSTRG.1714|TraesCS1A02G299100	0	TraesCS1A02G299100			IPR005814, IPR015421, IPR015422, IPR015424	PF00202	PF00202:Aminotransferase class-III	IPR005814:Aminotransferase class-III	GO:0005515		UP						0.900137	4.27627	37.5188	8.63646e-06	0.000390382	2.02196	4.27627	178.551	8.48e-11	1.83e-08		yes
TraesCS5D02G270600		TraesCS5D02G270600			IPR001898	PF00939	PF00939:Sodium:sulfate symporter transmembrane region	IPR001898:Solute carrier family 13	0		DOWN						1.3252	0.319462	37.4835	8.68729e-06	0.000392149	0.968421	0.319462	18.2388	0.000457816	0.0057198		yes
TraesCS5A02G190700		TraesCS5A02G190700			IPR001623, IPR018253, IPR036869	PF00226					UP						-1.22628	0.848988	37.4656	8.7132e-06	0.000392788	-1.03761	0.848988	25.8071	7.75e-05	0.00154526		yes
MSTRG.38855|TraesCS5D02G087700	0	TraesCS5D02G087700			IPR005199, IPR017853	PF03662	PF03662:Glycosyl hydrolase family 79, N-terminal domain	IPR005199:Glycoside hydrolase, family 79	GO:0003993,GO:0046872, GO:0016787		UP						0.827383	2.98573	37.4285	8.76712e-06	0.000394686	1.18626	2.98573	74.614	7.93e-08	6.19e-06		yes
MSTRG.23352|TraesCS3D02G173300	0	TraesCS3D02G173300			IPR003657, IPR036576	PF03106	PF03106:WRKY DNA -binding domain	IPR003657:WRKY domain	GO:0006629,GO:0008374		DOWN						1.26411	5.19659	37.8358	8.89091e-06	0.000399319	1.02603	5.19659	24.8548	0.000100322	0.00186901		yes
MSTRG.7969|TraesCS2A02G126700	0	TraesCS2A02G126700			IPR001680, IPR015943, IPR017986, IPR019775, IPR020472, IPR036322	PF00400	PF00400:WD domain, G-beta repeat	IPR001680:WD40 repeat	GO:0004650,GO:0005975		UP						0.343755	4.57465	37.3423	8.89395e-06	0.000399319	0.38376	4.57465	46.2822	2.24e-06	9.6e-05		yes
TraesCS2A02G073500		TraesCS2A02G073500	Glycosyltransferase [Source:UniProtKB/TrEMBL;Acc:A0A1D5TRN5]		IPR002213, IPR035595	PF00201	PF00201:UDP-glucoronosyl and UDP-glucosyl transferase	IPR002213:UDP-glucuronosyl/UDP-glucosyltransferase	GO:0006631,GO:0045300,GO:0055114		UP				Yes		-0.772147	1.72342	37.1314	9.21268e-06	0.000413074	-0.0413934	1.72342	0.109297	0.744753	0.858337		yes
MSTRG.24961|TraesCS3D02G430200	0	TraesCS3D02G430200			IPR004045, IPR010987, IPR036249, IPR036282	PF02798, PF13410	PF13410:Glutathione S-transferase, C-terminal domain, PF02798:Glutathione S-transferase, N-terminal domain	IPR004045:Glutathione S-transferase, N-terminal	GO:0008080		UP		Yes				2.5257	3.65234	39.2563	9.50356e-06	0.000425545	3.12361	3.65234	53.0482	1.47e-06	6.79e-05		yes
MSTRG.49123|TraesCS7A02G218500	0	TraesCS7A02G218500			IPR000008, IPR004182, IPR011993, IPR031968, IPR035892	PF02893, PF16016	PF02893:GRAM domain, PF00168:C2 domain, PF16016:VAD1 Analog of StAR-related lipid transfer domain	IPR004182:GRAM domain, IPR000008:C2 domain, IPR031968:VASt domain	GO:0003723,GO:0043631, GO:0004652,GO:0043631		DOWN						1.11659	4.88291	37.1779	9.60356e-06	0.000429448	0.503086	4.88291	7.73556	0.0123931	0.0601979		yes
MSTRG.9088|TraesCS2A02G291900	0	TraesCS2A02G291900	Arogenate dehydratase [Source:UniProtKB/TrEMBL;Acc:A0A341Q6G6]		IPR001086, IPR002912, IPR018528	PF00800	PF00800:Prephenate dehydratase	IPR001086:Prephenate dehydratase	GO:0004672,GO:0005524,GO:0006468		DOWN						0.907378	2.68259	36.7477	9.82589e-06	0.000438802	-0.108917	2.68259	0.531768	0.475225	0.663692		yes
MSTRG.1762|TraesCS1A02G308700	0	TraesCS1A02G308700	Calmodulin-like protein 9 [Source:Projected from Arabidopsis thaliana (AT3G51920) UniProtKB/Swiss-Prot;Acc:Q9S744]		IPR002048, IPR011992, IPR018247	PF13405, PF13833					UP						1.10076	1.55371	36.7063	9.89472e-06	0.000441286	1.5189	1.55371	64.2241	2.35e-07	1.51e-05		yes
MSTRG.17297|TraesCS3A02G139300	0	TraesCS3A02G139300			IPR000315	PF00643	PF00643:B-box zinc finger	IPR000315:B-box-type zinc finger	GO:0004553,GO:0005975		DOWN						0.660674	1.90755	36.6423	1.00021e-05	0.000445481	0.145274	1.90755	1.77543	0.199296	0.389747		yes
TraesCS3D02G350500		TraesCS3D02G350500			IPR027806	PF13359	PF13359:DDE superfamily endonuclease	IPR027806:Harbinger transposase-derived nuclease domain	0		DOWN						0.406812	6.23503	36.4247	1.03772e-05	0.000461573	0.363543	6.23503	29.0762	3.97e-05	0.000926435		yes
TraesCS1B02G211300		TraesCS1B02G211300	4-coumarate--CoA ligase-like 6 [Source:Projected from Arabidopsis thaliana (AT4G19010) UniProtKB/Swiss-Prot;Acc:Q84P24]		IPR000873, IPR020845, IPR025110, IPR042099	PF00501, PF13193	PF00501:AMP-binding enzyme, PF13193:AMP-binding enzyme C-terminal domain	IPR000873:AMP-dependent synthetase/ligase, IPR025110:AMP-binding enzyme, C-terminal domain	GO:0003824,GO:0050662		UP						0.82421	1.02767	36.4122	1.03993e-05	0.000461939	0.84561	1.02767	37.8304	8.2e-06	0.000268874		yes
MSTRG.22653|TraesCS3D02G023000	0	TraesCS3D02G023000			IPR007657	PF04577	PF04577:Protein of unknown function (DUF563)	IPR007657:Glycosyltransferase 61	GO:0016757		DOWN						0.505117	6.82316	36.255	1.06807e-05	0.000473809	0.281186	6.82316	11.3119	0.00345221	0.0246213		yes
TraesCS4D02G358900		TraesCS4D02G358900	Similar to Heat shock transcription factor 29 (Fragment) [Source: Projected from Oryza sativa (Os02g0232000)]	GO:0003700, GO:0043565, GO:0005634, GO:0006355	IPR000232, IPR027725, IPR036388, IPR036390	PF00447	PF00447:HSF-type DNA-binding	IPR000232:Heat shock factor (HSF)-type, DNA-binding	0		DOWN						1.7616	0.55701	36.0943	1.09773e-05	0.000486318	0.803667	0.55701	6.76092	0.0180689	0.0781519		yes
MSTRG.55764|TraesCS7D02G431100	0	TraesCS7D02G431100			IPR001841, IPR013083, IPR017066	PF13920	PF13920:Zinc finger, C3HC4 type (RING finger)				UP						-0.957705	1.00734	35.9824	1.1189e-05	0.000495045	-0.466764	1.00734	8.72837	0.00846974	0.0462671		yes
MSTRG.30386|TraesCS4D02G016700	0	TraesCS4D02G016700			IPR012876	PF07911	PF07911:Protein of unknown function (DUF1677)	IPR012876:Protein of unknown function DUF1677, plant	GO:0003677		UP						-1.52152	0.52633	35.8709	1.14048e-05	0.000503922	-1.48241	0.52633	32.5895	2.04e-05	0.000550759		yes	3.4.11.1
MSTRG.812|TraesCS1A02G152600	0	TraesCS1A02G152600		GO:0003723, GO:0033897	IPR001568, IPR033697, IPR036430	PF00445	PF00445:Ribonuclease T2 family	IPR001568:Ribonuclease T2-like	GO:0003677,GO:0003910,GO:0006281,GO:0006310, GO:0003910,GO:0006281,GO:0006310, GO:0003910,GO:0005524,GO:0006281,GO:0006310		DOWN						-0.762684	1.40267	35.6408	1.18644e-05	0.000523538	-0.995555	1.40267	56.9617	5.48e-07	3e-05		yes	1.13.11.11
TraesCS7A02G272600		TraesCS7A02G272600									DOWN						1.78752	1.90803	35.9522	1.19725e-05	0.000527612	1.44245	1.90803	23.2917	0.000140022	0.00239493		yes
MSTRG.2312										O01700;31.82;DLK1_CAEEL;Mitogen-activated protein kinase kinase kinase dlk-1 (EC 2.7.11.25) (DAP kinase-like kinase) (Death-associated protein kinase-like kinase);Caenorhabditis elegans	DOWN						0.490367	6.20261	35.4912	1.21744e-05	0.000535252	0.314979	6.20261	14.7079	0.00120822	0.0117666	yes
MSTRG.7842|TraesCS2A02G101400	0	TraesCS2A02G101400			IPR003441, IPR036093	PF02365	PF02365:No apical meristem (NAM) protein	IPR003441:NAC domain	GO:0004601,GO:0006979,GO:0020037,GO:0055114		UP						0.539962	5.04155	35.4895	1.21779e-05	0.000535252	0.633907	5.04155	48.4687	1.65e-06	7.51e-05		yes	2.7.7.4
MSTRG.34534|TraesCS5A02G378800		TraesCS5A02G378800		GO:0046872, GO:0016491, GO:0016702, GO:0055114, GO:0005515	IPR000907, IPR001246, IPR013819, IPR020833, IPR020834, IPR027433, IPR036226, IPR001024, IPR036392	PF00305, PF01477	PF00305:Lipoxygenase	IPR013819:Lipoxygenase, C-terminal	GO:0004672,GO:0005524,GO:0006468		DOWN						3.31889	-0.145347	35.6839	1.25237e-05	0.000549727	2.21065	-0.145347	17.2944	0.000603893	0.00704837		yes	1.3.3.4
TraesCS2A02G035900		TraesCS2A02G035900		GO:0016747	IPR003480, IPR023213	PF02458	PF02458:Transferase family	IPR003480:Transferase	GO:0003700,GO:0006355,GO:0043565		UP						2.084	-0.469449	35.3108	1.25601e-05	0.000550601	2.25819	-0.469449	38.5975	7.23e-06	0.000242076		yes
MSTRG.15415|TraesCS2D02G325000		TraesCS2D02G325000		GO:0003700, GO:0006351, GO:0005634, GO:0003677, GO:0006355, GO:0046983, GO:0045944, GO:0000977	IPR002100, IPR002487, IPR033896, IPR036879	PF00319, PF01486	PF00319:SRF-type transcription factor (DNA-binding and dimerisation domain), PF01486:K-box region	IPR002100:Transcription factor, MADS-box, IPR002487:Transcription factor, K-box	GO:0016021		UP						0.475257	4.61261	35.2654	1.26593e-05	0.000554221	0.638344	4.61261	63.0172	2.69e-07	1.7e-05		yes	2.3.1.180
MSTRG.26844|TraesCS4A02G237300	0	TraesCS4A02G237300			IPR006873	PF04788	PF04788:Protein of unknown function (DUF620)	IPR006873:Protein of unknown function DUF620	GO:0006886,GO:0008536		DOWN						0.960089	3.1434	35.2405	1.27141e-05	0.000555892	0.501831	3.1434	9.64926	0.00608127	0.0367207		yes
TraesCS3D02G157100		TraesCS3D02G157100			IPR001471, IPR016177, IPR036955	PF00847	PF00847:AP2 domain	IPR001471:AP2/ERF domain	0		UP						-0.667259	4.64467	35.1734	1.28632e-05	0.000561676	-0.540324	4.64467	22.8696	0.000148132	0.00249154		yes
MSTRG.24657|TraesCS3D02G370400	0	TraesCS3D02G370400		GO:0005524	IPR004000, IPR004001, IPR020902	PF00022	PF00022:Actin	IPR004000:Actin family	GO:0005515		DOWN						0.894878	5.86594	35.16	1.30309e-05	0.000568258	0.619233	5.86594	17.0083	0.000637309	0.00735106		yes
TraesCS1A02G095800		TraesCS1A02G095800			IPR000819, IPR008283, IPR011356, IPR023042	PF00883, PF02789	PF02789:Cytosol aminopeptidase family, N-terminal domain, PF00883:Cytosol aminopeptidase family, catalytic domain	IPR008283:Peptidase M17, leucyl aminopeptidase, N-terminal, IPR000819:Peptidase M17, leucyl aminopeptidase, C-terminal	GO:0016747		UP						0.528963	6.458	35.0624	1.31138e-05	0.000571125	1.01596	6.458	126.083	1.42e-09	1.94e-07		yes
MSTRG.24612|TraesCS3D02G361800	0	TraesCS3D02G361800			IPR009743, IPR009869, IPR037217, IPR038759	PF07014, PF07231	PF07014:Hs1pro-1 protein C-terminus, PF07231:Hs1pro-1 N-terminus	IPR009743:Hs1pro-1, C-terminal, IPR009869:Nematode resistance protein-like HSPRO1, N-terminal	GO:0016192,GO:0035658		DOWN						1.19392	2.2815	35.0552	1.32579e-05	0.000576648	0.842121	2.2815	16.5752	0.000716527	0.00804804		yes
MSTRG.40881										B4S1W8;36.67;PLSB_ALTMD;Glycerol-3-phosphate acyltransferase (GPAT) (EC 2.3.1.15);Alteromonas mediterranea (strain DSM 17117 / CIP 110805 / LMG 28347 / Deep ecotype)	UP						2.388	2.72218	36.5403	1.34485e-05	0.000584148	2.43984	2.72218	37.6455	1.13e-05	0.000346444	yes
TraesCS2D02G201200		TraesCS2D02G201200			IPR009291	PF06101	PF06101:Vacuolar protein sorting-associated protein 62	IPR009291:Vacuolar protein sorting-associated protein 62	GO:0004672,GO:0006468, GO:0005515		UP						-0.962629	2.98627	34.9107	1.34653e-05	0.000584148	-0.0557718	2.98627	0.119568	0.733502	0.851411		yes
MSTRG.40616|TraesCS5D02G392300	0	TraesCS5D02G392300			IPR002650, IPR014729, IPR015947, IPR024951, IPR025980	PF01747, PF14306	PF01747:ATP-sulfurylase, PF14306:PUA-like domain	IPR024951:Sulphate adenylyltransferase catalytic domain, IPR025980:ATP-sulfurylase PUA-like domain	GO:0005524,GO:0016887, GO:0005524,GO:0016021,GO:0042626,GO:0055085		UP						0.597214	7.27442	34.8335	1.3648e-05	0.000591309	0.982971	7.27442	92.4241	1.6e-08	1.54e-06		yes
MSTRG.9421|TraesCS2A02G347900	0	TraesCS2A02G347900	Protoporphyrinogen oxidase [Source:UniProtKB/TrEMBL;Acc:W5AQ00]	GO:0016491, GO:0004729, GO:0055114, GO:0006779, GO:0006782	IPR002937, IPR004572, IPR036188	PF01593	PF01593:Flavin containing amine oxidoreductase	IPR002937:Amine oxidase	GO:0008137,GO:0055114		UP						0.500054	3.53668	34.7526	1.38426e-05	0.00059896	0.82935	3.53668	93.04	1.52e-08	1.48e-06		yes
TraesCS5D02G385900		TraesCS5D02G385900	Patatin [Source:UniProtKB/TrEMBL;Acc:A0A1D5ZPB5]		IPR002641, IPR016035	PF01734	PF01734:Patatin-like phospholipase	IPR002641:Patatin-like phospholipase domain	0		UP						-1.24822	1.45162	34.6739	1.4035e-05	0.000606501	-0.123682	1.45162	0.344863	0.564312	0.733132		yes
TraesCS7A02G372300		TraesCS7A02G372300	3-ketoacyl-CoA synthase [Source:UniProtKB/TrEMBL;Acc:A0A341YFH5]		IPR012392, IPR013601, IPR013747, IPR016039	PF08392, PF08541	PF08392:FAE1/Type III polyketide synthase-like protein, PF08541:3-Oxoacyl-[acyl-carrier-protein (ACP)] synthase III C terminal	IPR013601:FAE1/Type III polyketide synthase-like protein, IPR013747:3-Oxoacyl-[acyl-carrier-protein (ACP)] synthase III, C-terminal	0		UP						-1.07591	1.68836	34.5075	1.44513e-05	0.000623684	-0.47386	1.68836	6.82263	0.0176241	0.0768628		yes
MSTRG.25525|TraesCS4A02G025500	0	TraesCS4A02G025500			IPR006502	PF04720	PF04720:PDDEXK-like family of unknown function	IPR006502:Protein of unknown function PDDEXK-like	GO:0004420,GO:0015936,GO:0050662,GO:0055114		UP						-0.837515	3.78655	34.4569	1.45806e-05	0.00062845	-0.612833	3.78655	18.2371	0.000458019	0.0057198		yes
TraesCS7A02G148600		TraesCS7A02G148600			IPR000719, IPR003591, IPR008271, IPR011009, IPR013210, IPR017441, IPR032675	PF00069, PF08263	PF08263:Leucine rich repeat N-terminal domain, PF00069:Protein kinase domain	IPR013210:Leucine-rich repeat-containing N-terminal, plant-type, IPR000719:Protein kinase domain	0		DOWN						0.567008	4.03099	34.4021	1.47221e-05	0.000633735	0.183113	4.03099	3.59377	0.0741295	0.204938		yes
MSTRG.10451|TraesCS2A02G546400	0	TraesCS2A02G546400		GO:0020037, GO:0004497, GO:0005506, GO:0016705, GO:0055114	IPR001128, IPR002401, IPR017972, IPR036396	PF00067	PF00067:Cytochrome P450	IPR001128:Cytochrome P450	GO:0003676,GO:0006139,GO:0008408		UP	yes					1.09335	3.09733	34.4458	1.49389e-05	0.00064224	1.605	3.09733	70.5551	1.24e-07	8.96e-06		yes
MSTRG.14357|TraesCS2D02G173300	0	TraesCS2D02G173300			IPR012442	PF07816					DOWN						1.01493	2.28344	34.1001	1.55299e-05	0.00066679	0.631048	2.28344	12.9011	0.00207824	0.0172305		yes
MSTRG.30391|TraesCS4D02G017400	0	TraesCS4D02G017400		GO:0016021	IPR006634	PF03798	PF03798:TLC domain	IPR006634:TRAM/LAG1/CLN8 homology domain	GO:0046983		UP						0.579925	5.35706	34.0152	1.57658e-05	0.000676046	0.787168	5.35706	61.9577	3.03e-07	1.85e-05		yes
TraesCS5D02G414400		TraesCS5D02G414400			IPR006869, IPR025757	PF04784, PF14389	PF04784:Protein of unknown function, DUF547, PF14389:Leucine-zipper of ternary complex factor MIP1	IPR006869:Domain of unknown function DUF547, IPR025757:Ternary complex factor MIP1, leucine-zipper	0		DOWN						-0.444836	4.01939	33.9939	1.58254e-05	0.000677731	-0.518152	4.01939	45.8333	2.39e-06	0.000100824		yes
MSTRG.48845|TraesCS7A02G156900		TraesCS7A02G156900			IPR001841, IPR013083	PF13639	PF13639:Ring finger domain	IPR001841:Zinc finger, RING-type	GO:0008270, GO:0003677,GO:0008270		DOWN						1.47071	5.7424	34.8057	1.61071e-05	0.000688915	0.941319	5.7424	14.5949	0.00132685	0.0125307		yes
TraesCS3D02G317600		TraesCS3D02G317600			IPR004993	PF03321	PF03321:GH3 auxin-responsive promoter	IPR004993:GH3 family	0		UP						-0.94927	4.41902	33.885	1.65212e-05	0.000705721	-0.861833	4.41902	27.6277	5.41e-05	0.00117609		yes
MSTRG.14717|TraesCS2D02G228500	0	TraesCS2D02G228500			IPR007608	PF04520	PF04520:Senescence regulator	IPR007608:Senescence regulator S40	GO:0003676,GO:0005524		DOWN						0.831612	5.30737	33.6196	1.6959e-05	0.000723499	0.492909	5.30737	11.9137	0.00284038	0.0214855		yes
TraesCS5A02G402200		TraesCS5A02G402200			IPR024882						DOWN						0.634426	1.79299	33.5181	1.72291e-05	0.000734083	0.371737	1.79299	11.3111	0.0034532	0.0246213		yes
MSTRG.15178|TraesCS2D02G287300	0	TraesCS2D02G287300	Potassium transporter [Source:UniProtKB/TrEMBL;Acc:A0A1D5UIS5]	GO:0016021, GO:0016020, GO:0015079, GO:0006811, GO:0006813, GO:0071805	IPR003855	PF02705	PF02705:K+ potassium transporter	IPR003855:Potassium transporter	GO:0008270		UP						-0.56084	5.40302	33.4085	1.75719e-05	0.000747737	-0.0355461	5.40302	0.132786	0.719796	0.842676		yes
MSTRG.24474|TraesCS3D02G339100	0	TraesCS3D02G339100	Transcription repressor OFP2 [Source:Projected from Arabidopsis thaliana (AT2G30400) UniProtKB/Swiss-Prot;Acc:O04351]		IPR006458, IPR025830, IPR038933	PF04844, PF13724	PF04844:Transcriptional repressor, ovate, PF13724:DNA-binding domain	IPR006458:Ovate protein family, C-terminal, IPR025830:DNA-binding domain, ovate family-like	GO:0005515		UP						-0.996076	5.29819	33.5533	1.7718e-05	0.000752994	-0.254382	5.29819	2.19005	0.156303	0.333729		yes
MSTRG.17474|TraesCS3A02G167200	0	TraesCS3A02G167200		GO:0003700, GO:0043565, GO:0005634, GO:0006355, GO:0003677	IPR003657, IPR036576	PF03106	PF03106:WRKY DNA -binding domain	IPR003657:WRKY domain	GO:0003676,GO:0008270		DOWN						0.972107	6.11675	33.4353	1.79535e-05	0.000762031	0.907777	6.11675	29.0716	4.07e-05	0.000940117		yes
MSTRG.53993|TraesCS7D02G124700	0	TraesCS7D02G124700			IPR011598, IPR036638	PF00010	PF00010:Helix-loop-helix DNA-binding domain	IPR011598:Myc-type, basic helix-loop-helix (bHLH) domain	GO:0005515		UP						0.419502	2.99799	33.2792	1.79859e-05	0.000762436	0.689826	2.99799	88.338	2.25e-08	2.08e-06		yes
MSTRG.15943|TraesCS2D02G414200	0	TraesCS2D02G414200	nudix hydrolase homolog 8 [Source:Projected from Arabidopsis thaliana (AT5G47240) TAIR;Acc:AT5G47240]	GO:0016787, GO:0051287, GO:0035529, GO:0047631, GO:0007165	IPR000086, IPR003293, IPR015797, IPR020084, IPR040618	PF00293, PF18290	PF00293:NUDIX domain, PF18290:Nudix hydrolase domain	IPR000086:NUDIX hydrolase domain, IPR040618:Pre-nudix hydrolase domain	GO:0016491,GO:0055114		DOWN						0.995499	0.0988248	33.2677	1.80231e-05	0.000763048	0.356019	0.0988248	4.33022	0.0519588	0.162421		yes
MSTRG.41457|TraesCS5D02G550400	0	TraesCS5D02G550400			IPR003323, IPR038765	PF02338	PF02338:OTU-like cysteine protease	IPR003323:OTU domain	GO:0005515		UP						0.453289	3.62415	33.1515	1.84056e-05	0.000778254	0.500761	3.62415	40.0708	5.71e-06	0.000200478		yes
MSTRG.38880|TraesCS5D02G091800	0	TraesCS5D02G091800			IPR012552	PF08137	PF08137:DVL family	IPR012552:DVL	GO:0005524		UP						-1.40668	-0.304927	33.1376	1.84517e-05	0.000779032	-1.06983	-0.304927	18.3076	0.000449707	0.00563981		yes
MSTRG.32158|TraesCS4D02G298400	0	TraesCS4D02G298400			IPR001471, IPR016177, IPR036955	PF00847	PF00847:AP2 domain	IPR001471:AP2/ERF domain	GO:0003677,GO:0006355		UP						0.704609	6.05031	33.132	1.84707e-05	0.000779032	0.806803	6.05031	43.0407	3.61e-06	0.000138687		yes
TraesCS5D02G111300		TraesCS5D02G111300		GO:0005634, GO:0003677, GO:0006355	IPR003441, IPR036093	PF02365	PF02365:No apical meristem (NAM) protein	IPR003441:NAC domain	0		UP						-0.647076	2.96093	33.069	1.86822e-05	0.00078696	-0.45332	2.96093	16.0781	0.000818368	0.00889758		yes
MSTRG.34199|TraesCS5A02G312000	0	TraesCS5A02G312000	CBFIIIa-6.2 [Source:UniProtKB/TrEMBL;Acc:Q3T5M6]		IPR001471, IPR016177, IPR036955	PF00847	PF00847:AP2 domain	IPR001471:AP2/ERF domain	GO:0004334,GO:0009072, GO:0003824		DOWN						1.44591	3.54703	33.6724	1.88099e-05	0.000791344	1.01802	3.54703	16.4715	0.000773417	0.00850683		yes
TraesCS5D02G432600		TraesCS5D02G432600			IPR004045, IPR010987, IPR036249, IPR036282, IPR040079	PF13410, PF13417	PF13410:Glutathione S-transferase, C-terminal domain, PF13417:Glutathione S-transferase, N-terminal domain	IPR004045:Glutathione S-transferase, N-terminal	0		UP		Yes				1.73868	0.344142	33.0238	1.88361e-05	0.000791448	3.08805	0.344142	81.1968	4.24e-08	3.56e-06		yes
TraesCS2A02G013500		TraesCS2A02G013500			IPR001128, IPR002401, IPR017972, IPR036396	PF00067	PF00067:Cytochrome P450	IPR001128:Cytochrome P450	GO:0005506,GO:0016705,GO:0020037,GO:0055114		UP						-0.520797	3.58556	33.0124	1.88748e-05	0.000792077	0.00851947	3.58556	0.00871537	0.926649	0.962924		yes
MSTRG.9604|TraesCS2A02G375200	0	TraesCS2A02G375200			IPR004182, IPR011993, IPR037848	PF02893	PF02893:GRAM domain	IPR004182:GRAM domain	GO:0016409		DOWN						0.77136	3.61105	32.9957	1.8932e-05	0.000793483	0.0966398	3.61105	0.526582	0.477355	0.665473		yes
MSTRG.47188|TraesCS6D02G203000	0	TraesCS6D02G203000			IPR003480, IPR023213	PF02458	PF02458:Transferase family	IPR003480:Transferase	GO:0030246		DOWN						0.912255	5.73425	33.0565	1.91323e-05	0.00080087	0.408518	5.73425	6.75161	0.0181918	0.0785173		yes
TraesCS7A02G412600		TraesCS7A02G412600		GO:0016758	IPR002213	PF00201	PF00201:UDP-glucoronosyl and UDP-glucosyl transferase	IPR002213:UDP-glucuronosyl/UDP-glucosyltransferase	0		UP				Yes		1.43671	1.0646	32.878	1.93412e-05	0.000808601	2.21926	1.0646	75.8924	7e-08	5.51e-06		yes
TraesCS1B02G277100		TraesCS1B02G277100			IPR002921, IPR029058, IPR033556	PF01764	PF01764:Lipase (class 3)	IPR002921:Fungal lipase-like domain	GO:0009058,GO:0016844		DOWN						-0.798781	3.64914	32.8577	1.94126e-05	0.000810574	-1.47562	3.64914	108.674	4.58e-09	5.33e-07		yes
MSTRG.34174|TraesCS5A02G306100	0	TraesCS5A02G306100			IPR029063	PF13578	PF13578:Methyltransferase domain				UP						-1.10865	0.770835	32.8338	1.94973e-05	0.000813092	-0.94258	0.770835	24.8135	9.6e-05	0.00180877		yes
MSTRG.8863|TraesCS2A02G259900	0	TraesCS2A02G259900	Dirigent protein [Source:UniProtKB/TrEMBL;Acc:W5AWQ9]		IPR004265	PF03018					DOWN						-0.717716	2.51178	32.8251	1.95282e-05	0.000813367	-1.34047	2.51178	109.936	4.18e-09	4.97e-07		yes
MSTRG.49136										0	DOWN						0.597604	4.43843	32.8074	1.95912e-05	0.000814976	0.292008	4.43843	7.88289	0.0116253	0.0576329	yes
MSTRG.4943							PF07727:Reverse transcriptase (RNA-dependent DNA polymerase), PF13976:GAG-pre-integrase domain, PF00665:Integrase core domain	IPR013103:Reverse transcriptase, RNA-dependent DNA polymerase, IPR025724:GAG-pre-integrase domain, IPR001584:Integrase, catalytic core	GO:0006511,GO:0007275,GO:0042025	P10978;32.27;POLX_TOBAC;Retrovirus-related Pol polyprotein from transposon TNT 1-94 [Includes: Protease (EC 3.4.23.-); Reverse transcriptase (EC 2.7.7.49); Endonuclease];Nicotiana tabacum (Common tobacco)	DOWN						1.04416	3.8075	32.9402	1.96259e-05	0.000815403	0.843523	3.8075	21.754	0.000195115	0.00305849	yes
MSTRG.49299|TraesCS7A02G246300	0	TraesCS7A02G246300			IPR001360, IPR017853	PF00232	PF00232:Glycosyl hydrolase family 1	IPR001360:Glycoside hydrolase family 1	GO:0016758		DOWN						-0.754251	1.71905	32.6987	1.99831e-05	0.000829212	-1.27942	1.71905	90.2283	1.92e-08	1.82e-06		yes
MSTRG.34805										0	UP						3.00525	-0.587118	32.8139	2.00796e-05	0.000832181	3.18744	-0.587118	34.7696	1.42e-05	0.000414165	yes
TraesCS3D02G061500		TraesCS3D02G061500			IPR001128, IPR002401, IPR017972, IPR036396	PF00067	PF00067:Cytochrome P450	IPR001128:Cytochrome P450	0		UP						-0.942751	0.916109	32.6414	2.01934e-05	0.000835862	0.0950671	0.916109	0.353773	0.559371	0.729037		yes
MSTRG.1930|TraesCS1A02G343700	0	TraesCS1A02G343700									DOWN						-0.825466	2.64461	32.548	2.05411e-05	0.000848708	-1.09708	2.64461	54.9463	7.03e-07	3.69e-05		yes
MSTRG.9688|TraesCS2A02G389400	0	TraesCS2A02G389400	Similar to Homeobox-leucine zipper protein HOX22 [Source: Projected from Oryza sativa (Os04g0541700)]	GO:0003700, GO:0043565, GO:0005634, GO:0003677, GO:0006355	IPR000047, IPR001356, IPR003106, IPR009057, IPR017970	PF00046, PF02183					UP						-1.04631	0.825578	32.5445	2.05546e-05	0.000848708	-0.145586	0.825578	0.616901	0.442393	0.637547		yes
TraesCS1B02G217300		TraesCS1B02G217300			IPR004320	PF03087	PF03087:Arabidopsis protein of unknown function	IPR004320:Protein of unknown function DUF241, plant	GO:0006812,GO:0015299,GO:0016021,GO:0055085		DOWN						1.11543	1.45558	32.5371	2.05822e-05	0.0008488	0.306745	1.45558	2.49044	0.13191	0.299505		yes
MSTRG.49810										0	UP						-1.17939	0.979494	32.494	2.07454e-05	0.000854473	-0.345992	0.979494	2.96886	0.101975	0.253433	yes
MSTRG.40722|TraesCS5D02G411400	0	TraesCS5D02G411400			IPR013087, IPR036236	PF13912	PF13912:C2H2-type zinc finger				DOWN						1.71622	4.74724	33.7423	2.08412e-05	0.000857363	1.12469	4.74724	14.6273	0.00135373	0.0127059		yes
TraesCS2D02G445900		TraesCS2D02G445900			IPR001005, IPR009057, IPR015495, IPR017930	PF00249	PF00249:Myb-like DNA-binding domain	IPR001005:SANT/Myb domain	GO:0003690,GO:0006355		DOWN						1.86851	-0.662814	32.4143	2.1051e-05	0.000864037	1.85267	-0.662814	29.7252	3.5e-05	0.000842401		yes
TraesCS3A02G151000		TraesCS3A02G151000			IPR039619						DOWN						1.19562	0.500762	32.4132	2.10551e-05	0.000864037	0.567553	0.500762	6.9246	0.016916	0.074774		yes
MSTRG.24258|TraesCS3D02G300700	0	TraesCS3D02G300700			IPR004304	PF03069	PF03069:Acetamidase/Formamidase family	IPR004304:Acetamidase/Formamidase	GO:0016020		UP						0.531249	4.55681	32.4003	2.11051e-05	0.000865024	0.546758	4.55681	34.1202	1.55e-05	0.000444217		yes
MSTRG.9075|TraesCS2A02G290100	0	TraesCS2A02G290100			IPR001841, IPR013083, IPR017066	PF13920	PF13920:Zinc finger, C3HC4 type (RING finger)				UP						-0.672485	4.17398	32.365	2.12426e-05	0.000869591	-0.00935344	4.17398	0.00615981	0.938307	0.968651		yes
MSTRG.47299|TraesCS6D02G222400	0	TraesCS6D02G222400			IPR000719, IPR008271, IPR011009	PF00069	PF00069:Protein kinase domain	IPR000719:Protein kinase domain	GO:0003700,GO:0006355		DOWN						1.40093	0.263048	32.2819	2.15696e-05	0.000880401	0.48524	0.263048	3.77092	0.0679296	0.193925		yes
MSTRG.18941|TraesCS3A02G388800	0	TraesCS3A02G388800			IPR001965, IPR011011, IPR013083, IPR019786, IPR019787	PF00628	PF00628:PHD-finger	IPR019787:Zinc finger, PHD-finger	GO:0004089,GO:0008270		UP						-0.461045	3.87752	32.2815	2.15712e-05	0.000880401	-0.316363	3.87752	15.0764	0.00108615	0.0108943		yes
TraesCS2A02G154900		TraesCS2A02G154900									DOWN						1.06085	0.368837	32.2746	2.15986e-05	0.000880401	-0.60735	0.368837	9.70522	0.00596262	0.0361676		yes
MSTRG.50184|TraesCS7A02G381300	0	TraesCS7A02G381300			IPR001841, IPR002035, IPR010734, IPR013083, IPR036465	PF07002, PF13920	PF07002:Copine, PF13920:Zinc finger, C3HC4 type (RING finger)	IPR010734:Copine	GO:0004672,GO:0005524,GO:0006468		UP						0.524738	6.24001	32.2712	2.1612e-05	0.000880401	0.70813	6.24001	58.1676	4.73e-07	2.68e-05		yes
MSTRG.8059|TraesCS2A02G144800	0	TraesCS2A02G144800		GO:0005634	IPR003617, IPR017923, IPR035441	PF08711					DOWN						0.398277	5.12858	32.216	2.18329e-05	0.000888314	0.318454	5.12858	20.4998	0.000259154	0.00377923		yes
MSTRG.24080|TraesCS3D02G273400	0	TraesCS3D02G273400		GO:0004553, GO:0005975, GO:0016021	IPR001547, IPR017853, IPR018087	PF00150	PF00150:Cellulase (glycosyl hydrolase family 5)	IPR001547:Glycoside hydrolase, family 5	GO:0031072,GO:0051082		DOWN						-0.442254	6.30132	32.1937	2.19229e-05	0.000890624	-0.601532	6.30132	59.551	4.01e-07	2.34e-05		yes
MSTRG.47550|TraesCS6D02G260500	0	TraesCS6D02G260500	Protein NRT1/ PTR FAMILY 7.1 [Source:Projected from Arabidopsis thaliana (AT5G19640) UniProtKB/Swiss-Prot;Acc:Q3E9B5]		IPR000109, IPR036259	PF00854	PF00854:POT family	IPR000109:Proton-dependent oligopeptide transporter family	GO:0016020,GO:0030001,GO:0046873,GO:0055085		UP						1.04823	2.33702	32.1887	2.1943e-05	0.000890624	2.00588	2.33702	108.091	4.77e-09	5.5e-07		yes
TraesCS3A02G356600		TraesCS3A02G356600			IPR013087, IPR036236	PF13912					DOWN						1.48461	1.06872	32.1869	2.19824e-05	0.000891143	1.11755	1.06872	16.9505	0.000644717	0.00742466		yes
TraesCS6D02G071100		TraesCS6D02G071100			IPR032675						DOWN						0.758044	2.78921	32.1475	2.21104e-05	0.000895245	0.325718	2.78921	5.98643	0.0248842	0.0975395		yes
MSTRG.33116|TraesCS5A02G115100	0	TraesCS5A02G115100		GO:0016021	IPR013057	PF01490	PF01490:Transmembrane amino acid transporter protein	IPR013057:Amino acid transporter, transmembrane domain	GO:0008270		UP						-0.887506	4.84814	32.1357	2.26205e-05	0.000914786	-0.338806	4.84814	4.63705	0.0451382	0.14726		yes
MSTRG.22264										0	DOWN						1.34551	5.05168	32.6571	2.29436e-05	0.000926733	0.39888	5.05168	3.02365	0.0996808	0.249639	yes
MSTRG.10010|TraesCS2A02G455400	0	TraesCS2A02G455400			IPR001841, IPR013083	PF13639	PF13639:Ring finger domain	IPR001841:Zinc finger, RING-type	GO:0005515, GO:0003735,GO:0005840,GO:0006412		UP						-0.955603	3.69815	31.9986	2.31771e-05	0.000935032	-0.262537	3.69815	2.42396	0.136948	0.306544		yes
MSTRG.17197|TraesCS3A02G119700	0	TraesCS3A02G119700	Putative PF02458-family acyl transferase 1 [Source:UniProtKB/TrEMBL;Acc:A6PZH7]		IPR003480, IPR023213	PF02458	PF02458:Transferase family	IPR003480:Transferase	GO:0016747		UP						-1.55831	0.96715	31.8803	2.3287e-05	0.000938333	0.535671	0.96715	3.97946	0.0613975	0.181541		yes
MSTRG.49059|TraesCS7A02G204400	0	TraesCS7A02G204400			IPR040344						UP						-1.44423	0.497256	31.7973	2.35921e-05	0.000949482	-0.60995	0.497256	5.8715	0.0261259	0.10081		yes
MSTRG.32378|TraesCS4D02G340800	0	TraesCS4D02G340800		GO:0016021							DOWN						1.86601	4.04004	33.1463	2.3653e-05	0.000950789	1.86287	4.04004	31.6883	3.06e-05	0.000758731		yes
MSTRG.15362|TraesCS2D02G315900	0	TraesCS2D02G315900			IPR001841, IPR013083	PF13639	PF13639:Ring finger domain	IPR001841:Zinc finger, RING-type	GO:0016788		DOWN						0.914311	5.63116	31.8821	2.37729e-05	0.000954458	0.445929	5.63116	7.7095	0.012476	0.0605038		yes
TraesCS7D02G242600		TraesCS7D02G242600			IPR013087, IPR036236						UP						-0.70346	4.15992	31.6892	2.40719e-05	0.000965302	-0.60578	4.15992	23.4519	0.000129795	0.00225816		yes
MSTRG.30887|TraesCS4D02G103200	0	TraesCS4D02G103200									DOWN						0.494079	2.92656	31.6462	2.42657e-05	0.000971908	0.186206	2.92656	4.46164	0.0488649	0.155602		yes
TraesCS1A02G163000		TraesCS1A02G163000			IPR008480	PF05553	PF05553:Cotton fibre expressed protein	IPR008480:Protein of unknown function DUF761, plant	GO:0005634		UP						-0.743083	3.19939	31.5689	2.46183e-05	0.000984851	-0.406146	3.19939	9.30179	0.00688008	0.0401086		yes	5.1.3.15
MSTRG.22865|TraesCS3D02G081300	0	TraesCS3D02G081300	Light-regulated protein, Regulation of light-dependent attachment of LEAF-TYPE FERREDOXIN-NADP+ OXIDOREDUCTASE (LFNR) to the thylakoid membran [Source: Projected from Oryza sativa (Os01g0102900)]		IPR009856	PF07207					DOWN						-1.98678	-0.73383	31.5507	2.47022e-05	0.000987023	-2.10914	-0.73383	37.6571	8.44e-06	0.000274537		yes	6.3.4.3
MSTRG.8986										0	DOWN						0.617009	2.5522	31.4576	2.51359e-05	0.00100303	0.0788954	2.5522	0.513753	0.482694	0.670264	yes
TraesCS2D02G312800		TraesCS2D02G312800		GO:0016021, GO:0055085, GO:0016020	IPR011701, IPR020846, IPR036259	PF07690	PF07690:Major Facilitator Superfamily	IPR011701:Major facilitator superfamily	GO:0003677		DOWN						0.885867	1.53116	31.4483	2.51799e-05	0.00100303	0.14321	1.53116	0.80535	0.381317	0.582313		yes
TraesCS5D02G512900		TraesCS5D02G512900	Phosphate transporter protein [Source:UniProtKB/TrEMBL;Acc:A0A0E3IET4]		IPR004738, IPR005828, IPR020846, IPR036259	PF00083	PF00083:Sugar (and other) transporter	IPR005828:Major facilitator, sugar transporter-like	0		UP						-0.85607	6.91743	31.4921	2.5213e-05	0.00100303	-0.247556	6.91743	2.62973	0.122267	0.28541		yes
TraesCS5D02G564000		TraesCS5D02G564000			IPR003439, IPR003593, IPR013525, IPR013581, IPR027417, IPR029481, IPR034001, IPR034003	PF08370, PF14510	PF14510:ABC-transporter N-terminal, PF01061:ABC-2 type transporter, PF00005:ABC transporter, PF08370:Plant PDR ABC transporter associated	IPR029481:ABC-transporter N-terminal domain, IPR013525:ABC-2 type transporter, IPR003439:ABC transporter-like, IPR013581:Plant PDR ABC transporter associated	0		UP						1.16763	4.52777	31.7697	2.5223e-05	0.00100303	1.59756	4.52777	57.7846	5.51e-07	3.01e-05		yes
TraesCS3D02G193700		TraesCS3D02G193700			IPR008889, IPR039609	PF05678	PF05678:VQ motif	IPR008889:VQ	0		DOWN						-1.18918	-0.0920735	31.3819	2.54951e-05	0.00101265	-1.40999	-0.0920735	42.6972	3.8e-06	0.000144191		yes
TraesCS3D02G439700		TraesCS3D02G439700			IPR008480	PF05553	PF05553:Cotton fibre expressed protein	IPR008480:Protein of unknown function DUF761, plant	0		UP						-1.08554	0.840985	31.375	2.55279e-05	0.00101275	-0.777781	0.840985	15.9597	0.000845791	0.0091032		yes
TraesCS4A02G265000		TraesCS4A02G265000		GO:0005576	IPR007112, IPR007117, IPR007118, IPR009009, IPR036908	PF03330	PF03330:Lytic transglycolase	IPR009009:RlpA-like protein, double-psi beta-barrel domain	0		UP						0.868198	1.55112	31.259	2.60903e-05	0.00103383	1.41965	1.55112	81.0196	4.31e-08	3.61e-06		yes
MSTRG.39393|TraesCS5D02G163500	0	TraesCS5D02G163500		GO:0016021, GO:0005524, GO:0016020, GO:0016887	IPR003439, IPR003593, IPR013525, IPR013581, IPR027417, IPR029481, IPR034001, IPR034003	PF08370, PF14510	PF00005:ABC transporter, PF01061:ABC-2 type transporter, PF08370:Plant PDR ABC transporter associated, PF14510:ABC-transporter N-terminal	IPR003439:ABC transporter-like, IPR013525:ABC-2 type transporter, IPR013581:Plant PDR ABC transporter associated, IPR029481:ABC-transporter N-terminal domain	GO:0000166,GO:0004812,GO:0005524,GO:0006418, GO:0003676		UP						1.1502	5.49089	31.5643	2.63763e-05	0.00104393	1.20106	5.49089	34.4707	1.57e-05	0.000448495		yes
MSTRG.54016|TraesCS7D02G129700	0	TraesCS7D02G129700	Protein DETOXIFICATION [Source:UniProtKB/TrEMBL;Acc:A0A1D6CXT8]		IPR002528	PF01554	PF01554:MatE	IPR002528:Multi antimicrobial extrusion protein	GO:0005524		UP						0.592779	3.84983	31.1857	2.64529e-05	0.00104572	0.892158	3.84983	68.8715	1.42e-07	1.01e-05		yes
MSTRG.16034|TraesCS2D02G432900	0	TraesCS2D02G432900	Glucose-6-phosphate 1-epimerase [Source:UniProtKB/TrEMBL;Acc:A0A341RKB9]		IPR008183, IPR011013, IPR014718, IPR025532	PF01263	PF01263:Aldose 1-epimerase	IPR008183:Aldose 1-/Glucose-6-phosphate 1-epimerase	GO:0003677, GO:0003677,GO:0005634,GO:0006355,GO:0009725		UP						0.45967	6.04049	31.1422	2.66704e-05	0.00105307	0.832002	6.04049	100.098	8.66e-09	9.24e-07		yes
MSTRG.33825|TraesCS5A02G232800	0	TraesCS5A02G232800			IPR000559, IPR020628, IPR027417	PF01268	PF01268:Formate--tetrahydrofolate ligase	IPR000559:Formate-tetrahydrofolate ligase, FTHFS	GO:0016758		UP						0.328427	7.03108	31.1211	2.67765e-05	0.00105601	0.692358	7.03108	136.084	7.72e-10	1.17e-07		yes
TraesCS7A02G162300		TraesCS7A02G162300									UP						-1.27726	-0.172057	31.1138	2.68136e-05	0.00105623	-1.18765	-0.172057	24.1434	0.000111221	0.00201524		yes
MSTRG.1569|TraesCS1A02G272100	0	TraesCS1A02G272100			IPR000261, IPR000719, IPR008271, IPR011009, IPR017441	PF00069	PF00069:Protein kinase domain	IPR000719:Protein kinase domain	GO:0051087, GO:0005515		DOWN						-0.544859	2.47902	31.0767	2.70017e-05	0.00106238	-0.897628	2.47902	82.9107	3.63e-08	3.12e-06		yes
MSTRG.39708|TraesCS5D02G212900	0	TraesCS5D02G212900			IPR000719, IPR001245, IPR008271, IPR011009	PF07714	PF07714:Protein tyrosine kinase	IPR001245:Serine-threonine/tyrosine-protein kinase, catalytic domain	GO:0008270		DOWN						1.47403	2.48946	31.4044	2.70855e-05	0.00106443	1.30361	2.48946	23.2189	0.000143378	0.00243488		yes
MSTRG.30616|TraesCS4D02G055900	0	TraesCS4D02G055900			IPR000719, IPR001245, IPR001611, IPR003591, IPR011009, IPR032675	PF07714, PF13855	PF07714:Protein tyrosine kinase, PF13855:Leucine rich repeat	IPR001245:Serine-threonine/tyrosine-protein kinase, catalytic domain, IPR001611:Leucine-rich repeat	GO:0003824		DOWN						0.46953	3.64979	31.0335	2.72232e-05	0.00106858	0.229115	3.64979	7.33999	0.0143456	0.066676		yes
TraesCS7A02G089300		TraesCS7A02G089300			IPR000719, IPR001611, IPR003591, IPR008266, IPR011009, IPR013210, IPR017441, IPR032675	PF08263, PF13855	PF08263:Leucine rich repeat N-terminal domain, PF00069:Protein kinase domain, PF13855:Leucine rich repeat	IPR013210:Leucine-rich repeat-containing N-terminal, plant-type, IPR000719:Protein kinase domain, IPR001611:Leucine-rich repeat	0		DOWN						0.765035	3.80682	30.8712	2.80721e-05	0.00109944	0.188737	3.80682	1.90853	0.183995	0.370334		yes
MSTRG.36589|TraesCS5B02G183500	0	TraesCS5B02G183500		GO:0005524, GO:0016020, GO:0016887	IPR003439, IPR003593, IPR013525, IPR013581, IPR027417, IPR029481, IPR034001, IPR034003	PF08370, PF14510	PF01061:ABC-2 type transporter, PF08370:Plant PDR ABC transporter associated, PF00005:ABC transporter, PF14510:ABC-transporter N-terminal	IPR013525:ABC-2 type transporter, IPR013581:Plant PDR ABC transporter associated, IPR003439:ABC transporter-like, IPR029481:ABC-transporter N-terminal domain	GO:0004553,GO:0005975		DOWN						3.37972	0.529431	31.6668	2.80752e-05	0.00109944	2.48357	0.529431	17.4659	0.000606201	0.00707284		yes
MSTRG.34231|TraesCS5A02G316300|TraesCS5A02G316400	0;0										DOWN						0.581348	2.99663	30.7584	2.86797e-05	0.0011218	0.132066	2.99663	1.58371	0.224268	0.419297
MSTRG.40943|TraesCS5D02G446400	0	TraesCS5D02G446400			IPR006502	PF04720	PF04720:PDDEXK-like family of unknown function	IPR006502:Protein of unknown function PDDEXK-like	GO:0005515		DOWN						-0.731304	3.45086	30.7463	2.87455e-05	0.00112306	-1.11793	3.45086	70.5518	1.19e-07	8.62e-06		yes
MSTRG.3725|TraesCS1B02G225700	0	TraesCS1B02G225700			IPR005795, IPR007112, IPR007117, IPR007118, IPR009009, IPR036749, IPR036908	PF01357, PF03330	PF03330:Lytic transglycolase, PF01357:Pollen allergen	IPR009009:RlpA-like protein, double-psi beta-barrel domain, IPR007117:Expansin, cellulose-binding-like domain	GO:0005515		UP						-0.670513	6.53172	30.6913	2.90478e-05	0.00113354	-0.609531	6.53172	25.3467	8.55e-05	0.00166917		yes
TraesCS7A02G106000		TraesCS7A02G106000			IPR003480, IPR023213	PF02458	PF02458:Transferase family	IPR003480:Transferase	0		UP						0.713081	2.86038	30.6786	2.9118e-05	0.00113496	1.30417	2.86038	98.3139	9.94e-09	1.04e-06		yes
MSTRG.34056|TraesCS5A02G279200	0	TraesCS5A02G279200			IPR011598, IPR024097, IPR036638	PF00010	PF00010:Helix-loop-helix DNA-binding domain	IPR011598:Myc-type, basic helix-loop-helix (bHLH) domain	GO:0005515		DOWN						0.552299	6.49685	30.6625	2.92074e-05	0.00113711	0.549561	6.49685	30.3428	3.1e-05	0.000766532		yes
TraesCS5D02G490700		TraesCS5D02G490700			IPR013087, IPR036236	PF13912	PF13912:C2H2-type zinc finger				DOWN						3.18581	0.229083	31.079	3.03252e-05	0.00117926	2.0708	0.229083	10.203	0.00517166	0.0328351		yes
MSTRG.31755|TraesCS4D02G226900		TraesCS4D02G226900			IPR001623, IPR018253, IPR036869	PF00226	PF00226:DnaJ domain	IPR001623:DnaJ domain	GO:0008080		DOWN						0.833431	3.53824	30.4381	3.04857e-05	0.00118412	0.711017	3.53824	22.0433	0.000179312	0.00287139		yes
MSTRG.53795|TraesCS7D02G079000	0	TraesCS7D02G079000		GO:0003700, GO:0043565, GO:0005634, GO:0003677, GO:0006355	IPR000047, IPR001356, IPR003106, IPR009057, IPR017970	PF00046, PF02183					UP						-0.726782	2.81242	30.383	3.08094e-05	0.00119526	-0.440886	2.81242	11.1664	0.00362217	0.0254137		yes
TraesCS5D02G402500		TraesCS5D02G402500			IPR001128, IPR002401, IPR017972, IPR036396	PF00067	PF00067:Cytochrome P450	IPR001128:Cytochrome P450	0		UP	yes					-0.845244	3.25695	30.3771	3.08439e-05	0.00119526	-0.261743	3.25695	2.8694	0.10747	0.262229		yes
MSTRG.28408|TraesCS4B02G086100	0	TraesCS4B02G086100			IPR011032, IPR013149, IPR020843, IPR036291, IPR041694	PF00107, PF16884	PF00107:Zinc-binding dehydrogenase, PF16884:N-terminal domain of oxidoreductase	IPR013149:Alcohol dehydrogenase, C-terminal, IPR041694:Oxidoreductase, N-terminal domain	GO:0006890		UP						1.00879	2.05756	30.1907	3.19676e-05	0.00123737	2.48059	2.05756	169.637	1.29e-10	2.54e-08		yes
TraesCS7A02G129000		TraesCS7A02G129000	Auxin-responsive protein [Source:UniProtKB/TrEMBL;Acc:A0A341XS31]		IPR000270, IPR003311, IPR033389	PF02309					DOWN						-0.911318	2.84512	30.1717	3.20845e-05	0.00124045	-1.4043	2.84512	71.0344	1.14e-07	8.29e-06		yes	3.6.1.3
TraesCS5A02G355200		TraesCS5A02G355200									UP						-0.592394	2.58106	30.1398	3.22824e-05	0.00124666	-0.165319	2.58106	2.33619	0.14374	0.317076		yes
MSTRG.8902|TraesCS2A02G264800	0	TraesCS2A02G264800		GO:0003677	IPR001005, IPR006447, IPR009057, IPR017930	PF00249	PF00249:Myb-like DNA-binding domain	IPR001005:SANT/Myb domain	GO:0016020		UP						-0.707844	5.56763	30.0839	3.26318e-05	0.0012587	-0.531759	5.56763	16.9083	0.000651651	0.00747005		yes
MSTRG.2176|TraesCS1A02G396900	0	TraesCS1A02G396900			IPR002109, IPR011905, IPR036249	PF00462	PF00462:Glutaredoxin	IPR002109:Glutaredoxin	GO:0005737,GO:0120009,GO:0120013		DOWN						1.95607	2.967	31.1736	3.29521e-05	0.00126959	0.325601	2.967	0.86369	0.365716	0.567993		yes
TraesCS3D02G467100		TraesCS3D02G467100			IPR001461, IPR021109, IPR032799, IPR032861, IPR033121, IPR033868	PF14541, PF14543	PF14541:Xylanase inhibitor C-terminal, PF14543:Xylanase inhibitor N-terminal	IPR032799:Xylanase inhibitor, C-terminal, IPR032861:Xylanase inhibitor, N-terminal	0		UP						-0.914508	4.68283	30.1415	3.30448e-05	0.00127029	-0.699349	4.68283	17.7156	0.000531991	0.00641307		yes
TraesCS5A02G127100		TraesCS5A02G127100		GO:0006351, GO:0005634, GO:0003677, GO:0006355	IPR003340, IPR015300	PF02362	PF02362:B3 DNA binding domain	IPR003340:B3 DNA binding domain	0		UP						-1.06474	1.10998	30.0185	3.30464e-05	0.00127029	0.0521575	1.10998	0.0738269	0.788929	0.885784		yes
MSTRG.47499|TraesCS6D02G252800	0	TraesCS6D02G252800	Tubby-like F-box protein [Source:UniProtKB/TrEMBL;Acc:A0A1D6B7B7]	GO:0005515	IPR000007, IPR001810, IPR018066, IPR025659, IPR036047	PF00646, PF01167	PF01167:Tub family, PF00646:F-box domain	IPR000007:Tubby, C-terminal, IPR001810:F-box domain	GO:0003677,GO:0005524,GO:0005634,GO:0006270,GO:0042555,GO:1905775, GO:0003677,GO:0005524,GO:0006270		DOWN						0.34869	5.52735	30.007	3.31198e-05	0.00127165	0.145596	5.52735	5.25417	0.0341317	0.121737		yes
TraesCS2D02G211000		TraesCS2D02G211000			IPR001810						DOWN						0.905091	2.72068	29.9972	3.31826e-05	0.0012726	0.220931	2.72068	1.75139	0.202227	0.393384		yes
MSTRG.33701|TraesCS5A02G211600	0	TraesCS5A02G211600			IPR008406	PF05564	PF05564:Dormancy/auxin associated protein	IPR008406:Dormancy/auxin associated protein	GO:0043531		UP						-1.57619	2.95344	30.5659	3.37376e-05	0.0012924	-0.89967	2.95344	10.6927	0.00439959	0.0292247		yes
MSTRG.8048|TraesCS2A02G143100	0	TraesCS2A02G143100			IPR013094, IPR029058	PF07859	PF07859:alpha/beta hydrolase fold	IPR013094:Alpha/beta hydrolase fold-3	GO:0003676,GO:0006139,GO:0008408		UP						-0.953162	1.00842	29.8159	3.43678e-05	0.00131503	-0.173464	1.00842	0.999342	0.330688	0.533999		yes
MSTRG.47505|TraesCS6D02G253800	0	TraesCS6D02G253800		GO:0003824	IPR000073, IPR000639, IPR029058	PF00561	PF00561:alpha/beta hydrolase fold	IPR000073:Alpha/beta hydrolase fold-1	GO:0016020,GO:0022857,GO:0055085		DOWN						0.628101	2.81443	29.7775	3.46249e-05	0.00132335	0.151844	2.81443	1.71704	0.20651	0.398675		yes
TraesCS2D02G227000		TraesCS2D02G227000			IPR003593, IPR003959, IPR003960, IPR025753, IPR027417	PF00004, PF14363	PF14363:Domain associated at C-terminal with AAA, PF00004:ATPase family associated with various cellular activities (AAA)	IPR025753:AAA-type ATPase, N-terminal domain, IPR003959:ATPase, AAA-type, core	GO:0003849,GO:0009073		DOWN						1.13259	0.32296	29.6721	3.53414e-05	0.00134919	0.490267	0.32296	5.41486	0.0318068	0.116041		yes
MSTRG.49586|TraesCS7A02G284900	0	TraesCS7A02G284900	ABC transporter B family member 1 [Source:Projected from Arabidopsis thaliana (AT2G36910) UniProtKB/Swiss-Prot;Acc:Q9ZR72]		IPR003439, IPR003593, IPR011527, IPR017871, IPR027417, IPR036640, IPR039421	PF00005, PF00664	PF00664:ABC transporter transmembrane region, PF00005:ABC transporter	IPR011527:ABC transporter type 1, transmembrane domain, IPR003439:ABC transporter-like	GO:0043531		UP			Yes			-0.595034	5.42378	29.6379	3.55768e-05	0.00135663	-0.488377	5.42378	19.9252	0.000298441	0.00419223		yes
MSTRG.30790|TraesCS4D02G084900	0	TraesCS4D02G084900		GO:0005515	IPR001810, IPR006652, IPR015915, IPR036047	PF00646, PF01344					DOWN						1.21579	5.99268	30.0944	3.58438e-05	0.00136525	0.708203	5.99268	10.4526	0.00473005	0.0307637		yes
MSTRG.33527|TraesCS5A02G179000	0	TraesCS5A02G179000		GO:0003700, GO:0006355	IPR004827	PF00170	PF00170:bZIP transcription factor	IPR004827:Basic-leucine zipper domain	GO:0009523,GO:0009654,GO:0015979,GO:0042651		DOWN						0.999376	1.95194	29.5275	3.63513e-05	0.00138301	-0.09085	1.95194	0.239754	0.630284	0.781457		yes
TraesCS1D02G108600		TraesCS1D02G108600			IPR036638						DOWN						1.31045	0.878703	29.4937	3.65914e-05	0.00139056	0.537056	0.878703	4.97052	0.038726	0.13246		yes	2.1.2.1
MSTRG.24102|TraesCS3D02G277500|TraesCS3D02G277600	0;0										UP						-0.526865	4.26197	29.4671	3.67826e-05	0.00139623	-0.435196	4.26197	19.87	0.000302547	0.00423743
MSTRG.31896|TraesCS4D02G249000	0	TraesCS4D02G249000									UP						-0.862776	6.1977	29.5523	3.69273e-05	0.00140013	-0.497749	6.1977	9.83671	0.00572499	0.0351916		yes
MSTRG.41321|TraesCS5D02G516400		TraesCS5D02G516400			IPR001128, IPR002401, IPR017972, IPR036396	PF00067	PF00067:Cytochrome P450	IPR001128:Cytochrome P450	GO:0008270		DOWN						1.66411	0.0817899	29.4034	3.72432e-05	0.00141051	0.512302	0.0817899	2.54388	0.128088	0.294005		yes
MSTRG.3824|TraesCS1B02G241500	0	TraesCS1B02G241500									DOWN						1.32923	2.08551	29.5128	3.73528e-05	0.00141306	0.899592	2.08551	13.5781	0.0017059	0.0149918		yes
TraesCS1B02G209200		TraesCS1B02G209200			IPR011990, IPR013026						UP						-0.853889	5.78003	29.4424	3.77254e-05	0.00142517	-0.275752	5.78003	3.05978	0.0973436	0.24552		yes
MSTRG.9630|TraesCS2A02G380100	0	TraesCS2A02G380100			IPR007608	PF04520	PF04520:Senescence regulator	IPR007608:Senescence regulator S40	GO:0003677		UP						-1.46389	-0.173445	29.3333	3.77583e-05	0.00142517	-1.24479	-0.173445	21.2422	0.000216665	0.00329425		yes
MSTRG.33177|TraesCS5A02G124800	0	TraesCS5A02G124800			IPR000719, IPR001245, IPR002912, IPR008271, IPR011009	PF07714	PF07714:Protein tyrosine kinase	IPR001245:Serine-threonine/tyrosine-protein kinase, catalytic domain	GO:0005515		DOWN						0.549971	4.7474	29.2325	3.85123e-05	0.00145191	0.347781	4.7474	11.7926	0.00295137	0.022102		yes
MSTRG.46462|TraesCS6D02G089100		TraesCS6D02G089100			IPR001461, IPR001969, IPR021109, IPR032799, IPR032861, IPR033121	PF14541, PF14543	PF14541:Xylanase inhibitor C-terminal, PF14543:Xylanase inhibitor N-terminal	IPR032799:Xylanase inhibitor, C-terminal, IPR032861:Xylanase inhibitor, N-terminal	GO:0005509		DOWN						0.503091	3.05251	29.2271	3.85536e-05	0.00145191	0.416923	3.05251	19.7508	0.000311639	0.0043195		yes
TraesCS7A02G298400		TraesCS7A02G298400			IPR022742, IPR029058	PF12146	PF12146:Serine aminopeptidase, S33	IPR022742:Serine aminopeptidase, S33	0		DOWN						0.464697	4.81403	29.2114	3.86723e-05	0.00145474	0.190436	4.81403	4.93742	0.0393068	0.13384		yes
MSTRG.33550|TraesCS5A02G183200	0	TraesCS5A02G183200			IPR001841, IPR011016, IPR013083	PF13639	PF13639:Ring finger domain	IPR001841:Zinc finger, RING-type	GO:0004842,GO:0016567		DOWN						0.524448	3.2893	29.1915	3.8824e-05	0.00145881	0.279636	3.2893	8.29635	0.00994172	0.0517118		yes
MSTRG.24719|TraesCS3D02G378700	0	TraesCS3D02G378700			IPR001085, IPR001680, IPR015421, IPR015422, IPR015424, IPR019775, IPR039429	PF00464	PF00464:Serine hydroxymethyltransferase	IPR039429:Serine hydroxymethyltransferase-like domain	GO:0004672,GO:0005524,GO:0006468		DOWN						0.538545	6.99236	29.1849	3.88745e-05	0.00145906	0.19163	6.99236	3.73983	0.0689724	0.195848		yes
MSTRG.26722|TraesCS4A02G216100	0	TraesCS4A02G216100	Lipase-like PAD4 [Source:Projected from Arabidopsis thaliana (AT3G52430) UniProtKB/Swiss-Prot;Acc:Q9S745]		IPR002921, IPR029058, IPR041266	PF01764, PF18117	PF18117:Enhanced disease susceptibility 1 protein EP domain, PF01764:Lipase (class 3)	IPR041266:EDS1, EP domain, IPR002921:Fungal lipase-like domain	GO:0016491,GO:0055114		DOWN						0.953884	3.32584	29.195	3.93839e-05	0.00147652	0.731847	3.32584	17.0485	0.000632561	0.00731144		yes
MSTRG.5511|TraesCS1D02G103800	0	TraesCS1D02G103800			IPR001841, IPR013083	PF13639	PF13639:Ring finger domain	IPR001841:Zinc finger, RING-type	GO:0004553,GO:0005975, GO:0005618,GO:0006073,GO:0016762,GO:0048046		DOWN						0.327502	4.02875	29.055	3.98814e-05	0.00149349	0.317262	4.02875	27.1268	5.88e-05	0.00125795		yes
MSTRG.19733|TraesCS3B02G048900	0	TraesCS3B02G048900			IPR002347, IPR020904, IPR036291	PF13561	PF13561:Enoyl-(Acyl carrier protein) reductase				UP						2.16313	-0.521331	29.0455	3.99563e-05	0.00149462	2.1739	-0.521331	23.8402	0.000118973	0.00211729		yes
TraesCS6D02G343800		TraesCS6D02G343800			IPR001471, IPR016177, IPR017392, IPR036955	PF00847	PF00847:AP2 domain	IPR001471:AP2/ERF domain	0		UP						-1.44707	1.45466	29.1462	4.00773e-05	0.00149747	0.991414	1.45466	12.519	0.00236134	0.0188299		yes
MSTRG.48059|TraesCS6D02G360000	0	TraesCS6D02G360000			IPR001841, IPR002035, IPR013083, IPR032838, IPR036465	PF14624, PF17123	PF00092:von Willebrand factor type A domain, PF17123:RING-like zinc finger, PF14624:VWA / Hh protein intein-like	IPR002035:von Willebrand factor, type A, IPR001841:Zinc finger, RING-type, IPR032838:VWA-Hint protein, Vwaint domain	GO:0005524		DOWN						-0.594235	5.32338	28.9892	4.04031e-05	0.00150796	-0.833094	5.32338	56.8826	5.53e-07	3.01e-05		yes
MSTRG.15937|TraesCS2D02G412200		TraesCS2D02G412200		GO:0003700, GO:0006351, GO:0005634, GO:0003677, GO:0006355	IPR001471, IPR016177, IPR017392, IPR036955	PF00847	PF00847:AP2 domain	IPR001471:AP2/ERF domain	GO:0005515		UP						-0.668798	3.49834	28.957	4.06609e-05	0.00151488	-0.177753	3.49834	2.04209	0.170084	0.351904		yes
MSTRG.53916|TraesCS7D02G114200	0	TraesCS7D02G114200		GO:0016021, GO:0005524, GO:0042626, GO:0055085, GO:0016887	IPR003439, IPR003593, IPR011527, IPR017871, IPR027417, IPR036640	PF00005, PF00664	PF00005:ABC transporter, PF00664:ABC transporter transmembrane region	IPR003439:ABC transporter-like, IPR011527:ABC transporter type 1, transmembrane domain	GO:0005515		UP			Yes			0.853199	6.51505	29.0303	4.06791e-05	0.00151488	0.914396	6.51505	33.2668	1.83e-05	0.000504603		yes
TraesCSU02G072800		TraesCSU02G072800	Patatin [Source:UniProtKB/TrEMBL;Acc:A0A341ZKY4]		IPR002641, IPR016035	PF01734	PF01734:Patatin-like phospholipase	IPR002641:Patatin-like phospholipase domain	0		UP						-1.18157	-0.372633	28.9478	4.07345e-05	0.00151525	-0.943023	-0.372633	17.0772	0.000622587	0.00722365		yes
TraesCS2A02G341600		TraesCS2A02G341600									UP						-1.3081	0.551276	28.9369	4.08224e-05	0.00151683	-0.664363	0.551276	7.63846	0.0127706	0.0614148		yes
MSTRG.10207|TraesCS2A02G495100		TraesCS2A02G495100		GO:0009733	IPR003676	PF02519	PF02519:Auxin responsive protein	IPR003676:Small auxin-up RNA	GO:0015018,GO:0016020		UP						-1.36086	1.45419	28.9511	4.13184e-05	0.00153356	-0.0127774	1.45419	0.00257362	0.9601	0.980119		yes
MSTRG.10401|TraesCS2A02G531800		TraesCS2A02G531800			IPR022251	PF12609	PF12609:Wound-induced protein	IPR022251:Protein of unknown function wound-induced	GO:0004672,GO:0006468		UP						-2.30007	1.30503	29.4639	4.13961e-05	0.00153473	1.16935	1.30503	8.61229	0.00907404	0.0485519		yes
MSTRG.16435|TraesCS2D02G533500		TraesCS2D02G533500			IPR022251	PF12609	PF12609:Wound-induced protein	IPR022251:Protein of unknown function wound-induced	GO:0000786,GO:0003677		UP						-1.01298	2.61799	28.7925	4.22706e-05	0.00156542	1.35958	2.61799	52.316	9.95e-07	4.98e-05		yes
TraesCS2D02G096000		TraesCS2D02G096000			IPR001005, IPR009057, IPR017930	PF00249	PF00249:Myb-like DNA-binding domain	IPR001005:SANT/Myb domain	GO:0005515		DOWN						0.849469	3.05123	28.7205	4.26113e-05	0.00157629	0.357201	3.05123	5.1067	0.0364374	0.127184		yes
TraesCS7A02G492400		TraesCS7A02G492400	Auxin efflux carrier component [Source:UniProtKB/TrEMBL;Acc:A0A1D6BPD2]		IPR004776, IPR014024, IPR033526	PF03547	PF03547:Membrane transport protein	IPR004776:Membrane transport protein	0		UP						1.02375	1.18383	28.5882	4.37481e-05	0.00161655	1.40973	1.18383	53.217	8.76e-07	4.47e-05		yes
TraesCS3D02G104000		TraesCS3D02G104000			IPR000719, IPR001220, IPR008271, IPR011009, IPR013320, IPR017441	PF00069, PF00139	PF00139:Legume lectin domain, PF00069:Protein kinase domain	IPR001220:Legume lectin domain, IPR000719:Protein kinase domain	0		DOWN						0.702021	2.58486	28.5294	4.42645e-05	0.00163383	0.389744	2.58486	8.70195	0.00855236	0.0465846		yes	2.7.1.33
TraesCS2D02G320800		TraesCS2D02G320800			IPR006957, IPR023278	PF04873	PF04873:Ethylene insensitive 3	IPR006957:Ethylene insensitive 3	GO:0005515		DOWN						1.92968	0.105804	28.5005	4.46102e-05	0.00164477	1.80373	0.105804	26.6831	6.46e-05	0.00134654		yes
MSTRG.1422|TraesCS1A02G249700		TraesCS1A02G249700			IPR002925, IPR029058	PF01738	PF01738:Dienelactone hydrolase family	IPR002925:Dienelactone hydrolase	GO:0005506,GO:0016705,GO:0020037,GO:0055114		UP						0.611472	7.18875	28.4447	4.50197e-05	0.00165804	1.62918	7.18875	189.185	5.26e-11	1.24e-08		yes
MSTRG.9298|TraesCS2A02G325300	0	TraesCS2A02G325300									DOWN						1.16126	1.2098	28.3425	4.595e-05	0.00169044	0.363597	1.2098	2.68709	0.118483	0.27969		yes
TraesCS2A02G024300		TraesCS2A02G024300			IPR000719, IPR011009, IPR036537	PF00069					DOWN						1.15514	0.292247	28.3317	4.60492e-05	0.00169222	0.433438	0.292247	3.89725	0.0638752	0.186511		yes
TraesCS2D02G555200		TraesCS2D02G555200			IPR011333, IPR027356	PF03000	PF03000:NPH3 family	IPR027356:NPH3 domain	GO:0004672,GO:0005524,GO:0006468		UP						-0.906959	2.35821	28.3189	4.61672e-05	0.00169469	-0.426326	2.35821	6.30423	0.0217855	0.0888179		yes
MSTRG.9505|TraesCS2A02G360300	0	TraesCS2A02G360300		GO:0005524, GO:0004672, GO:0006468, GO:0005515, GO:0016021	IPR000719, IPR003591, IPR008271, IPR011009, IPR013210, IPR032675, IPR001611	PF08263, PF00560	PF00069:Protein kinase domain, PF08263:Leucine rich repeat N-terminal domain	IPR000719:Protein kinase domain, IPR013210:Leucine-rich repeat-containing N-terminal, plant-type	GO:0003735,GO:0005840,GO:0006412		DOWN						0.578489	2.98735	28.306	4.62875e-05	0.00169724	0.257364	2.98735	5.62818	0.0289942	0.108638		yes
MSTRG.508|TraesCS1A02G106100	0	TraesCS1A02G106100	E3 ubiquitin-protein ligase UPL6 [Source:Projected from Arabidopsis thaliana (AT3G17205) UniProtKB/Swiss-Prot;Acc:Q8RWB8]		IPR000569, IPR035983	PF00632	PF00632:HECT-domain (ubiquitin-transferase)	IPR000569:HECT domain	GO:0005509,GO:0005544		DOWN						0.574254	6.82002	28.2774	4.65535e-05	0.00170512	0.389394	6.82002	13.0972	0.00195614	0.01653		yes
TraesCS2D02G014400		TraesCS2D02G014400			IPR001128, IPR002403, IPR017972, IPR036396	PF00067	PF00067:Cytochrome P450	IPR001128:Cytochrome P450	GO:0043531		DOWN						-0.870124	2.18096	28.2687	4.66347e-05	0.00170623	-1.06912	2.18096	41.214	4.77e-06	0.00017337		yes
TraesCS2A02G532400		TraesCS2A02G532400			IPR022251	PF12609	PF12609:Wound-induced protein	IPR022251:Protein of unknown function wound-induced	GO:0005216,GO:0006811,GO:0016020,GO:0055085		UP						-1.6893	0.208329	28.2018	4.72661e-05	0.00172744	1.02905	0.208329	11.7827	0.00296081	0.0221531		yes
TraesCS4D02G286800		TraesCS4D02G286800	Basic helix-loop-helix dimerisation region bHLH domain containing protein [Source: Projected from Oryza sativa (Os03g0171700)]		IPR011598, IPR036638						DOWN						-0.742461	2.54543	28.1788	4.74851e-05	0.00173354	-1.02738	2.54543	51.9993	1.03e-06	5.11e-05		yes
MSTRG.34254|TraesCS5A02G320600	0	TraesCS5A02G320600	Pantothenate kinase 2 [Source:UniProtKB/TrEMBL;Acc:A0A1D5YFY7]		IPR002791, IPR004567, IPR015844, IPR035073, IPR036075	PF01937, PF03630	PF03630:Fumble, PF01937:Protein of unknown function DUF89	IPR004567:Type II pantothenate kinase, IPR002791:Domain of unknown function DUF89	GO:0005524		UP						0.467783	6.2627	28.1258	4.79934e-05	0.00175019	0.569495	6.2627	41.4775	4.58e-06	0.000166791		yes
MSTRG.40623|TraesCS5D02G393200	0	TraesCS5D02G393200		GO:0003700, GO:0043565, GO:0005634, GO:0006355	IPR000232, IPR027725, IPR036388, IPR036390	PF00447	PF00447:HSF-type DNA-binding	IPR000232:Heat shock factor (HSF)-type, DNA-binding	GO:0016788		DOWN						1.06869	1.0438	28.0726	4.85106e-05	0.00176712	0.724174	1.0438	12.7845	0.00215486	0.0176079		yes
MSTRG.31628|TraesCS4D02G208800	0	TraesCS4D02G208800			IPR006439, IPR010237, IPR036412						UP						0.596352	8.17526	28.0239	4.89895e-05	0.00178262	1.01503	8.17526	79.3417	5.03e-08	4.15e-06		yes
MSTRG.8455|TraesCS2A02G205900		TraesCS2A02G205900			IPR022251	PF12609	PF12609:Wound-induced protein	IPR022251:Protein of unknown function wound-induced	GO:0005634,GO:0008270,GO:0018024,GO:0034968		UP						-1.24352	0.798416	27.908	5.01509e-05	0.00182289	0.323725	0.798416	1.86411	0.188933	0.37685		yes
MSTRG.26567|TraesCS4A02G187600	0	TraesCS4A02G187600			IPR001958, IPR011701, IPR020846, IPR036259	PF07690	PF07690:Major Facilitator Superfamily	IPR011701:Major facilitator superfamily	GO:0000166,GO:0004813,GO:0005524,GO:0006419		UP						0.561505	5.08215	27.8693	5.05454e-05	0.00183173	0.864421	5.08215	65.2786	2.09e-07	1.39e-05		yes
MSTRG.53750|TraesCS7D02G067100	0	TraesCS7D02G067100	Protein EXORDIUM-like 3 [Source:Projected from Arabidopsis thaliana (AT5G51550) UniProtKB/Swiss-Prot;Acc:Q9FHM9]			PF04674	PF04674:Phosphate-induced protein 1 conserved region				DOWN						-0.811561	3.09704	27.8681	5.05578e-05	0.00183173	-1.20666	3.09704	60.1995	3.72e-07	2.19e-05		yes
MSTRG.49243|TraesCS7A02G236800	0	TraesCS7A02G236800			IPR016024, IPR033337						DOWN						0.519071	5.26213	27.868	5.05585e-05	0.00183173	-0.284475	5.26213	8.48159	0.00927795	0.0493598		yes
MSTRG.16436|TraesCS2D02G533600	0	TraesCS2D02G533600			IPR022251	PF12609	PF12609:Wound-induced protein	IPR022251:Protein of unknown function wound-induced	GO:0006807		UP						-1.08033	3.80145	28.0348	5.09589e-05	0.00184424	0.845919	3.80145	17.2074	0.000615719	0.00716039		yes
TraesCS2D02G523100		TraesCS2D02G523100			IPR003439, IPR003593, IPR011527, IPR017871, IPR027417, IPR036640, IPR039421	PF00005, PF00664	PF00005:ABC transporter, PF00664:ABC transporter transmembrane region	IPR003439:ABC transporter-like, IPR011527:ABC transporter type 1, transmembrane domain	GO:0005515, GO:0004672,GO:0005524,GO:0006468		DOWN			Yes			-0.546298	4.03484	27.7896	5.13686e-05	0.00185705	-0.732596	4.03484	49.3762	1.46e-06	6.75e-05		yes
MSTRG.24225|TraesCS3D02G296300	0	TraesCS3D02G296300	Dynein light chain [Source:UniProtKB/TrEMBL;Acc:A0A1D5WF63]	GO:0005737, GO:0005874, GO:0003774, GO:0030286, GO:0007017	IPR001372, IPR037177	PF01221	PF01221:Dynein light chain type 1	IPR001372:Dynein light chain, type 1/2	GO:0005507,GO:0008131,GO:0009308,GO:0048038,GO:0055114		DOWN						-0.873538	1.24143	27.6771	5.25566e-05	0.00189795	-0.880001	1.24143	28.1891	4.74e-05	0.00105597		yes
TraesCS3D02G128000		TraesCS3D02G128000									UP						-1.19845	2.20102	27.7676	5.27315e-05	0.00190221	-0.0626391	2.20102	0.0764686	0.785305	0.884107		yes
TraesCS2A02G251700		TraesCS2A02G251700			IPR002109, IPR011905, IPR036249	PF00462	PF00462:Glutaredoxin	IPR002109:Glutaredoxin	GO:0004672,GO:0005524,GO:0006468, GO:0004672,GO:0006468		DOWN						1.62764	1.59253	27.8361	5.30591e-05	0.00191196	0.928426	1.59253	8.77652	0.00840588	0.0460538		yes
MSTRG.34832											DOWN						1.29644	0.237523	27.5992	5.33962e-05	0.00192203	0.796806	0.237523	10.5247	0.00449186	0.0296416	yes
MSTRG.14140|TraesCS2D02G129200	0	TraesCS2D02G129200			IPR001680, IPR011047, IPR015943, IPR017986, IPR019775, IPR020472	PF00400	PF00400:WD domain, G-beta repeat	IPR001680:WD40 repeat	GO:0005247,GO:0006821,GO:0016020,GO:0055085		DOWN						0.373696	5.43642	27.5909	5.34864e-05	0.00192321	0.355976	5.43642	25.0214	9.18e-05	0.00175467		yes
MSTRG.32700|TraesCS5A02G048600	0	TraesCS5A02G048600			IPR000719, IPR001245, IPR008271, IPR011009, IPR017441	PF07714	PF07714:Protein tyrosine kinase	IPR001245:Serine-threonine/tyrosine-protein kinase, catalytic domain	GO:0005096		UP						1.58532	5.8247	28.5338	5.4451e-05	0.00195491	2.02895	5.8247	44.4241	4.04e-06	0.000151612		yes
MSTRG.9271|TraesCS2A02G320200	0	TraesCS2A02G320200			IPR032675						DOWN						0.69483	3.77515	27.5003	5.4485e-05	0.00195491	0.122476	3.77515	0.866997	0.36408	0.566291		yes
MSTRG.34380|TraesCS5A02G354300	0	TraesCS5A02G354300			IPR004776	PF03547	PF03547:Membrane transport protein	IPR004776:Membrane transport protein	GO:0005643,GO:0016973		UP						1.31619	0.809372	27.4817	5.46918e-05	0.00196022	2.2026	0.809372	73.9665	8.45e-08	6.48e-06		yes
TraesCS3A02G353500		TraesCS3A02G353500									DOWN						-0.69385	2.34929	27.4443	5.51122e-05	0.00197317	-0.997001	2.34929	57.435	5.17e-07	2.86e-05		yes
TraesCS2D02G104300		TraesCS2D02G104300			IPR021480	PF11331					DOWN						2.77983	1.06769	28.2201	5.56615e-05	0.0019907	1.6054	1.06769	8.20379	0.0106766	0.0542666		yes
MSTRG.46477|TraesCS6D02G091000		TraesCS6D02G091000			IPR000270, IPR003035, IPR034891	PF00564, PF02042	PF02042:RWP-RK domain, PF00564:PB1 domain	IPR003035:RWP-RK domain, IPR000270:PB1 domain	GO:0003700,GO:0006355		UP						-0.505821	6.32662	27.38	5.58423e-05	0.00199503	-0.397199	6.32662	16.8601	0.000660222	0.00754501		yes
TraesCS6D02G321700		TraesCS6D02G321700									UP						1.40558	-0.350802	27.3455	5.62377e-05	0.00200701	1.51442	-0.350802	26.6141	6.54e-05	0.00135728		yes
MSTRG.3511|TraesCS1B02G194100	0	TraesCS1B02G194100			IPR004045, IPR004046, IPR010987, IPR036249, IPR036282	PF00043, PF13417	PF00043:Glutathione S-transferase, C-terminal domain, PF13417:Glutathione S-transferase, N-terminal domain	IPR004046:Glutathione S-transferase, C-terminal, IPR004045:Glutathione S-transferase, N-terminal	GO:0016021,GO:0055085		UP		Yes				1.28783	2.34109	27.5034	5.64651e-05	0.00201298	1.41151	2.34109	31.631	2.54e-05	0.00065973		yes
MSTRG.46703|TraesCS6D02G140900	0	TraesCS6D02G140900			IPR000315, IPR010402	PF00643, PF06203					DOWN						2.0207	0.0192145	27.348	5.7153e-05	0.00203533	1.30143	0.0192145	8.80148	0.00827965	0.0455635		yes
TraesCS3A02G006300		TraesCS3A02G006300			IPR011598, IPR036638	PF00010	PF00010:Helix-loop-helix DNA-binding domain	IPR011598:Myc-type, basic helix-loop-helix (bHLH) domain	GO:0016614,GO:0050660,GO:0055114, GO:0016614,GO:0055114		UP						-0.806605	0.668324	27.2585	5.72516e-05	0.00203603	-0.232974	0.668324	2.29725	0.146926	0.321316		yes
TraesCS6D02G250700		TraesCS6D02G250700		GO:0046983	IPR011598, IPR036638	PF00010	PF00010:Helix-loop-helix DNA-binding domain	IPR011598:Myc-type, basic helix-loop-helix (bHLH) domain	0		UP						-0.480735	3.39323	27.2548	5.72945e-05	0.00203603	-0.252891	3.39323	7.49685	0.0134921	0.063845		yes
TraesCS2B02G525400		TraesCS2B02G525400		GO:0016491	IPR002347, IPR020904, IPR036291	PF13561	PF13561:Enoyl-(Acyl carrier protein) reductase				UP						1.17482	0.743523	27.1975	5.7974e-05	0.00205798	2.98147	0.743523	164.627	1.65e-10	3.1e-08		yes	2.7.11.1
TraesCS7A02G373100		TraesCS7A02G373100			IPR001128, IPR002401, IPR017972, IPR036396	PF00067	PF00067:Cytochrome P450	IPR001128:Cytochrome P450	0		UP	yes					-0.524002	6.51004	27.1888	5.80767e-05	0.00205944	-0.168198	6.51004	2.78818	0.112218	0.269781		yes
TraesCS2A02G252100		TraesCS2A02G252100		GO:0016020	IPR003864, IPR027815, IPR032880	PF13967, PF14703	PF14703:Cytosolic domain of 10TM putative phosphate transporter, PF13967:Late exocytosis, associated with Golgi transport, PF02714:Calcium-dependent channel, 7TM region, putative phosphate	IPR027815:10TM putative phosphate transporter, cytosolic domain, IPR032880:Calcium permeable stress-gated cation channel 1, N-terminal transmembrane domain, IPR003864:Calcium-dependent channel, 7TM region, putative phosphate	GO:0004672,GO:0005524,GO:0006468, GO:0004672,GO:0006468		DOWN						0.574034	3.26354	27.1759	5.82316e-05	0.00206275	-0.0288107	3.26354	0.0686532	0.796276	0.890138		yes
TraesCS1A02G287300		TraesCS1A02G287300		GO:0005886, GO:0019210	IPR039620						UP						-0.843831	2.38914	27.1595	5.84286e-05	0.00206753	-0.555537	2.38914	11.5028	0.00324275	0.0235942		yes
MSTRG.33207|TraesCS5A02G129500	0	TraesCS5A02G129500			IPR001128, IPR036396	PF00067	PF00067:Cytochrome P450	IPR001128:Cytochrome P450	GO:0009116		DOWN						1.12053	1.01326	26.9597	6.0888e-05	0.00215228	0.136494	1.01326	0.384166	0.543131	0.717218		yes
MSTRG.50078|TraesCS7A02G363000	0	TraesCS7A02G363000	Xyloglucan endotransglucosylase/hydrolase [Source:UniProtKB/TrEMBL;Acc:A0A1D6BMG0]		IPR000757, IPR010713, IPR013320, IPR016455	PF00722, PF06955					DOWN						-1.15275	4.00112	27.222	6.15331e-05	0.00217278	-2.81309	4.00112	147.736	5.13e-10	8.31e-08		yes
TraesCS1A02G266100		TraesCS1A02G266100			IPR002921, IPR029058, IPR033556	PF01764	PF01764:Lipase (class 3)	IPR002921:Fungal lipase-like domain	GO:0008138,GO:0016311		DOWN						-0.709144	5.21941	26.895	6.17086e-05	0.00217668	-1.42593	5.21941	107.042	5.15e-09	5.81e-07		yes
TraesCS3A02G535400		TraesCS3A02G535400		GO:0016788	IPR001087, IPR035669, IPR036514	PF00657	PF00657:GDSL-like Lipase/Acylhydrolase	IPR001087:GDSL lipase/esterase	GO:0016491,GO:0055114		DOWN						0.771495	1.21056	26.8792	6.19111e-05	0.00218152	0.193161	1.21056	1.65511	0.214528	0.407836		yes
TraesCS2A02G397200		TraesCS2A02G397200			IPR000719, IPR001611, IPR003591, IPR008271, IPR011009, IPR013210, IPR025875, IPR032675	PF12799, PF13855	PF00069:Protein kinase domain, PF08263:Leucine rich repeat N-terminal domain, PF12799:Leucine Rich repeats (2 copies), PF13855:Leucine rich repeat	IPR000719:Protein kinase domain, IPR013210:Leucine-rich repeat-containing N-terminal, plant-type, IPR025875:Leucine rich repeat 4, IPR001611:Leucine-rich repeat	GO:0003690,GO:0006355		DOWN						-0.64121	3.94427	26.8029	6.28981e-05	0.00221396	-0.68027	3.94427	29.9569	3.34e-05	0.000812429		yes
MSTRG.50606										0	DOWN						0.480838	3.09454	26.7978	6.29647e-05	0.00221397	0.430388	3.09454	21.3585	0.000210738	0.00323064	yes		1.11.1.7
MSTRG.14511|TraesCS2D02G198200	0	TraesCS2D02G198200			IPR005202, IPR030018	PF03514	PF03514:GRAS domain family	IPR005202:Transcription factor GRAS	GO:0009058,GO:0030170		DOWN						1.22915	5.12402	27.2782	6.3549e-05	0.00223217	0.314899	5.12402	1.82597	0.193876	0.383096		yes
MSTRG.39415|TraesCS5D02G166400	0	TraesCS5D02G166400	Receptor like protein kinase S.2 [Source:Projected from Arabidopsis thaliana (AT2G32800) UniProtKB/Swiss-Prot;Acc:O48837]		IPR000719, IPR001245, IPR008271, IPR011009, IPR017441, IPR024171	PF00069, PF07714	PF00069:Protein kinase domain, PF07714:Protein tyrosine kinase	IPR000719:Protein kinase domain, IPR001245:Serine-threonine/tyrosine-protein kinase, catalytic domain	GO:0003677,GO:0006355		UP						-0.74076	3.82896	26.7233	6.39474e-05	0.0022438	-0.091591	3.82896	0.407225	0.531398	0.708615		yes
MSTRG.15661|TraesCS2D02G366300	0	TraesCS2D02G366300			IPR005516, IPR005518	PF03763, PF03766	PF03763:Remorin, C-terminal region, PF03766:Remorin, N-terminal region	IPR005516:Remorin, C-terminal, IPR005518:Remorin, N-terminal	GO:0004672,GO:0006468		DOWN						0.847164	5.52879	26.8066	6.41786e-05	0.00224863	0.322425	5.52879	3.93987	0.062677	0.184074		yes
MSTRG.17129|TraesCS3A02G106700	0	TraesCS3A02G106700			IPR004142, IPR029058	PF03096	PF03096:Ndr family	IPR004142:NDRG	GO:0003824		UP						-0.640238	3.30221	26.7029	6.42197e-05	0.00224863	0.0365787	3.30221	0.0865483	0.771969	0.874843		yes
TraesCS4A02G016000		TraesCS4A02G016000	Basic helix-loop-helix dimerisation region bHLH domain containing protein [Source: Projected from Oryza sativa (Os03g0171700)]	GO:0046983	IPR011598, IPR036638	PF00010					DOWN						-0.848885	1.75784	26.6919	6.43659e-05	0.00225139	-0.879629	1.75784	28.0837	4.84e-05	0.00107432		yes
MSTRG.19380							PF14223:gag-polypeptide of LTR copia-type			P21414;39.29;POL_GALV;Gag-Pol polyprotein [Cleaved into: Matrix protein p15 (MA); RNA-binding phosphoprotein p12 (pp12); Capsid protein p30 (CA); Nucleocapsid protein p10-Pol (NC-pol); Protease (EC 3.4.23.-); Reverse transcriptase/ribonuclease H (RT) (EC 2.7.7.49) (EC 2.7.7.7) (EC 3.1.26.4); Integrase (IN) (EC 2.7.7.-) (EC 3.1.-.-)];Gibbon ape leukemia virus (GALV)	DOWN						1.32322	5.27597	27.278	6.48234e-05	0.00226502	0.496231	5.27597	4.02199	0.0607833	0.180375	yes		2.7.11.1
TraesCS2D02G286300		TraesCS2D02G286300	Rap2.6L [Source:Projected from Arabidopsis thaliana (AT5G13330) UniProtKB/TrEMBL;Acc:A0A178UKL8]	GO:0003700, GO:0006351, GO:0005634, GO:0003677, GO:0006355	IPR001471, IPR016177, IPR036955	PF00847	PF00847:AP2 domain	IPR001471:AP2/ERF domain	GO:0009733		UP						0.498376	5.04384	26.6033	6.55651e-05	0.00228855	0.739818	5.04384	57.7559	4.97e-07	2.79e-05		yes
MSTRG.24898|TraesCS3D02G418300	0	TraesCS3D02G418300									UP						0.847278	5.08934	26.6829	6.5843e-05	0.00229585	0.878089	5.08934	28.5227	4.53e-05	0.00102231		yes	3.1.3.16
MSTRG.18614|TraesCS3A02G339600	0	TraesCS3A02G339600	NAC transcription factor 4 [Source:UniProtKB/TrEMBL;Acc:D9HQE0]	GO:0003677, GO:0006355, GO:0005634	IPR003441, IPR036093	PF02365	PF02365:No apical meristem (NAM) protein	IPR003441:NAC domain	GO:0016021,GO:0022857,GO:0055085		DOWN						0.684059	3.86877	26.5713	6.60048e-05	0.00229909	0.513002	3.86877	14.9442	0.00112828	0.011197		yes
TraesCS3D02G452000		TraesCS3D02G452000			IPR004046, IPR010987, IPR036282	PF00043	PF00043:Glutathione S-transferase, C-terminal domain	IPR004046:Glutathione S-transferase, C-terminal	0		UP		Yes				1.97089	2.63035	27.4447	6.68679e-05	0.00232673	2.42693	2.63035	37.9612	1.05e-05	0.000325987		yes
TraesCS3D02G305000		TraesCS3D02G305000	Peroxidase [Source:UniProtKB/TrEMBL;Acc:A0A341T2W8]	GO:0004601, GO:0020037, GO:0006979, GO:0042744, GO:0055114	IPR000823, IPR002016, IPR010255, IPR019793, IPR019794, IPR033905	PF00141	PF00141:Peroxidase	IPR002016:Haem peroxidase	0		UP						1.06908	2.41074	26.5201	6.73033e-05	0.00233748	2.94984	2.41074	183.172	7.15e-11	1.55e-08		yes
MSTRG.23229							PF03321:GH3 auxin-responsive promoter	IPR004993:GH3 family	GO:0016020,GO:0022857,GO:0055085	Q53P49;66.01;GH312_ORYSJ;Probable indole-3-acetic acid-amido synthetase GH3.12 (EC 6.3.2.-) (Auxin-responsive GH3-like protein 12) (OsGH3-12) (OsJAR3);Oryza sativa subsp. japonica (Rice)	DOWN						1.12207	-0.264878	26.4755	6.73393e-05	0.00233748	0.874331	-0.264878	14.1737	0.00141335	0.0130889	yes
TraesCS2A02G169900		TraesCS2A02G169900									UP						-0.796798	2.27267	26.4721	6.7387e-05	0.00233748	-0.390043	2.27267	6.24232	0.0223531	0.0903886		yes
TraesCS1B02G285900		TraesCS1B02G285900			IPR013087, IPR036236						UP						-0.705504	2.67934	26.4601	6.75573e-05	0.00234096	-0.293557	2.67934	4.47525	0.0485568	0.154876		yes
MSTRG.46279|ENSRNA050019754|ENSRNA050019758|TraesCS6D02G043400	snoZ118;snoZ118;0						PF00646:F-box domain, PF01344:Kelch motif	IPR001810:F-box domain, IPR006652:Kelch repeat type 1	GO:0005515		UP						-0.413471	3.60861	26.4398	6.78436e-05	0.00234844	-0.0330295	3.60861	0.16685	0.687733	0.821258
TraesCS4D02G095700		TraesCS4D02G095700			IPR000679, IPR013088	PF00320	PF00320:GATA zinc finger	IPR000679:Zinc finger, GATA-type	0		DOWN						1.20878	0.0787829	26.413	6.82262e-05	0.00235728	0.544738	0.0787829	5.3336	0.0329591	0.118959		yes
MSTRG.39824|TraesCS5D02G232600	0	TraesCS5D02G232600	Non-specific serine/threonine protein kinase [Source:UniProtKB/TrEMBL;Acc:A0A1D6S6H5]		IPR000719, IPR004041, IPR008271, IPR011009, IPR017441, IPR018451	PF00069, PF03822	PF00069:Protein kinase domain, PF03822:NAF domain	IPR000719:Protein kinase domain, IPR004041:NAF domain	GO:0055114, GO:0005507, GO:0005507,GO:0016491,GO:0055114		UP						-0.629812	3.70133	26.412	6.824e-05	0.00235728	-0.096606	3.70133	0.621092	0.440873	0.63618		yes
MSTRG.39886|TraesCS5D02G243400	0	TraesCS5D02G243400									DOWN						0.546856	4.92382	26.395	6.84842e-05	0.00236327	0.272852	4.92382	6.61277	0.0191895	0.0812738		yes
MSTRG.38867|TraesCS5D02G089900	0	TraesCS5D02G089900		GO:0046872, GO:0003824, GO:0004722, GO:0043169, GO:0006470	IPR000222, IPR001932, IPR015655, IPR036457	PF00481	PF00481:Protein phosphatase 2C	IPR001932:PPM-type phosphatase domain	GO:0008641		DOWN						0.956618	3.03438	26.2739	7.14481e-05	0.00246227	0.613699	3.03438	10.7281	0.00421715	0.0283298		yes
MSTRG.24267|TraesCS3D02G302600	0	TraesCS3D02G302600		GO:0009507, GO:0008236, GO:0006508, GO:0005773	IPR008758, IPR029058, IPR042269	PF05577	PF05577:Serine carboxypeptidase S28	IPR008758:Peptidase S28	GO:0003735,GO:0005840,GO:0006412		DOWN						0.49986	5.07491	26.1898	7.15004e-05	0.00246227	-0.110236	5.07491	1.28803	0.271263	0.472902		yes
TraesCS5A02G516900		TraesCS5A02G516900		GO:0046872, GO:0030001	IPR006121, IPR036163	PF00403	PF00403:Heavy-metal-associated domain	IPR006121:Heavy metal-associated domain, HMA	0		UP						-0.961604	2.41575	26.1595	7.2157e-05	0.00248232	-0.37758	2.41575	4.03816	0.059694	0.178205		yes
MSTRG.39894|TraesCS5D02G244600	0	TraesCS5D02G244600									UP						-0.931	1.3109	26.1153	7.26324e-05	0.00249611	-0.363223	1.3109	3.80012	0.0669665	0.192207		yes
TraesCS3D02G541000		TraesCS3D02G541000			IPR001087, IPR035669, IPR036514	PF00657	PF00657:GDSL-like Lipase/Acylhydrolase	IPR001087:GDSL lipase/esterase	0		DOWN						0.735639	3.42647	26.06	7.34853e-05	0.00252282	0.381267	3.42647	6.94049	0.0168086	0.074466		yes
TraesCS5A02G013500		TraesCS5A02G013500		GO:0006952, GO:0009738, GO:0004864, GO:0010427, GO:0038023	IPR000916, IPR023393, IPR024949	PF00407	PF00407:Pathogenesis-related protein Bet v I family	IPR000916:Bet v I/Major latex protein	0		UP						-0.991843	3.00853	26.1102	7.4205e-05	0.00254491	0.0420017	3.00853	0.0474696	0.829988	0.910028		yes
MSTRG.2264|TraesCS1A02G415800	0	TraesCS1A02G415800			IPR006460	PF04759	PF04759:Protein of unknown function, DUF617	IPR006460:Protein MIZU-KUSSEI 1-like, plant	GO:0000166,GO:0004812,GO:0005524,GO:0006418, GO:0000049		UP						-0.960974	0.917723	25.9945	7.4511e-05	0.00255279	-0.730524	0.917723	14.215	0.00139616	0.0129728		yes
MSTRG.7705										0	DOWN						0.521352	2.84121	25.9268	7.55858e-05	0.00258695	-0.0793762	2.84121	0.596789	0.449807	0.644063	yes
MSTRG.27049|TraesCS4A02G269600|TraesCS4A02G269800	0;0						PF01124:MAPEG family	IPR001129:Membrane-associated, eicosanoid/glutathione metabolism (MAPEG) protein	GO:0005515		UP						0.860159	6.80533	25.8803	7.78888e-05	0.00266305	1.61803	6.80533	86.9069	2.7e-08	2.42e-06
MSTRG.34831|TraesCS5A02G429000	UBC2	TraesCS5A02G429000	Ubiquitin-conjugating enzyme E2 2 [Source:UniProtKB/Swiss-Prot;Acc:P25866]		IPR000608, IPR016135, IPR023313	PF00179	PF00179:Ubiquitin-conjugating enzyme	IPR000608:Ubiquitin-conjugating enzyme E2	GO:0003924,GO:0005525, GO:0005525		UP						0.564294	5.76583	25.7703	7.81398e-05	0.0026689	0.807365	5.76583	51.9547	1.03e-06	5.13e-05		yes
TraesCS5D02G095200		TraesCS5D02G095200	CASP-like protein [Source:UniProtKB/TrEMBL;Acc:W5G3T5]		IPR006702	PF04535	PF04535:Domain of unknown function (DUF588)	IPR006702:Casparian strip membrane protein domain	0		UP						-1.10531	1.45939	25.7573	7.83555e-05	0.00267353	-0.521167	1.45939	5.83483	0.0265367	0.101924		yes
TraesCS1A02G268700		TraesCS1A02G268700			IPR000008, IPR013583, IPR035892	PF00168, PF08372	PF08372:Plant phosphoribosyltransferase C-terminal, PF00168:C2 domain	IPR013583:Phosphoribosyltransferase C-terminal, IPR000008:C2 domain	GO:0005509		DOWN						-0.375143	5.21189	25.727	7.88635e-05	0.0026858	-0.448306	5.21189	36.7097	9.89e-06	0.000311633		yes
MSTRG.24572|TraesCS3D02G356500	0	TraesCS3D02G356500			IPR000408, IPR009091	PF00415	PF00415:Regulator of chromosome condensation (RCC1) repeat	IPR000408:Regulator of chromosome condensation, RCC1	GO:0006400,GO:0008176, GO:0004618,GO:0006096		UP						1.19421	3.97328	26.0992	7.88759e-05	0.0026858	1.50373	3.97328	37.8772	9.13e-06	0.000293126		yes
MSTRG.55255										0	UP						1.53528	1.20907	25.8077	7.90929e-05	0.00268981	2.70674	1.20907	71.9559	1.09e-07	7.98e-06	yes
MSTRG.8980|TraesCS2A02G275600	0	TraesCS2A02G275600		GO:0006355, GO:0046983	IPR011598, IPR024097, IPR036638	PF00010	PF00010:Helix-loop-helix DNA-binding domain	IPR011598:Myc-type, basic helix-loop-helix (bHLH) domain	GO:0006508,GO:0008234		UP						-0.476859	4.51979	25.7097	7.91548e-05	0.00268981	0.0308672	4.51979	0.10689	0.747475	0.859847		yes
MSTRG.18342|TraesCS3A02G291400		TraesCS3A02G291400		GO:0003700, GO:0006351, GO:0005634, GO:0003677, GO:0006355	IPR001471, IPR016177, IPR036955	PF00847	PF00847:AP2 domain	IPR001471:AP2/ERF domain	GO:0005515		DOWN						1.10531	-0.116848	25.6992	7.93323e-05	0.00269311	0.919763	-0.116848	17.485	0.000558197	0.00664743		yes
TraesCS5A02G513900		TraesCS5A02G513900									DOWN						-0.820812	1.68987	25.6333	8.04544e-05	0.00272842	-1.39365	1.68987	69.2665	1.36e-07	9.7e-06		yes
MSTRG.24040|TraesCS3D02G268200	0	TraesCS3D02G268200		GO:0004190, GO:0006508	IPR001461, IPR001969, IPR021109, IPR032799, IPR032861, IPR033121, IPR034161	PF14541, PF14543	PF14543:Xylanase inhibitor N-terminal, PF14541:Xylanase inhibitor C-terminal	IPR032861:Xylanase inhibitor, N-terminal, IPR032799:Xylanase inhibitor, C-terminal	GO:0005515		UP						-0.642128	3.47613	25.6011	8.1009e-05	0.00274445	0.188202	3.47613	2.16733	0.158199	0.336077		yes
MSTRG.48450|TraesCS7A02G047000	0	TraesCS7A02G047000		GO:0016021	IPR001727	PF01169	PF01169:Uncharacterized protein family UPF0016	IPR001727:Gdt1 family	GO:0004672,GO:0005524,GO:0006468		DOWN						0.54253	4.9898	25.5835	8.13148e-05	0.0027501	0.405031	4.9898	14.2507	0.0013815	0.0128724		yes
MSTRG.48162|TraesCS6D02G383700	0	TraesCS6D02G383700	Calmodulin-binding receptor-like cytoplasmic kinase 1 [Source:Projected from Arabidopsis thaliana (AT5G58940) UniProtKB/Swiss-Prot;Acc:Q9FIL7]		IPR000719, IPR008271, IPR011009, IPR017441	PF00069	PF00069:Protein kinase domain	IPR000719:Protein kinase domain	GO:0005506,GO:0016705,GO:0020037,GO:0055114		UP						1.39552	3.04891	26.0577	8.13404e-05	0.0027501	1.96842	3.04891	47.9453	2.13e-06	9.18e-05		yes
MSTRG.10245|TraesCS2A02G501300	0	TraesCS2A02G501300		GO:0005096, GO:0005829, GO:0009611, GO:0009651, GO:1902479, GO:1901002, GO:0043547	IPR000008	PF00168	PF00168:C2 domain	IPR000008:C2 domain	GO:0003676,GO:0006139,GO:0008408, GO:0003677,GO:0003887,GO:0006260		UP						0.93866	5.37842	25.7299	8.1554e-05	0.00275453	1.11202	5.37842	35.3376	1.31e-05	0.000390282		yes
TraesCS2A02G224300		TraesCS2A02G224300			IPR000330, IPR001650, IPR014001, IPR027417, IPR038718, IPR001841, IPR013083, IPR017907	PF00271, PF13923	PF00176:SNF2 family N-terminal domain, PF13923:Zinc finger, C3HC4 type (RING finger), PF00271:Helicase conserved C-terminal domain	IPR000330:SNF2-related, N-terminal domain, IPR001650:Helicase, C-terminal	GO:0005515		DOWN						0.413625	5.68451	25.5009	8.27643e-05	0.00279258	0.283746	5.68451	12.0256	0.00273828	0.0209327		yes	2.3.1.180
TraesCS5A02G187700		TraesCS5A02G187700			IPR025846, IPR026057, IPR029962	PF13839, PF14416	PF14416:PMR5 N terminal Domain, PF13839:GDSL/SGNH-like Acyl-Esterase family found in Pmr5 and Cas1p	IPR025846:PMR5 N-terminal domain, IPR026057:PC-Esterase	0		DOWN						-0.844953	2.07472	25.4939	8.28882e-05	0.00279305	-1.00644	2.07472	35.668	1.18e-05	0.000359915		yes
TraesCS2D02G340000		TraesCS2D02G340000									UP						-0.701694	1.62814	25.4907	8.29454e-05	0.00279305	0.215392	1.62814	2.32528	0.144624	0.318311		yes
MSTRG.24721|TraesCS3D02G379400	0	TraesCS3D02G379400			IPR001623, IPR002939, IPR008971, IPR036869	PF00226, PF01556	PF00226:DnaJ domain, PF01556:DnaJ C terminal domain	IPR001623:DnaJ domain, IPR002939:Chaperone DnaJ, C-terminal	GO:0005516		UP						-0.820854	5.54682	25.5569	8.3419e-05	0.00280617	-0.480659	5.54682	8.70012	0.00860263	0.0467332		yes
MSTRG.40567|TraesCS5D02G385300	0	TraesCS5D02G385300			IPR001356, IPR002913, IPR009057, IPR013978, IPR023393	PF01852, PF08670	PF00046:Homeodomain, PF01852:START domain, PF08670:MEKHLA domain	IPR001356:Homeobox domain, IPR002913:START domain, IPR013978:MEKHLA	GO:0016491,GO:0055114		DOWN						0.442329	5.42894	25.4521	8.3633e-05	0.00281054	0.165532	5.42894	3.57708	0.0747471	0.205943		yes
TraesCS6D02G302700		TraesCS6D02G302700		GO:0016021							DOWN						1.01155	2.75501	25.4946	8.44965e-05	0.00283671	0.714349	2.75501	12.4411	0.00241938	0.0191572		yes
MSTRG.26853|TraesCS4A02G238500	0	TraesCS4A02G238500			IPR006043, IPR029950	PF00860	PF00860:Permease family	IPR006043:Xanthine/uracil/vitamin C permease	GO:0004553,GO:0005975		UP						-0.832012	4.67352	25.4362	8.55952e-05	0.0028707	-0.139853	4.67352	0.718494	0.407816	0.606882		yes	2.3.1.20
MSTRG.16361|TraesCS2D02G518700	0	TraesCS2D02G518700			IPR011990, IPR013026, IPR019734, IPR025697, IPR028275, IPR033646	PF13424, PF15044	PF12807:Translation initiation factor eIF3 subunit 135, PF15044:Mitochondrial function, CLU-N-term, PF13424:Tetratricopeptide repeat	IPR033646:CLU central domain, IPR028275:Clustered mitochondria protein, N-terminal	GO:0030247, GO:0004672,GO:0005524,GO:0006468		DOWN						0.651788	2.97113	25.3316	8.58254e-05	0.00287554	0.360686	2.97113	7.78738	0.0120584	0.0590789		yes
MSTRG.34679|TraesCS5A02G403900		TraesCS5A02G403900			IPR025322	PF14009	PF14009:Domain of unknown function (DUF4228)	IPR025322:Protein of unknown function DUF4228, plant	GO:0009055,GO:0051536		UP						-0.895318	1.25858	25.3225	8.59929e-05	0.00287826	-0.626222	1.25858	12.1256	0.00265212	0.0204551		yes
MSTRG.13061											UP						1.0448	0.344522	25.2987	8.64345e-05	0.00289015	1.21377	0.344522	34.2905	1.5e-05	0.000433129	yes
TraesCS2A02G497100		TraesCS2A02G497100			IPR002347, IPR020904, IPR036291	PF13561	PF13561:Enoyl-(Acyl carrier protein) reductase				UP						0.953795	0.704419	25.2889	8.66173e-05	0.00289336	2.36594	0.704419	148.594	3.8e-10	6.38e-08		yes
MSTRG.25522|TraesCS4A02G025300	0	TraesCS4A02G025300	3-ketoacyl-CoA synthase [Source:UniProtKB/TrEMBL;Acc:A0A1D5XC26]		IPR012392, IPR013601, IPR013747, IPR016039	PF08392, PF08541					UP						-0.885252	0.379313	25.2731	8.69122e-05	0.00289884	-0.818163	0.379313	20.6884	0.000247542	0.00364557		yes
MSTRG.14143|TraesCS2D02G129500	0	TraesCS2D02G129500			IPR040414						UP						-0.631332	6.99248	25.2709	8.69547e-05	0.00289884	-0.0801963	6.99248	0.404892	0.532563	0.709574		yes	3.1.3.16
MSTRG.49134|TraesCS7A02G220100	0	TraesCS7A02G220100			IPR001810, IPR036047						DOWN						0.63007	5.56123	25.2494	8.73567e-05	0.00290933	0.287222	5.56123	5.30631	0.0333567	0.119804		yes
MSTRG.23163|TraesCS3D02G140900	0	TraesCS3D02G140900		GO:0016020, GO:0008375	IPR003406	PF02485	PF02485:Core-2/I-Branching enzyme	IPR003406:Glycosyl transferase, family 14	GO:0004814,GO:0005524,GO:0006420, GO:0000166,GO:0004814,GO:0005524,GO:0005737,GO:0006420		UP						-0.577781	5.10692	25.2247	8.78231e-05	0.00292196	-0.318402	5.10692	7.6511	0.0127084	0.061204		yes	4.2.2.2
MSTRG.32348|TraesCS4D02G336500	0	TraesCS4D02G336500			IPR021916	PF12043	PF12043:Domain of unknown function (DUF3527)	IPR021916:Protein of unknown function DUF3527	GO:0006508,GO:0008236		DOWN						0.575517	2.81387	25.1722	8.88242e-05	0.00295232	0.264454	2.81387	5.35943	0.0325878	0.118001		yes
TraesCS7D02G527600		TraesCS7D02G527600		GO:0016021, GO:0009055	IPR003245, IPR008972, IPR039391	PF02298	PF02298:Plastocyanin-like domain	IPR003245:Phytocyanin domain	0		UP						3.07929	1.07648	26.099	8.93457e-05	0.00296413	3.78618	1.07648	29.5707	4.55e-05	0.00102352		yes
TraesCS7A02G358900		TraesCS7A02G358900	O-acyltransferase [Source:UniProtKB/TrEMBL;Acc:A0A341Y9N5]	GO:0008374, GO:0004144, GO:0019432	IPR004299, IPR014371, IPR027251	PF03062	PF03062:MBOAT, membrane-bound O-acyltransferase family	IPR004299:Membrane bound O-acyl transferase, MBOAT	0		UP						0.486201	5.92767	25.1445	8.9357e-05	0.00296413	1.13393	5.92767	132.322	9.66e-10	1.4e-07		yes
TraesCS6D02G222500		TraesCS6D02G222500			IPR001005, IPR009057, IPR017877	PF13837	PF13837:Myb/SANT-like DNA-binding domain				DOWN						0.618951	2.38664	25.1349	8.95425e-05	0.00296734	0.447601	2.38664	13.0841	0.00196405	0.0165575		yes
MSTRG.30950|TraesCS4D02G115000	0	TraesCS4D02G115000		GO:0016021, GO:0005515	IPR001810, IPR036047						UP						1.03891	3.45527	25.2206	9.08586e-05	0.00300797	1.56434	3.45527	53.9376	8.56e-07	4.39e-05		yes
MSTRG.47235|TraesCS6D02G211900	0	TraesCS6D02G211900		GO:0005524, GO:0004672, GO:0004674, GO:0006468	IPR000719, IPR008271, IPR011009, IPR017441	PF00069					DOWN						0.829169	8.16801	25.071	9.19518e-05	0.00304115	0.292008	8.16801	3.18475	0.0912264	0.235442		yes
MSTRG.3728|TraesCS1B02G226100	0	TraesCS1B02G226100			IPR005795, IPR007112, IPR007117, IPR007118, IPR009009, IPR036749, IPR036908	PF01357, PF03330	PF03330:Lytic transglycolase, PF01357:Pollen allergen	IPR009009:RlpA-like protein, double-psi beta-barrel domain, IPR007117:Expansin, cellulose-binding-like domain	GO:0005672,GO:0006367		DOWN						-0.594343	6.58475	25.0048	9.20973e-05	0.00304295	-1.44691	6.58475	146.055	4.37e-10	7.23e-08		yes	2.7.11.1
MSTRG.56073|TraesCS7D02G506700		TraesCS7D02G506700			IPR012552	PF08137	PF08137:DVL family	IPR012552:DVL	GO:0004857		UP						-0.820647	5.84005	25.0418	9.31559e-05	0.00307488	-0.754738	5.84005	21.0774	0.000229018	0.00345066		yes
MSTRG.40711|TraesCS5D02G408500	0	TraesCS5D02G408500			IPR000222, IPR001932, IPR015655, IPR036457	PF00481	PF00481:Protein phosphatase 2C	IPR001932:PPM-type phosphatase domain	GO:0005515, GO:0005634,GO:0008270,GO:0018024,GO:0034968		UP						0.52329	4.62284	24.9322	9.35592e-05	0.00308514	0.631126	4.62284	35.7883	1.16e-05	0.000353842		yes
MSTRG.34032|TraesCS5A02G273300		TraesCS5A02G273300		GO:0016021	IPR006747	PF04654	PF04654:Protein of unknown function, DUF599	IPR006747:Protein of unknown function DUF599	GO:0000786,GO:0003677		UP						-0.824177	0.647761	24.9036	9.41422e-05	0.00310131	-0.645265	0.647761	14.5388	0.00126933	0.0121638		yes
MSTRG.7558|TraesCS2A02G016500	0	TraesCS2A02G016500	Pectate lyase [Source:UniProtKB/TrEMBL;Acc:A0A1D5TR98]	GO:0046872, GO:0030570, GO:0045490	IPR002022, IPR011050, IPR012334, IPR018082	PF00544	PF00544:Pectate lyase	IPR002022:Pectate lyase	GO:0005506,GO:0016705,GO:0020037,GO:0055114		DOWN						0.589144	4.18058	24.8848	9.45275e-05	0.00311093	0.198189	4.18058	2.83115	0.109676	0.265758		yes
MSTRG.48708|TraesCS7A02G118900	0	TraesCS7A02G118900		GO:0016021, GO:0005524, GO:0042626, GO:0055085, GO:0016887	IPR003439, IPR003593, IPR011527, IPR017871, IPR027417, IPR036640	PF00005, PF00664	PF00005:ABC transporter, PF00664:ABC transporter transmembrane region	IPR003439:ABC transporter-like, IPR011527:ABC transporter type 1, transmembrane domain	GO:0016787		UP			Yes			0.910775	8.62844	24.9567	9.49747e-05	0.00312257	0.967829	8.62844	28.0969	4.94e-05	0.00108709		yes
TraesCS2D02G005400		TraesCS2D02G005400		GO:0020037, GO:0004497, GO:0005506, GO:0016705, GO:0055114	IPR001128, IPR002401, IPR017972, IPR036396	PF00067	PF00067:Cytochrome P450	IPR001128:Cytochrome P450	GO:0005515		UP	yes					0.996037	-0.207765	24.8496	9.52545e-05	0.00312869	1.86926	-0.207765	86.6821	2.6e-08	2.35e-06		yes
MSTRG.32752|TraesCS5A02G058400	0	TraesCS5A02G058400			IPR001810, IPR032675, IPR036047	PF00646	PF00646:F-box domain	IPR001810:F-box domain	GO:0016491,GO:0055114		DOWN						0.373759	4.60388	24.8387	9.54814e-05	0.00313307	-0.109921	4.60388	2.16071	0.158802	0.336865		yes
TraesCS2A02G146600		TraesCS2A02G146600	Similar to Isoform 2 of Heat stress transcription factor B-4b [Source: Projected from Oryza sativa (Os07g0640900)]		IPR000232, IPR027725, IPR036388, IPR036390	PF00447	PF00447:HSF-type DNA-binding	IPR000232:Heat shock factor (HSF)-type, DNA-binding	GO:0004499,GO:0050660,GO:0050661,GO:0055114		UP						-0.664296	2.01395	24.8304	9.56524e-05	0.0031356	-0.0704232	2.01395	0.274846	0.60648	0.763852		yes
MSTRG.16308|TraesCS2D02G501800	0	TraesCS2D02G501800		GO:0005096, GO:0005829, GO:0009611, GO:0009651, GO:1902479, GO:1901002	IPR000008	PF00168	PF00168:C2 domain	IPR000008:C2 domain	GO:0004672,GO:0005524,GO:0006468		UP						0.811066	2.05933	24.785	9.66043e-05	0.0031614	1.3257	2.05933	62.3762	2.89e-07	1.79e-05		yes
MSTRG.1381|TraesCS1A02G243700	0	TraesCS1A02G243700	Probable transmembrane GTPase FZO-like, chloroplastic [Source:Projected from Arabidopsis thaliana (AT1G03160) UniProtKB/Swiss-Prot;Acc:Q1KPV0]		IPR005225, IPR006073, IPR013785, IPR027417	PF01926	PF01926:50S ribosome-binding GTPase	IPR006073:GTP binding domain	GO:0005985,GO:0016157		DOWN						0.605475	3.72076	24.7838	9.66287e-05	0.0031614	0.0293054	3.72076	0.0585482	0.811534	0.899688		yes
TraesCS2D02G364300		TraesCS2D02G364300	Serine/threonine-protein kinase [Source:UniProtKB/TrEMBL;Acc:A0A1D5UN73]		IPR000719, IPR000858, IPR001480, IPR003609, IPR008271, IPR011009, IPR017441, IPR024171, IPR036426	PF01453, PF08276	PF00954:S-locus glycoprotein domain, PF08276:PAN-like domain, PF01453:D-mannose binding lectin, PF00069:Protein kinase domain	IPR000858:S-locus glycoprotein domain, IPR003609:PAN/Apple domain, IPR001480:Bulb-type lectin domain, IPR000719:Protein kinase domain	GO:0008375,GO:0016020		DOWN						0.575956	2.4948	24.7669	9.69856e-05	0.00316997	0.251317	2.4948	4.66291	0.0445283	0.146069		yes
TraesCS3D02G383200		TraesCS3D02G383200		GO:0005515	IPR000626, IPR029071	PF00240					UP						-0.851401	2.76372	24.7487	9.74207e-05	0.00318108	-0.0467712	2.76372	0.0744727	0.788032	0.885475		yes
MSTRG.16902|TraesCS3A02G054800	0	TraesCS3A02G054800			IPR006968	PF04884	PF04884:Vitamin B6 photo-protection and homoeostasis	IPR006968:Root UVB sensitive family	GO:0055085		DOWN						0.562313	1.41734	24.5856	0.000100905	0.00328913	0.39324	1.41734	11.8641	0.00288404	0.021737		yes
TraesCS3D02G487300		TraesCS3D02G487300		GO:0005515	IPR004045, IPR004046, IPR010987, IPR036249, IPR036282	PF00043, PF13417	PF13417:Glutathione S-transferase, N-terminal domain, PF00043:Glutathione S-transferase, C-terminal domain	IPR004045:Glutathione S-transferase, N-terminal, IPR004046:Glutathione S-transferase, C-terminal	0		UP		Yes				-0.838776	4.43141	24.672	0.000100927	0.00328913	0.0200153	4.43141	0.0139202	0.907393	0.952114		yes
TraesCS6D02G349700		TraesCS6D02G349700									DOWN						-0.628873	1.0634	24.5077	0.000102642	0.00334176	-0.776771	1.0634	36.4786	1.03e-05	0.000321632		yes
MSTRG.39673|TraesCS5D02G207400		TraesCS5D02G207400	Zinc finger AN1 domain-containing stress-associated protein 12 [Source:Projected from Arabidopsis thaliana (AT3G28210) UniProtKB/Swiss-Prot;Acc:Q67YE6]		IPR000058, IPR035896	PF01428	PF01428:AN1-like Zinc finger	IPR000058:Zinc finger, AN1-type	GO:0004650,GO:0005975		UP						1.97264	0.531143	24.6448	0.000102871	0.00334595	2.51608	0.531143	33.2957	1.87e-05	0.000511959		yes
TraesCS2A02G097200		TraesCS2A02G097200			IPR001005, IPR009057, IPR017930	PF00249	PF00249:Myb-like DNA-binding domain	IPR001005:SANT/Myb domain	GO:0055114		DOWN						0.726163	2.62471	24.4931	0.000102971	0.00334596	0.224997	2.62471	2.32843	0.144368	0.318		yes
MSTRG.24891|TraesCS3D02G417300	0	TraesCS3D02G417300		GO:0006355, GO:0046983	IPR011598, IPR024097, IPR036638	PF00010	PF00010:Helix-loop-helix DNA-binding domain	IPR011598:Myc-type, basic helix-loop-helix (bHLH) domain	GO:0030014		UP						-0.614345	5.78705	24.485	0.000103155	0.00334867	-0.077966	5.78705	0.392897	0.538631	0.714127		yes
MSTRG.28103|TraesCS4B02G033600		TraesCS4B02G033600			IPR001929, IPR006045, IPR011051, IPR014710, IPR019780	PF00190	PF00190:Cupin	IPR006045:Cupin 1	GO:0016491,GO:0055114, GO:0016616,GO:0055114		UP						0.827528	5.01091	24.5649	0.000103309	0.00335042	2.22966	5.01091	163.185	1.94e-10	3.56e-08		yes
MSTRG.1286|TraesCS1A02G225700	0	TraesCS1A02G225700			IPR011016, IPR013083, IPR022143, IPR033275	PF12428, PF12906	PF12906:RING-variant domain	IPR011016:Zinc finger, RING-CH-type	GO:0003676		UP						-0.652694	3.13337	24.4076	0.000104924	0.00339949	-0.348835	3.13337	6.95309	0.016724	0.074157		yes
MSTRG.16630|TraesCS2D02G584900	0	TraesCS2D02G584900	Tubby-like F-box protein [Source:UniProtKB/TrEMBL;Acc:A0A1D5US03]		IPR000007, IPR001810, IPR018066, IPR025659, IPR036047	PF00646, PF01167	PF00646:F-box domain, PF01167:Tub family	IPR001810:F-box domain, IPR000007:Tubby, C-terminal	GO:0003676, GO:0003676,GO:0008270		UP						-0.376732	6.32522	24.3958	0.000105196	0.00340501	-0.066515	6.32522	0.757476	0.395551	0.595904		yes
MSTRG.27164|TraesCS4A02G293000	0	TraesCS4A02G293000	Low temperature-responsive RNA-binding protein [Source:UniProtKB/TrEMBL;Acc:M4VSR0]	GO:0003676, GO:0003723, GO:0005634, GO:0003729, GO:1990904, GO:0051252, GO:0006397	IPR000504, IPR012677, IPR035979	PF00076	PF00076:RNA recognition motif. (a.k.a. RRM, RBD, or RNP domain)	IPR000504:RNA recognition motif domain	GO:0004061,GO:0019441		UP						-1.29432	1.29708	24.4468	0.000105321	0.0034053	-0.848585	1.29708	10.3407	0.00480338	0.0311074		yes
MSTRG.47610|TraesCS6D02G270900		TraesCS6D02G270900			IPR011598, IPR036638	PF00010	PF00010:Helix-loop-helix DNA-binding domain	IPR011598:Myc-type, basic helix-loop-helix (bHLH) domain	GO:0005789,GO:0006506		UP						-0.656973	4.58886	24.3866	0.000105409	0.0034053	-0.201885	4.58886	2.31339	0.145595	0.31967		yes
TraesCS6D02G217800		TraesCS6D02G217800			IPR001471, IPR016177, IPR036955	PF00847	PF00847:AP2 domain	IPR001471:AP2/ERF domain	0		DOWN						1.33492	-0.252579	24.3813	0.000105532	0.00340599	-0.175476	-0.252579	0.401766	0.534132	0.710863		yes
MSTRG.46355|TraesCS6D02G061000		TraesCS6D02G061000									DOWN						1.43953	6.01479	25.1297	0.000105843	0.00341271	1.2345	6.01479	18.6805	0.00045995	0.00573504		yes
MSTRG.48408|TraesCS7A02G034500	0	TraesCS7A02G034500			IPR004045, IPR010987, IPR036249, IPR036282	PF13417	PF13417:Glutathione S-transferase, N-terminal domain	IPR004045:Glutathione S-transferase, N-terminal	GO:0005515		UP		Yes				0.80811	5.94749	24.4244	0.000106522	0.00343131	1.11953	5.94749	46.1806	2.36e-06	9.96e-05		yes
MSTRG.24647|TraesCS3D02G368000	0	TraesCS3D02G368000			IPR001005, IPR006447, IPR009057, IPR017930	PF00249	PF00249:Myb-like DNA-binding domain	IPR001005:SANT/Myb domain	GO:0004672,GO:0006468		DOWN						0.701938	3.87295	24.1441	0.000111203	0.00357865	0.610688	3.87295	17.9082	0.000499131	0.00609392		yes
TraesCS2A02G190500		TraesCS2A02G190500			IPR000210, IPR011333, IPR027356	PF03000	PF03000:NPH3 family	IPR027356:NPH3 domain	GO:0005524,GO:0016021,GO:0042626,GO:0055085, GO:0005524,GO:0016887		UP						-0.776236	3.45722	24.1388	0.000111524	0.00358318	-0.0835295	3.45722	0.277959	0.604468	0.762237		yes
MSTRG.7966|TraesCS2A02G125600	0	TraesCS2A02G125600			IPR001279, IPR036866	PF00753, PF13370	PF13370:4Fe-4S single cluster domain of Ferredoxin I, PF00753:Metallo-beta-lactamase superfamily	IPR001279:Metallo-beta-lactamase	GO:0005975,GO:0016758,GO:0030259, GO:0016758		DOWN						0.817791	0.763217	24.1297	0.000111559	0.00358318	0.558484	0.763217	11.3577	0.00340058	0.0243814		yes
MSTRG.16822|TraesCS3A02G035300	0	TraesCS3A02G035300			IPR002347, IPR020904, IPR036291	PF13561	PF13561:Enoyl-(Acyl carrier protein) reductase				UP						2.18536	1.49823	24.691	0.000112261	0.00360229	2.32066	1.49823	24.5648	0.00011532	0.00207078		yes
MSTRG.48952|TraesCS7A02G180900	0	TraesCS7A02G180900			IPR001471, IPR016177, IPR036955	PF00847					UP						-0.769864	5.61881	24.1135	0.000113826	0.00364898	-0.167466	5.61881	1.13525	0.300792	0.50339		yes
MSTRG.32859|TraesCS5A02G080800	0	TraesCS5A02G080800			IPR012552	PF08137	PF08137:DVL family	IPR012552:DVL	GO:0008168		UP						-1.19799	1.18537	24.0355	0.000114001	0.00365108	-1.08521	1.18537	18.5022	0.000427861	0.00542401		yes
TraesCS7D02G127900		TraesCS7D02G127900	Auxin-responsive protein [Source:UniProtKB/TrEMBL;Acc:A0A1D6SAW9]		IPR000270, IPR003311, IPR033389	PF02309	PF02309:AUX/IAA family	IPR033389:AUX/IAA domain	0		DOWN						-0.832176	2.59084	24.0154	0.000114424	0.00366112	-0.942846	2.59084	31.134	2.67e-05	0.000687375		yes
TraesCS6D02G382600		TraesCS6D02G382600			IPR004883	PF03195					UP						-0.809009	6.77255	24.0837	0.000114821	0.0036703	-0.339853	6.77255	4.23919	0.054336	0.167455		yes
TraesCS2D02G202600		TraesCS2D02G202600		GO:0016021, GO:0005524, GO:0004672, GO:0006468	IPR000719, IPR011009, IPR013210, IPR017441, IPR032675	PF00069, PF08263	PF08263:Leucine rich repeat N-terminal domain, PF00069:Protein kinase domain	IPR013210:Leucine-rich repeat-containing N-terminal, plant-type, IPR000719:Protein kinase domain	GO:0016020,GO:0022857,GO:0055085		UP						-1.16793	0.0569565	23.981	0.000115302	0.00368217	-0.851718	0.0569565	12.0056	0.00275583	0.0210317		yes
MSTRG.14602										0	UP						-2.07211	2.32453	24.7944	0.000117286	0.00374195	0.186431	2.32453	0.220683	0.64454	0.791119	yes
TraesCS7A02G373000		TraesCS7A02G373000		GO:0020037, GO:0004497, GO:0005506, GO:0016705, GO:0055114	IPR001128, IPR002401, IPR017972, IPR036396	PF00067	PF00067:Cytochrome P450	IPR001128:Cytochrome P450	0		UP						-0.735421	2.51452	23.8986	0.000117434	0.00374311	-0.52158	2.51452	12.1044	0.00267014	0.0205562		yes
MSTRG.35831|TraesCS5B02G080200	0	TraesCS5B02G080200		GO:0005515	IPR000626, IPR019954, IPR019956, IPR029071	PF00240	PF00240:Ubiquitin family	IPR000626:Ubiquitin-like domain	GO:0005524,GO:0016301,GO:0016310		DOWN						0.623461	4.38234	23.8745	0.000118067	0.00375969	0.198963	4.38234	2.43643	0.135914	0.305029		yes
TraesCS4A02G207500		TraesCS4A02G207500			IPR013087						DOWN						-0.675576	3.64117	23.8567	0.000118537	0.00377105	-0.718689	3.64117	26.5921	6.57e-05	0.00135762		yes
MSTRG.47787|TraesCS6D02G300800		TraesCS6D02G300800			IPR002048, IPR011992, IPR018247	PF13202	PF13202:EF hand	IPR002048:EF-hand domain	GO:0004672,GO:0005524,GO:0006468, GO:0048544		UP						-1.14381	-0.221698	23.8501	0.000118711	0.003773	-0.0331175	-0.221698	0.0201344	0.888735	0.942125		yes
MSTRG.39622|TraesCS5D02G198600	0	TraesCS5D02G198600			IPR001279, IPR036866	PF12706	PF12706:Beta-lactamase superfamily domain	IPR001279:Metallo-beta-lactamase	GO:0016620,GO:0055114		DOWN						0.582545	1.78127	23.8439	0.000118875	0.00377461	0.387785	1.78127	10.6734	0.00427119	0.0285922		yes
TraesCS3D02G367200		TraesCS3D02G367200		GO:0016491, GO:0071949, GO:0055114, GO:0050660	IPR006093, IPR006094, IPR012951, IPR016166, IPR016167, IPR036318	PF01565, PF08031	PF08031:Berberine and berberine like, PF01565:FAD binding domain	IPR012951:Berberine/berberine-like, IPR006094:FAD linked oxidase, N-terminal	0		UP						0.729169	4.00818	23.8293	0.000119263	0.00378333	1.4901	4.00818	95.6564	1.23e-08	1.25e-06		yes
MSTRG.9998|TraesCS2A02G453800|TraesCS2A02G453900	0;0										UP						-0.955765	1.8439	23.8185	0.000119552	0.0037889	0.27807	1.8439	2.00971	0.173333	0.356221
MSTRG.31629|TraesCS4D02G209000	0	TraesCS4D02G209000			IPR012552	PF08137	PF08137:DVL family	IPR012552:DVL	GO:0005484,GO:0006890		UP						-0.549404	4.55375	23.8031	0.000119964	0.00379836	-0.00800813	4.55375	0.00501595	0.944317	0.97257		yes
MSTRG.1746|TraesCS1A02G305600		TraesCS1A02G305600									DOWN						0.801614	0.139787	23.7979	0.000120103	0.00379916	0.592527	0.139787	12.4631	0.00238307	0.0189398		yes	2.10.1.1
MSTRG.44155										0	DOWN						1.44126	1.3143	23.8716	0.00012045	0.00380655	0.669169	1.3143	5.31899	0.0332618	0.119625	yes
TraesCS4A02G224800		TraesCS4A02G224800		GO:0016021, GO:0005524, GO:0004672, GO:0006468, GO:0005515	IPR000719, IPR001611, IPR003591, IPR008271, IPR011009, IPR013210, IPR032675	PF08263, PF13855	PF08263:Leucine rich repeat N-terminal domain, PF00069:Protein kinase domain, PF13855:Leucine rich repeat	IPR013210:Leucine-rich repeat-containing N-terminal, plant-type, IPR000719:Protein kinase domain, IPR001611:Leucine-rich repeat	0		DOWN						-0.407403	4.12911	23.7772	0.000120658	0.00380952	-0.61589	4.12911	53.7696	8.16e-07	4.22e-05		yes
MSTRG.41826|TraesCS6A02G087800	0	TraesCS6A02G087800			IPR000626, IPR019954, IPR019956, IPR029071	PF00240	PF00240:Ubiquitin family	IPR000626:Ubiquitin-like domain	GO:0004672,GO:0005524,GO:0006468		DOWN						0.957831	2.05423	23.7685	0.000120894	0.00381335	0.659641	2.05423	11.1908	0.00359301	0.0252995		yes
MSTRG.34655|TraesCS5A02G401200	0	TraesCS5A02G401200			IPR013087, IPR036236	PF13912	PF13912:C2H2-type zinc finger				DOWN						1.80745	2.68203	24.5242	0.000121106	0.00381644	0.862872	2.68203	5.37248	0.0331805	0.119433		yes
MSTRG.49025|TraesCS7A02G196000	0	TraesCS7A02G196000									UP						2.24288	1.44241	24.3244	0.000122211	0.00384762	2.82184	1.44241	31.9006	2.77e-05	0.000701202		yes	4.1.1.19
TraesCS3D02G238600		TraesCS3D02G238600			IPR001471, IPR016177, IPR036955	PF00847	PF00847:AP2 domain	IPR001471:AP2/ERF domain	0		DOWN						-0.843772	1.68453	23.7121	0.000122427	0.0038508	-1.05197	1.68453	35.3498	1.25e-05	0.000374091		yes
MSTRG.10423|TraesCS2A02G539300	0	TraesCS2A02G539300			IPR006121, IPR036163	PF00403					UP						1.00714	2.2323	23.6838	0.000124074	0.00389895	1.82426	2.2323	72.1882	1.03e-07	7.7e-06		yes
MSTRG.3805										0	DOWN						0.843322	1.07017	23.6389	0.000124453	0.00390716	0.629212	1.07017	12.8882	0.00208655	0.0172677	yes
MSTRG.39034|TraesCS5D02G114300	0	TraesCS5D02G114300		GO:0016021, GO:0022857, GO:0016020, GO:0055085	IPR003663, IPR005828, IPR005829, IPR020846, IPR036259	PF00083	PF00083:Sugar (and other) transporter	IPR005828:Major facilitator, sugar transporter-like	GO:0046983		UP						-0.693784	2.03796	23.581	0.000126078	0.00395448	-0.250005	2.03796	3.0836	0.096045	0.243383		yes
MSTRG.46817|TraesCS6D02G158200		TraesCS6D02G158200			IPR025322	PF14009					DOWN						1.76603	2.8958	24.3411	0.0001269	0.00397653	1.7405	2.8958	21.4307	0.000241237	0.00357704		yes
MSTRG.13264|TraesCS2B02G525500	0	TraesCS2B02G525500	Molybdopterin biosynthesis protein CNX1 [Source:Projected from Arabidopsis thaliana (AT5G20990) UniProtKB/Swiss-Prot;Acc:Q39054]	GO:0006777, GO:0032324	IPR001453, IPR005110, IPR005111, IPR008284, IPR036135, IPR036425, IPR036688, IPR038987	PF03453, PF03454	PF03454:MoeA C-terminal region (domain IV), PF00994:Probable molybdopterin binding domain, PF03453:MoeA N-terminal region (domain I and II)	IPR005111:MoeA, C-terminal, domain IV, IPR001453:MoaB/Mog domain, IPR005110:MoeA, N-terminal and linker domain	GO:0016020,GO:0022857,GO:0055085		DOWN						0.420602	2.92933	23.5323	0.000127466	0.0039905	0.376194	2.92933	18.761	0.000400093	0.00516012		yes
MSTRG.13841|TraesCS2D02G055300	0	TraesCS2D02G055300	Sulfotransferase [Source:UniProtKB/TrEMBL;Acc:A0A1D5UXW7]		IPR000863, IPR027417	PF00685	PF00685:Sulfotransferase domain	IPR000863:Sulfotransferase domain	GO:0043190		DOWN						0.753303	2.43916	23.4683	0.000129314	0.00404459	-0.129069	2.43916	0.662252	0.426375	0.623306		yes
MSTRG.40595|TraesCS5D02G388800	0	TraesCS5D02G388800		GO:0046872, GO:0016491, GO:0016702, GO:0055114, GO:0031408, GO:0005515	IPR000907, IPR001024, IPR001246, IPR013819, IPR020833, IPR020834, IPR027433, IPR036226, IPR036392, IPR042057	PF00305, PF01477	PF01477:PLAT/LH2 domain, PF00305:Lipoxygenase	IPR001024:PLAT/LH2 domain, IPR013819:Lipoxygenase, C-terminal	GO:0004427,GO:0009678,GO:0016020,GO:1902600		DOWN						0.821374	1.48207	23.4541	0.000129731	0.00405382	0.157776	1.48207	0.845637	0.36992	0.572075		yes
MSTRG.48413|TraesCS7A02G038400		TraesCS7A02G038400		GO:0016021	IPR026961	PF13962	PF13962:Domain of unknown function	IPR026961:PGG domain	GO:0005506,GO:0016705,GO:0020037,GO:0055114		UP						0.812342	5.40576	23.4705	0.000131666	0.0041103	0.986364	5.40576	34.138	1.59e-05	0.000451788		yes
TraesCS6D02G295000		TraesCS6D02G295000			IPR003245, IPR008972, IPR039391	PF02298	PF02298:Plastocyanin-like domain	IPR003245:Phytocyanin domain	0		UP						-0.710907	4.44105	23.3916	0.000131785	0.0041103	-0.101388	4.44105	0.474467	0.499707	0.684247		yes
MSTRG.48527|TraesCS7A02G069300	0	TraesCS7A02G069300	Arginine decarboxylase [Source:UniProtKB/TrEMBL;Acc:A0A341XYT3]		IPR000183, IPR002985, IPR009006, IPR022644, IPR022653, IPR029066	PF02784	PF02784:Pyridoxal-dependent decarboxylase, pyridoxal binding domain	IPR022644:Orn/DAP/Arg decarboxylase 2, N-terminal	GO:0004601,GO:0006979,GO:0020037,GO:0055114		DOWN						1.14284	6.00759	23.7659	0.000132803	0.00413819	0.583513	6.00759	6.34659	0.0217756	0.0888145		yes
TraesCS5A02G477300		TraesCS5A02G477300			IPR013087, IPR036236	PF13912	PF13912:C2H2-type zinc finger				DOWN						2.95817	0.87647	24.0985	0.000133538	0.00415186	1.56228	0.87647	5.68787	0.0290283	0.108699		yes
MSTRG.2317|TraesCS1A02G425100	0	TraesCS1A02G425100		GO:0009627, GO:0009611, GO:0009694, GO:0009864, GO:0080123, GO:0009585, GO:0031348, GO:0070566, GO:2000377, GO:0010119, GO:0009640, GO:0005773, GO:0010193	IPR004993, IPR031110	PF03321	PF03321:GH3 auxin-responsive promoter	IPR004993:GH3 family	GO:0016788		DOWN						0.691186	3.49007	23.3253	0.000133555	0.00415186	0.283931	3.49007	3.92218	0.0631086	0.184968		yes
MSTRG.35138|TraesCS5A02G494200	0	TraesCS5A02G494200	Beta-carotene hydroxylase A2 [Source:UniProtKB/TrEMBL;Acc:K7Y3B0]		IPR006694	PF04116	PF04116:Fatty acid hydroxylase superfamily	IPR006694:Fatty acid hydroxylase	GO:0005515		UP						1.16277	4.12703	23.6941	0.000133614	0.00415186	2.1939	4.12703	76.9825	8.05e-08	6.26e-06		yes
TraesCS6D02G007400		TraesCS6D02G007400			IPR032710						UP						1.11003	6.27432	23.6805	0.000134016	0.00415848	1.77628	6.27432	58.0914	5.82e-07	3.16e-05		yes
MSTRG.33443|TraesCS5A02G167100	0	TraesCS5A02G167100			IPR001841, IPR013083	PF13639	PF13639:Ring finger domain	IPR001841:Zinc finger, RING-type	GO:0016301, GO:0004143,GO:0007205		DOWN						1.13877	1.75184	23.3525	0.000134076	0.00415848	0.209158	1.75184	0.794247	0.384593	0.585735		yes
TraesCS6D02G146600		TraesCS6D02G146600			IPR000315, IPR006734	PF04640	PF04640:PLATZ transcription factor	IPR006734:Protein of unknown function DUF597	0		DOWN						0.634541	5.98264	23.2872	0.000134712	0.00417431	0.387563	5.98264	8.75712	0.00838083	0.0459769		yes
TraesCS2A02G253600		TraesCS2A02G253600			IPR002136, IPR013000, IPR023574, IPR025755	PF00573, PF14374	PF00573:Ribosomal protein L4/L1 family, PF14374:60S ribosomal protein L4 C-terminal domain	IPR002136:Ribosomal protein L4/L1e, IPR025755:60S ribosomal protein L4, C-terminal domain	GO:0005515		UP						-0.759993	3.07365	23.2714	0.000135192	0.00418532	-0.534397	3.07365	11.4216	0.0033301	0.0240516		yes	2.4.1.12
TraesCS7A02G031800		TraesCS7A02G031800		GO:0020037, GO:0005506, GO:0016705, GO:0055114	IPR001128, IPR017972, IPR036396	PF00067	PF00067:Cytochrome P450	IPR001128:Cytochrome P450	0		DOWN						1.107	0.39335	23.2397	0.000136166	0.00421157	1.04947	0.39335	19.7689	0.000310243	0.00430909		yes
MSTRG.16713|TraesCS3A02G003900	0	TraesCS3A02G003900		GO:0016021, GO:0005524, GO:0004672, GO:0006468	IPR000719, IPR008271, IPR011009, IPR017441	PF00069	PF00069:Protein kinase domain	IPR000719:Protein kinase domain	GO:0016192,GO:0030008		DOWN						0.695166	3.12728	23.1566	0.000138757	0.00428774	0.447014	3.12728	9.51113	0.00638564	0.0380157		yes
MSTRG.49316|TraesCS7A02G248500	0	TraesCS7A02G248500			IPR005175, IPR017956, IPR039605	PF03479	PF03479:Plants and Prokaryotes Conserved (PCC) domain	IPR005175:PPC domain	GO:0043531		UP						-0.307942	5.96247	23.1419	0.000139221	0.0042981	-0.206037	5.96247	10.3306	0.00479941	0.0310974		yes
TraesCS2A02G177500		TraesCS2A02G177500		GO:0003824, GO:0050662	IPR001509, IPR036291	PF01370	PF01370:NAD dependent epimerase/dehydratase family	IPR001509:NAD-dependent epimerase/dehydratase	GO:0008612		DOWN						0.784489	3.70711	23.1627	0.000139516	0.00430284	0.122881	3.70711	0.565033	0.461957	0.653781		yes
TraesCS7A02G038500		TraesCS7A02G038500			IPR026961	PF13962	PF13962:Domain of unknown function	IPR026961:PGG domain	0		DOWN						1.01913	3.36101	23.2787	0.000139632	0.00430284	0.526625	3.36101	6.26091	0.0223191	0.0902818		yes
MSTRG.50069|TraesCS7A02G361300	0	TraesCS7A02G361300			IPR008480, IPR025520	PF05553, PF14364	PF14364:Domain of unknown function (DUF4408), PF05553:Cotton fibre expressed protein	IPR025520:Domain of unknown function DUF4408, IPR008480:Protein of unknown function DUF761, plant	GO:0005506,GO:0016705,GO:0020037,GO:0055114		DOWN						0.814137	6.56207	23.1414	0.000141736	0.00436208	0.595975	6.56207	12.4939	0.00238001	0.018929		yes
MSTRG.8189|TraesCS2A02G167300	0	TraesCS2A02G167300			IPR001841, IPR013083	PF13639	PF13639:Ring finger domain	IPR001841:Zinc finger, RING-type	GO:0030001,GO:0046872		DOWN						1.4985	0.596428	23.0883	0.000141816	0.00436208	0.515468	0.596428	2.43619	0.135972	0.305092		yes
MSTRG.1458|TraesCS1A02G255100	0	TraesCS1A02G255100	GID1 protein [Source:UniProtKB/TrEMBL;Acc:I7HQ39]	GO:0016787, GO:0010331, GO:0005634, GO:0005737, GO:0009056, GO:0009939, GO:0010325, GO:0048444	IPR013094, IPR029058, IPR033140	PF07859	PF07859:alpha/beta hydrolase fold	IPR013094:Alpha/beta hydrolase fold-3	GO:0003857,GO:0006631,GO:0016491,GO:0055114, GO:0003824		UP						-0.376003	7.48875	23.0559	0.000141969	0.00436278	-0.258998	7.48875	10.9128	0.00394103	0.0269856		yes
MSTRG.8231|TraesCS2A02G172700	0	TraesCS2A02G172700			IPR001611, IPR032675	PF14580	PF14580:Leucine-rich repeat				UP						-0.491833	4.58365	23.0349	0.000142649	0.00437965	-0.291618	4.58365	8.04289	0.0109383	0.0552273		yes
MSTRG.10425|TraesCS2A02G539400	0	TraesCS2A02G539400		GO:0046872, GO:0030001	IPR036163						DOWN						1.15976	3.75334	23.361	0.000142922	0.00438399	0.857049	3.75334	12.4912	0.00244767	0.0193108		yes
MSTRG.34974|TraesCS5A02G459400	0	TraesCS5A02G459400	Cellulose synthase [Source:UniProtKB/TrEMBL;Acc:A0A341V984]		IPR005150, IPR013083, IPR027934, IPR029044	PF03552, PF14569	PF14569:Zinc-binding RING-finger, PF03552:Cellulose synthase	IPR027934:Cellulose synthase, RING-type zinc finger, IPR005150:Cellulose synthase	GO:0005515, GO:0004672,GO:0005524,GO:0006468		DOWN						0.436134	5.87646	23.0119	0.0001434	0.00439461	0.093553	5.87646	1.06835	0.314973	0.517962		yes
MSTRG.40629|TraesCS5D02G394400	0	TraesCS5D02G394400									UP						-0.628716	2.66722	22.9683	0.000144833	0.00443446	-0.192974	2.66722	2.13578	0.161094	0.339701		yes
TraesCS2D02G477900		TraesCS2D02G477900									DOWN						0.886191	0.640996	22.9484	0.000145491	0.00445053	0.675204	0.640996	12.744	0.00218228	0.0177537		yes	2.7.11.1
TraesCS4D02G068800		TraesCS4D02G068800	Protein DETOXIFICATION [Source:UniProtKB/TrEMBL;Acc:W5ETZ0]	GO:0016021, GO:0016020, GO:0055085, GO:0015238, GO:0015297, GO:0042910	IPR002528	PF01554	PF01554:MatE	IPR002528:Multi antimicrobial extrusion protein	0		DOWN						0.593915	2.73615	22.9209	0.000146406	0.00447068	0.417669	2.73615	11.3249	0.00343748	0.0245707		yes
MSTRG.35284|TraesCS5A02G521200	0	TraesCS5A02G521200			IPR001597, IPR015421, IPR015422, IPR015424, IPR023603	PF01212	PF01212:Beta-eliminating lyase	IPR001597:Aromatic amino acid beta-eliminating lyase/threonine aldolase	GO:0015074		UP						1.75635	0.36096	22.9893	0.000146417	0.00447068	2.49379	0.36096	40.3447	5.62e-06	0.000197842		yes
TraesCS4D02G351700		TraesCS4D02G351700			IPR002347, IPR036291	PF00106	PF00106:short chain dehydrogenase	IPR002347:Short-chain dehydrogenase/reductase SDR	0		UP						-0.681354	3.96738	22.8966	0.000147222	0.00449001	-0.238615	3.96738	2.76234	0.113782	0.272749		yes	2.7.11.1
MSTRG.33887|TraesCS5A02G245200	0	TraesCS5A02G245200			IPR006869, IPR025757	PF04784, PF14389	PF04784:Protein of unknown function, DUF547, PF14389:Leucine-zipper of ternary complex factor MIP1	IPR006869:Domain of unknown function DUF547, IPR025757:Ternary complex factor MIP1, leucine-zipper	GO:0000786,GO:0003677		UP						-0.775478	1.63049	22.8937	0.000147319	0.00449001	-0.706503	1.63049	18.8622	0.000389877	0.00506552		yes
MSTRG.9079|TraesCS2A02G290600	0	TraesCS2A02G290600									UP						-0.919404	6.81071	23.0254	0.000147891	0.00450334	0.394518	6.81071	4.16815	0.0562875	0.171538		yes
MSTRG.7553|TraesCS2A02G013200		TraesCS2A02G013200			IPR001128, IPR002403, IPR017972, IPR036396, IPR002401	PF00067	PF00067:Cytochrome P450	IPR001128:Cytochrome P450	GO:0005515		UP						-0.537048	2.28587	22.8689	0.000148157	0.00450403	-0.463486	2.28587	16.6499	0.000699083	0.00789191		yes
MSTRG.5085|TraesCS1D02G004700	0	TraesCS1D02G004700	Phospholipid-transporting ATPase [Source:UniProtKB/TrEMBL;Acc:A0A1D5T1I0]	GO:0016021, GO:0005524, GO:0000166, GO:0000287, GO:0004012, GO:0015914, GO:0140326	IPR001757, IPR006539, IPR008250, IPR018303, IPR023214, IPR023298, IPR023299, IPR032630, IPR032631, IPR036412	PF16209, PF16212	PF00122:E1-E2 ATPase, PF16212:Phospholipid-translocating P-type ATPase C-terminal, PF13246:Cation transport ATPase (P-type), PF16209:Phospholipid-translocating ATPase N-terminal	IPR032630:P-type ATPase, C-terminal, IPR032631:P-type ATPase, N-terminal	GO:0003676,GO:0005524		DOWN						1.21879	5.75471	23.3445	0.000148184	0.00450403	0.678273	5.75471	7.42021	0.0142569	0.0663428		yes
TraesCS6D02G105100		TraesCS6D02G105100			IPR002182, IPR027417, IPR038005, IPR041118	PF00931, PF18052	PF00931:NB-ARC domain, PF18052:Rx N-terminal domain	IPR002182:NB-ARC, IPR041118:Rx, N-terminal	0		UP						-0.765439	1.90287	22.8593	0.000148482	0.00450901	-0.0130993	1.90287	0.00654326	0.93642	0.967919		yes
TraesCS5A02G475100		TraesCS5A02G475100		GO:0004867, GO:0009611	IPR000864, IPR036354	PF00280	PF00280:Potato inhibitor I family	IPR000864:Proteinase inhibitor I13, potato inhibitor I	0		UP						1.01723	1.09694	22.8452	0.000148964	0.00451952	2.84108	1.09694	155.286	2.66e-10	4.63e-08		yes
TraesCS3D02G220800		TraesCS3D02G220800									UP						1.98437	4.38658	23.9752	0.000149643	0.00453602	2.6829	4.38658	39.4786	9.64e-06	0.000305459		yes
MSTRG.35124|TraesCS5A02G492000	0	TraesCS5A02G492000	Non-specific serine/threonine protein kinase [Source:UniProtKB/TrEMBL;Acc:A0A1D5YI73]		IPR000719, IPR004041, IPR008271, IPR011009, IPR017441, IPR018451	PF00069, PF03822	PF03822:NAF domain, PF00069:Protein kinase domain	IPR004041:NAF domain, IPR000719:Protein kinase domain	GO:0000184		UP						-0.376337	4.24038	22.7998	0.000150518	0.00454933	0.113693	4.24038	2.05178	0.169126	0.35066		yes
MSTRG.16584|TraesCS2D02G571700	0	TraesCS2D02G571700		GO:0016021	IPR000008, IPR013583, IPR035892	PF00168, PF08372	PF08372:Plant phosphoribosyltransferase C-terminal, PF00168:C2 domain	IPR013583:Phosphoribosyltransferase C-terminal, IPR000008:C2 domain	GO:0000786,GO:0003677		UP						0.572854	1.64975	22.7949	0.000150689	0.00454933	0.630776	1.64975	27.5302	5.42e-05	0.00117617		yes
MSTRG.4020|TraesCS1B02G271300|TraesCS1B02G271400	0;0										UP						-1.39675	0.813414	22.8238	0.000150706	0.00454933	-0.124614	0.813414	0.186297	0.671143	0.810603
TraesCS3A02G323500		TraesCS3A02G323500	Serine/threonine-protein kinase [Source:UniProtKB/TrEMBL;Acc:A0A1D5V5S0]	GO:0016021, GO:0005524, GO:0004672, GO:0004674, GO:0048544, GO:0006468	IPR000719, IPR000858, IPR001245, IPR001480, IPR003609, IPR008271, IPR011009, IPR024171, IPR036426	PF07714, PF08276	PF01453:D-mannose binding lectin, PF08276:PAN-like domain, PF00954:S-locus glycoprotein domain, PF07714:Protein tyrosine kinase	IPR001480:Bulb-type lectin domain, IPR003609:PAN/Apple domain, IPR000858:S-locus glycoprotein domain, IPR001245:Serine-threonine/tyrosine-protein kinase, catalytic domain	GO:0004601,GO:0006979,GO:0020037,GO:0055114		UP						-0.74548	1.75893	22.7935	0.000150737	0.00454933	-0.371934	1.75893	5.70483	0.0280537	0.106091		yes
MSTRG.33838|TraesCS5A02G235300	0	TraesCS5A02G235300	Hexosyltransferase [Source:UniProtKB/TrEMBL;Acc:A0A1D5YGB8]		IPR002659, IPR025298	PF01762, PF13334	PF01762:Galactosyltransferase, PF13334:Domain of unknown function (DUF4094)	IPR002659:Glycosyl transferase, family 31, IPR025298:Domain of unknown function DUF4094	GO:0016747		DOWN						0.590503	1.69855	22.7927	0.000150764	0.00454933	-0.211229	1.69855	2.81405	0.110679	0.267404		yes
TraesCS4D02G120200		TraesCS4D02G120200		GO:0003700, GO:0003677, GO:0006355	IPR001471, IPR016177, IPR036955	PF00847	PF00847:AP2 domain	IPR001471:AP2/ERF domain	0		DOWN						-0.500397	4.13702	22.7606	0.000151878	0.00457881	-0.702507	4.13702	44.5601	2.88e-06	0.000115637		yes
TraesCS3D02G015800		TraesCS3D02G015800									DOWN						0.944854	1.09483	22.605	0.000157406	0.00474119	0.76415	1.09483	14.5217	0.00127567	0.0121924		yes
MSTRG.39882|TraesCS5D02G242800	0	TraesCS5D02G242800			IPR000223, IPR015927, IPR019756, IPR019757, IPR036286, IPR019533, IPR019758	PF00717, PF10502	PF10502:Signal peptidase, peptidase S26	IPR019533:Peptidase S26	GO:0005525, GO:0003924,GO:0005525		DOWN						0.61615	4.16953	22.5921	0.000157873	0.00475098	0.572056	4.16953	19.2635	0.000352125	0.00470683		yes	3.1.1.14
TraesCS5A02G239200		TraesCS5A02G239200									DOWN						-0.604035	3.95091	22.5709	0.000158647	0.00476998	-0.631501	3.95091	24.2392	0.000108891	0.00198548		yes
MSTRG.47100|TraesCS6D02G191500	0	TraesCS6D02G191500			IPR000719, IPR001220, IPR008271, IPR011009, IPR013320, IPR017441	PF00069, PF00139	PF00069:Protein kinase domain, PF00139:Legume lectin domain	IPR000719:Protein kinase domain, IPR001220:Legume lectin domain	GO:0043015		UP						1.20673	2.12611	22.692	0.000158897	0.0047732	1.46534	2.12611	31.2537	2.72e-05	0.000693366		yes
TraesCS6D02G348100		TraesCS6D02G348100		GO:0008083	IPR039337						UP						-1.38702	2.60824	22.9436	0.000159331	0.00477762	-1.21211	2.60824	17.7151	0.000561301	0.00667249		yes
MSTRG.32301|TraesCS4D02G324800	0	TraesCS4D02G324800			IPR000778, IPR002048, IPR011992, IPR013112, IPR013121, IPR013130, IPR013623, IPR017927, IPR017938, IPR018247, IPR039261	PF08030, PF08414	PF08414:Respiratory burst NADPH oxidase, PF08022:FAD-binding domain, PF01794:Ferric reductase like transmembrane component, PF08030:Ferric reductase NAD binding domain	IPR013623:NADPH oxidase Respiratory burst, IPR013112:FAD-binding 8, IPR013130:Ferric reductase transmembrane component-like domain, IPR013121:Ferric reductase, NAD binding domain	GO:0004672,GO:0005524,GO:0006468		DOWN						1.27738	6.4771	23.0746	0.00015945	0.00477762	1.24905	6.4771	21.907	0.000207389	0.00319245		yes
MSTRG.25675|TraesCS4A02G054900	0	TraesCS4A02G054900	Hexosyltransferase [Source:UniProtKB/TrEMBL;Acc:A0A1D6RX84]		IPR002495, IPR029044, IPR029993	PF01501	PF01501:Glycosyl transferase family 8	IPR002495:Glycosyl transferase, family 8	GO:0003712,GO:0006357,GO:0016592		DOWN						0.526977	3.45889	22.5484	0.000159473	0.00477762	0.215893	3.45889	3.78444	0.0674814	0.193214		yes
MSTRG.1193|TraesCS1A02G209800	0	TraesCS1A02G209800	Hypothetical HPS-like protein [Source:UniProtKB/TrEMBL;Acc:V9HVX5]		IPR016140, IPR027923, IPR036312	PF14547	PF14547:Hydrophobic seed protein	IPR027923:Hydrophobic seed protein domain	GO:0004671,GO:0006481,GO:0016021		UP						0.588776	5.07129	22.5445	0.000159618	0.00477766	1.12391	5.07129	79.8669	4.79e-08	3.97e-06		yes
TraesCS4A02G059400		TraesCS4A02G059400	Poly [ADP-ribose] polymerase [Source:UniProtKB/TrEMBL;Acc:W5DWF1]	GO:0003950	IPR012317, IPR022003	PF00644, PF12174	PF00644:Poly(ADP-ribose) polymerase catalytic domain, PF12174:RCD1-SRO-TAF4 (RST) plant domain	IPR012317:Poly(ADP-ribose) polymerase, catalytic domain, IPR022003:RST domain of plant C-terminal	0		UP						0.484444	4.83463	22.5299	0.000160154	0.00478944	0.593354	4.83463	33.5906	1.7e-05	0.000475785		yes
MSTRG.32266|TraesCS4D02G317800	0	TraesCS4D02G317800			IPR000782, IPR033254, IPR036378	PF02469	PF02469:Fasciclin domain	IPR000782:FAS1 domain	GO:0004672,GO:0005524,GO:0006468		UP						-0.717287	4.30029	22.5281	0.000160992	0.0048062	-0.452249	4.30029	8.88371	0.0080136	0.0445553		yes
MSTRG.25903|TraesCS4A02G091600	0	TraesCS4A02G091600			IPR009305	PF06127	PF06127:Protein of unknown function (DUF962)	IPR009305:Protein of unknown function DUF962	GO:0008612		UP						0.876526	2.06501	22.507	0.000161003	0.0048062	1.72942	2.06501	82.2126	3.86e-08	3.3e-06		yes
MSTRG.48751										Q01514;34.78;GBP1_MOUSE;Guanylate-binding protein 1 (EC 3.6.5.-) (GTP-binding protein 1) (GBP-1) (mGBP-1) (mGBP1) (Guanine nucleotide-binding protein 1) (Interferon-gamma-inducible protein MAG-1) (Interferon-induced guanylate-binding protein 1);Mus musculus (Mouse)	DOWN						0.395949	3.68415	22.3944	0.000165248	0.00492853	0.373074	3.68415	19.7608	0.000310871	0.00431243	yes
MSTRG.22967|TraesCS3D02G103900	0	TraesCS3D02G103900		GO:0015996, GO:0047746	IPR017395, IPR029058	PF07224	PF07224:Chlorophyllase	IPR017395:Chlorophyllase	GO:0016020,GO:0055085		DOWN						0.968747	0.490725	22.3284	0.000167796	0.00500005	0.578236	0.490725	7.98002	0.0112027	0.0561767		yes
TraesCS2D02G346300		TraesCS2D02G346300			IPR002110, IPR020683, IPR036770	PF12796, PF13606	PF12796:Ankyrin repeats (3 copies), PF13606:Ankyrin repeat	IPR020683:Ankyrin repeat-containing domain, IPR002110:Ankyrin repeat	GO:0043531		UP						-0.727785	1.58547	22.3216	0.000168062	0.00500353	-0.139945	1.58547	0.811504	0.379543	0.580852		yes
MSTRG.39763|TraesCS5D02G222300	0	TraesCS5D02G222300			IPR008406	PF05564	PF05564:Dormancy/auxin associated protein	IPR008406:Dormancy/auxin associated protein	GO:0005515, GO:0006606,GO:0061608		UP						-1.17891	2.1083	22.4038	0.00016861	0.00501536	-0.52239	2.1083	4.67079	0.0444921	0.146007		yes
TraesCS3A02G149000		TraesCS3A02G149000		GO:0003700, GO:0006351, GO:0005634, GO:0003677, GO:0006355	IPR001471, IPR016177, IPR036955	PF00847	PF00847:AP2 domain	IPR001471:AP2/ERF domain	GO:0005515		UP						-0.558825	3.7021	22.2886	0.000169351	0.00502904	-0.530429	3.7021	19.7629	0.000310709	0.00431198		yes
TraesCS5A02G179200		TraesCS5A02G179200			IPR012552	PF08137					UP						-1.15106	3.61037	22.631	0.000169371	0.00502904	-1.12636	3.61037	21.5464	0.000217236	0.00329895		yes
MSTRG.31610|TraesCS4D02G207000	0	TraesCS4D02G207000	Beta-glucuronosyltransferase GlcAT14C [Source:Projected from Arabidopsis thaliana (AT2G37585) UniProtKB/Swiss-Prot;Acc:Q8S8P3]		IPR003406	PF02485	PF02485:Core-2/I-Branching enzyme	IPR003406:Glycosyl transferase, family 14	GO:0004252,GO:0006508		UP						-0.527054	4.23773	22.2757	0.000169861	0.0050391	-0.0242155	4.23773	0.0467492	0.831245	0.910693		yes
TraesCS3D02G352000		TraesCS3D02G352000			IPR002110, IPR020683, IPR026961, IPR036770	PF13857, PF13962	PF13857:Ankyrin repeats (many copies), PF13962:Domain of unknown function, PF12796:Ankyrin repeats (3 copies)	IPR026961:PGG domain, IPR020683:Ankyrin repeat-containing domain	0		DOWN						0.429208	4.23641	22.2523	0.000170786	0.00506205	0.0244788	4.23641	0.0727579	0.790423	0.886672		yes
MSTRG.16438|TraesCS2D02G533800		TraesCS2D02G533800			IPR022251	PF12609	PF12609:Wound-induced protein	IPR022251:Protein of unknown function wound-induced	GO:0003824, GO:0003857,GO:0006631,GO:0016491,GO:0055114		UP						-1.8319	0.950849	22.3801	0.000171274	0.00507201	1.59264	0.950849	19.9092	0.000308257	0.0042907		yes
TraesCS7D02G354700		TraesCS7D02G354700			IPR000719, IPR001611, IPR003591, IPR008271, IPR011009, IPR013210, IPR017441, IPR032675	PF13516, PF13855	PF13855:Leucine rich repeat, PF13516:Leucine Rich repeat, PF00069:Protein kinase domain, PF08263:Leucine rich repeat N-terminal domain	IPR001611:Leucine-rich repeat, IPR000719:Protein kinase domain, IPR013210:Leucine-rich repeat-containing N-terminal, plant-type	0		UP						-0.388509	5.41097	22.2098	0.000172483	0.00510331	-0.341865	5.41097	17.1471	0.000610982	0.00711867		yes
TraesCS5A02G103000		TraesCS5A02G103000			IPR036047						DOWN						0.475012	2.45302	22.1626	0.000174389	0.00515514	0.187294	2.45302	3.43399	0.0802944	0.21601		yes
MSTRG.50602|TraesCS7A02G478700	0	TraesCS7A02G478700			IPR008889, IPR039609	PF05678	PF05678:VQ motif	IPR008889:VQ	GO:0016787		DOWN						1.46582	3.1351	22.6835	0.000174687	0.00515937	1.23704	3.1351	15.5919	0.00101451	0.0103857		yes
MSTRG.1607|TraesCS1A02G278600	0	TraesCS1A02G278600			IPR003107, IPR011990, IPR013026						UP						-0.67629	3.27629	22.1513	0.000174847	0.00515953	-0.0178475	3.27629	0.0153642	0.902723	0.949601		yes
TraesCS6D02G396600		TraesCS6D02G396600		GO:0043531	IPR002182, IPR027417, IPR032675, IPR041118	PF00931, PF18052	PF18052:Rx N-terminal domain, PF00931:NB-ARC domain	IPR041118:Rx, N-terminal, IPR002182:NB-ARC	0		DOWN						2.11371	1.03457	22.4799	0.000175807	0.00518274	1.64731	1.03457	14.9607	0.00118093	0.0115717		yes
TraesCSU02G129400		TraesCSU02G129400			IPR001128, IPR002403, IPR017972, IPR036396	PF00067	PF00067:Cytochrome P450	IPR001128:Cytochrome P450	0		DOWN	yes					1.15496	0.0597811	22.1217	0.000176061	0.00518274	1.01504	0.0597811	17.4616	0.000561692	0.00667315		yes
TraesCS2A02G205100		TraesCS2A02G205100		GO:0005515	IPR001810						DOWN						0.96257	1.27045	22.1207	0.000176099	0.00518274	-0.0580271	1.27045	0.0775956	0.78375	0.883086		yes
TraesCS3A02G358000		TraesCS3A02G358000			IPR002110, IPR020683, IPR026961, IPR036770	PF13857, PF13962	PF13962:Domain of unknown function, PF12796:Ankyrin repeats (3 copies), PF00023:Ankyrin repeat, PF13857:Ankyrin repeats (many copies)	IPR026961:PGG domain, IPR020683:Ankyrin repeat-containing domain, IPR002110:Ankyrin repeat	GO:0005524,GO:0016021,GO:0042626,GO:0055085, GO:0005524,GO:0016887		DOWN						0.701657	2.24781	22.1114	0.000176481	0.0051894	0.105185	2.24781	0.493674	0.491259	0.677624		yes	2.7.7.4
TraesCS2A02G168900		TraesCS2A02G168900			IPR003100, IPR003165, IPR012337, IPR014811, IPR032473, IPR032474, IPR036085, IPR036397, IPR032472	PF16487, PF16488	PF16488:Argonaute linker 2 domain, PF02171:Piwi domain, PF08699:Argonaute linker 1 domain, PF02170:PAZ domain, PF16486:N-terminal domain of argonaute, PF16487:Mid domain of argonaute	IPR032472:Argonaute linker 2 domain, IPR003165:Piwi domain, IPR014811:Argonaute, linker 1 domain, IPR003100:PAZ domain, IPR032474:Protein argonaute, N-terminal, IPR032473:Protein argonaute, Mid domain	GO:0003824		DOWN						0.720032	0.947832	22.096	0.000177118	0.00520356	0.557653	0.947832	13.3074	0.00183404	0.0158035		yes	4.4.1.22
MSTRG.38939|TraesCS5D02G100700	0	TraesCS5D02G100700	Basic region/leucine zipper protein [Source:UniProtKB/TrEMBL;Acc:A9ZPJ5]		IPR004827	PF00170					UP						0.629363	4.92659	22.0698	0.000178207	0.00523094	0.865879	4.92659	40.9856	4.94e-06	0.000178187		yes
MSTRG.48576|TraesCS7A02G083800	0	TraesCS7A02G083800			IPR000047, IPR001356, IPR003106, IPR009057, IPR017970	PF00046, PF02183	PF00046:Homeodomain, PF02183:Homeobox associated leucine zipper	IPR001356:Homeobox domain, IPR003106:Leucine zipper, homeobox-associated	GO:0003676, GO:0003676,GO:0005524, GO:0006260,GO:0006281,GO:0043138		UP						-0.881376	2.53802	22.0713	0.000179302	0.00525541	-0.669135	2.53802	12.6239	0.00227311	0.0183187		yes
MSTRG.9391|TraesCS2A02G343200	0	TraesCS2A02G343200									UP						0.510757	5.22458	22.0423	0.000179355	0.00525541	0.646552	5.22458	35.0723	1.31e-05	0.0003901		yes	3.1.3.4
MSTRG.53829|TraesCS7D02G089400	0	TraesCS7D02G089400			IPR001876, IPR036443	PF00641					DOWN						0.437242	3.56026	22.0046	0.000180939	0.00529718	0.0481948	3.56026	0.26849	0.610642	0.767126		yes
MSTRG.22928|TraesCS3D02G094300		TraesCS3D02G094300									DOWN						-0.807569	2.682	21.9894	0.000181587	0.00531148	-0.894853	2.682	26.6258	6.53e-05	0.00135567		yes
TraesCS7A02G226500		TraesCS7A02G226500			IPR002182, IPR027417, IPR032675, IPR038005, IPR041118	PF00931, PF18052	PF18052:Rx N-terminal domain, PF00931:NB-ARC domain	IPR041118:Rx, N-terminal, IPR002182:NB-ARC	0		DOWN						1.72782	3.76503	22.8522	0.000182581	0.00533591	1.20394	3.76503	11.238	0.0038569	0.026586		yes
MSTRG.17130|TraesCS3A02G107000	0	TraesCS3A02G107000			IPR001005, IPR006447, IPR009057, IPR017930	PF00249	PF00249:Myb-like DNA-binding domain	IPR001005:SANT/Myb domain	GO:0000814,GO:0071985		UP						-1.0272	0.930191	21.956	0.00018301	0.00534377	-0.600098	0.930191	7.85969	0.0117288	0.0579577		yes
TraesCS3D02G093700		TraesCS3D02G093700	Xyloglucan endotransglucosylase/hydrolase [Source:UniProtKB/TrEMBL;Acc:A0A1D5WRX3]		IPR000757, IPR008264, IPR010713, IPR013320, IPR016455	PF00722, PF06955					UP						-0.989552	0.612909	21.9477	0.000183366	0.0053495	-0.384313	0.612909	3.46024	0.0792415	0.214192		yes
MSTRG.32706|TraesCS5A02G049400	0	TraesCS5A02G049400			IPR001841, IPR013083, IPR017907, IPR027370	PF13445	PF13445:RING-type zinc-finger	IPR027370:RING-type zinc-finger, LisH dimerisation motif	GO:0003676,GO:0006139,GO:0008408		UP						-0.832013	0.776565	21.9069	0.000185128	0.00539617	-0.123135	0.776565	0.468825	0.502229	0.685846		yes
MSTRG.34555|TraesCS5A02G382900	0	TraesCS5A02G382900		GO:0000103, GO:0004781	IPR002650, IPR014729, IPR015947, IPR024951, IPR025980	PF01747, PF14306	PF14306:PUA-like domain, PF01747:ATP-sulfurylase	IPR025980:ATP-sulfurylase PUA-like domain, IPR024951:Sulphate adenylyltransferase catalytic domain	GO:0055114		UP						0.44087	7.24755	21.8928	0.000185742	0.00540417	1.05396	7.24755	121.219	1.94e-09	2.53e-07		yes
TraesCS5A02G203700		TraesCS5A02G203700			IPR006913, IPR011057	PF04828	PF04828:Glutathione-dependent formaldehyde-activating enzyme	IPR006913:Glutathione-dependent formaldehyde-activating enzyme/centromere protein V	0		UP						0.965901	3.3553	22.0121	0.000185835	0.00540417	1.24558	3.3553	35.1147	1.36e-05	0.000401425		yes
MSTRG.10410|TraesCS2A02G534300	0	TraesCS2A02G534300		GO:0003700, GO:0006355	IPR004827	PF00170	PF00170:bZIP transcription factor	IPR004827:Basic-leucine zipper domain	GO:0000439,GO:0001671,GO:0006289		UP						-1.07282	0.686016	21.8862	0.000186032	0.00540417	-0.348318	0.686016	2.38657	0.13974	0.311004		yes
TraesCS5A02G068600		TraesCS5A02G068600		GO:0005634	IPR004367, IPR006671, IPR013763, IPR036915, IPR039361	PF00134, PF02984					DOWN						-0.649157	1.96174	21.8858	0.00018605	0.00540417	-1.4848	1.96174	110.275	4.08e-09	4.92e-07		yes
MSTRG.1662|TraesCS1A02G287400	0	TraesCS1A02G287400	Phosphatidate phosphatase PAH1 [Source:Projected from Arabidopsis thaliana (AT3G09560) UniProtKB/Swiss-Prot;Acc:Q9SF47]		IPR007651, IPR013209, IPR026058, IPR031315, IPR031703, IPR036412	PF08235, PF16876	PF08235:LNS2 (Lipin/Ned1/Smp2), PF04571:lipin, N-terminal conserved region, PF16876:Lipin/Ned1/Smp2 multi-domain protein middle domain	IPR013209:Lipin/Ned1/Smp2 (LNS2), IPR007651:Lipin, N-terminal, IPR031703:Lipin, middle domain	GO:0005524,GO:0016887, GO:0005524,GO:0016021,GO:0042626,GO:0055085		DOWN						0.595507	6.3099	21.8795	0.000186324	0.00540744	0.125932	6.3099	0.994984	0.331717	0.535117		yes
MSTRG.33989|TraesCS5A02G265700	0	TraesCS5A02G265700			IPR006957, IPR023278	PF04873	PF04873:Ethylene insensitive 3	IPR006957:Ethylene insensitive 3	GO:0016757		DOWN						0.5894	3.27907	21.8525	0.000187507	0.00543704	0.395664	3.27907	9.85931	0.00564914	0.0349218		yes
MSTRG.49702|TraesCS7A02G300000	0	TraesCS7A02G300000			IPR001841, IPR013083	PF13639	PF13639:Ring finger domain	IPR001841:Zinc finger, RING-type	GO:0016758		UP						-1.00747	0.539824	21.8445	0.000187863	0.00544265	-0.305147	0.539824	1.94286	0.180289	0.365356		yes
TraesCS5D02G210400		TraesCS5D02G210400	Cleavage and polyadenylation specificity factor subunit 3-II [Source:Projected from Arabidopsis thaliana (AT2G01730) UniProtKB/Swiss-Prot;Acc:Q8GUU3]		IPR001279, IPR011108, IPR022712, IPR036866, IPR041897	PF10996, PF16661	PF10996:Beta-Casp domain, PF16661:Metallo-beta-lactamase superfamily domain, PF07521:Zn-dependent metallo-hydrolase RNA specificity domain	IPR022712:Beta-Casp domain, IPR001279:Metallo-beta-lactamase, IPR011108:Zn-dependent metallo-hydrolase, RNA specificity domain	0		UP						0.346611	3.66001	21.8308	0.000188466	0.00545538	0.454893	3.66001	37.2192	9.08e-06	0.000291874		yes
MSTRG.996|TraesCS1A02G179400	0	TraesCS1A02G179400			IPR039282						DOWN						1.07529	5.46898	22.1801	0.000188785	0.00545989	0.577785	5.46898	6.53099	0.0201853	0.0841575		yes
TraesCS1A02G111500		TraesCS1A02G111500			IPR025322	PF14009	PF14009:Domain of unknown function (DUF4228)	IPR025322:Protein of unknown function DUF4228, plant	GO:0004672,GO:0005524,GO:0006468		DOWN						-0.915998	2.71811	21.87	0.00018958	0.00547369	-0.935365	2.71811	22.4075	0.000167327	0.00272653		yes
MSTRG.456|TraesCS1A02G095100	0	TraesCS1A02G095100									UP						0.383126	7.18356	21.8055	0.00018959	0.00547369	0.407756	7.18356	24.6521	9.94e-05	0.00185769		yes
MSTRG.24100|TraesCS3D02G276600	0	TraesCS3D02G276600	Auxin-responsive protein [Source:UniProtKB/TrEMBL;Acc:A0A1D5WKZ2]		IPR000270, IPR003311, IPR033389	PF02309	PF02309:AUX/IAA family	IPR033389:AUX/IAA domain	GO:0016787		UP						-0.430171	6.28798	21.8003	0.000189821	0.00547562	0.223074	6.28798	5.7776	0.0271927	0.103707		yes
MSTRG.17225|TraesCS3A02G127100	0	TraesCS3A02G127100									UP						-1.13445	1.10605	21.7897	0.000190299	0.00548468	-0.275616	1.10605	1.28828	0.271218	0.472898		yes	2.7.11.1
TraesCS7A02G542600		TraesCS7A02G542600		GO:0009055	IPR003245, IPR008972, IPR039391	PF02298	PF02298:Plastocyanin-like domain	IPR003245:Phytocyanin domain	0		UP						2.54874	1.63469	22.6092	0.000191567	0.00551647	2.70826	1.63469	22.5517	0.000194015	0.0030452		yes
MSTRG.30857|TraesCS4D02G096400	0	TraesCS4D02G096400	Lipase-like PAD4 [Source:Projected from Arabidopsis thaliana (AT3G52430) UniProtKB/Swiss-Prot;Acc:Q9S745]		IPR002921, IPR029058, IPR041266	PF01764, PF18117	PF01764:Lipase (class 3), PF18117:Enhanced disease susceptibility 1 protein EP domain	IPR002921:Fungal lipase-like domain, IPR041266:EDS1, EP domain	GO:0004672,GO:0006468, GO:0004672,GO:0005524,GO:0006468		DOWN						0.667123	4.51989	21.7477	0.00019219	0.00552964	0.573269	4.51989	15.9771	0.000841713	0.00907572		yes
MSTRG.50645|TraesCS7A02G490700	0	TraesCS7A02G490700			IPR000949, IPR001965, IPR011011, IPR011124, IPR019786, IPR019787	PF01448	PF01448:ELM2 domain	IPR000949:ELM2 domain	GO:0005524		DOWN						0.664238	3.99193	21.7024	0.000194251	0.00558414	0.0375622	3.99193	0.0707151	0.793313	0.888362		yes
MSTRG.16437|TraesCS2D02G533700	0	TraesCS2D02G533700			IPR022251	PF12609	PF12609:Wound-induced protein	IPR022251:Protein of unknown function wound-induced	GO:0005515		UP						-1.13898	0.486186	21.6808	0.000195242	0.00560588	1.60865	0.486186	41.7649	4.38e-06	0.000160913		yes
MSTRG.31403|TraesCS4D02G176700	0	TraesCS4D02G176700			IPR001841, IPR013083, IPR039525	PF13639, PF14369	PF13639:Ring finger domain, PF14369:zinc-ribbon	IPR001841:Zinc finger, RING-type, IPR039525:E3 ubiquitin-protein ligase RNF126-like, zinc-ribbon	GO:0003677,GO:0005524,GO:0006270		DOWN						1.04443	1.08311	21.6786	0.000195343	0.00560588	0.456919	1.08311	3.93409	0.0627462	0.184236		yes
MSTRG.49483|TraesCS7A02G271600	0	TraesCS7A02G271600			IPR001623, IPR018253, IPR036869	PF00226	PF00226:DnaJ domain	IPR001623:DnaJ domain	GO:0003677		DOWN						1.04537	-0.115483	21.6436	0.000196964	0.00564755	0.943075	-0.115483	16.5367	0.000721063	0.0080805		yes
TraesCS2D02G197400		TraesCS2D02G197400			IPR000210, IPR011333, IPR027356	PF03000	PF03000:NPH3 family	IPR027356:NPH3 domain	GO:0003676,GO:0005524		UP						-0.716423	4.76897	21.6628	0.000198209	0.00567836	-0.292839	4.76897	3.57278	0.0749791	0.206361		yes
MSTRG.46170										Q15T23;30.51;UVRC_PSEA6;UvrABC system protein C (Protein UvrC) (Excinuclease ABC subunit C);Pseudoalteromonas atlantica (strain T6c / ATCC BAA-1087)	UP						0.951479	6.46128	21.7685	0.000199264	0.0057037	1.19788	6.46128	33.9506	1.7e-05	0.000476185	yes
MSTRG.54249|TraesCS7D02G183500	0	TraesCS7D02G183500			IPR007650	PF04570					UP						0.78366	2.26006	21.5843	0.000199743	0.00571252	0.893804	2.26006	27.3665	5.6e-05	0.00120834		yes
MSTRG.1610|TraesCS1A02G278900	0	TraesCS1A02G278900			IPR001005, IPR006447, IPR009057, IPR017884, IPR017930	PF00249					UP						-0.854758	0.481725	21.573	0.000200279	0.00572293	0.552914	0.481725	9.22999	0.00705945	0.0408194		yes
MSTRG.33786|TraesCS5A02G225300	0	TraesCS5A02G225300	Non-specific serine/threonine protein kinase [Source:UniProtKB/TrEMBL;Acc:A0A1D5YAX9]		IPR000719, IPR004041, IPR008271, IPR011009, IPR017441, IPR018451	PF00069, PF03822	PF00069:Protein kinase domain, PF03822:NAF domain	IPR000719:Protein kinase domain, IPR004041:NAF domain	GO:0016831,GO:0019752,GO:0030170		UP						-0.6332	4.31184	21.5253	0.000202556	0.00578307	-0.465797	4.31184	11.6744	0.00306652	0.0227126		yes
MSTRG.24231|TraesCS3D02G297300	0	TraesCS3D02G297300			IPR000873, IPR020459, IPR020845, IPR042099, IPR025110	PF00501, PF13193	PF00501:AMP-binding enzyme, PF13193:AMP-binding enzyme C-terminal domain	IPR000873:AMP-dependent synthetase/ligase, IPR025110:AMP-binding enzyme, C-terminal domain	GO:0003735,GO:0005840,GO:0006412		UP						0.392285	5.99568	21.5135	0.000203122	0.00579253	0.420812	5.99568	24.7202	9.8e-05	0.00183456		yes
MSTRG.53904|TraesCS7D02G108900	0	TraesCS7D02G108900		GO:0016788	IPR001087, IPR035669, IPR036514	PF00657	PF00657:GDSL-like Lipase/Acylhydrolase	IPR001087:GDSL lipase/esterase	GO:0004672,GO:0005524,GO:0006468		UP						-0.532858	4.55155	21.5112	0.000203235	0.00579253	0.523936	4.55155	20.5414	0.000256539	0.00375194		yes
TraesCS1A02G362400		TraesCS1A02G362400			IPR000048	PF00612	PF00612:IQ calmodulin-binding motif	IPR000048:IQ motif, EF-hand binding site	GO:0003824		UP						-0.402571	3.40357	21.5037	0.000203596	0.00579788	-0.299149	3.40357	11.6548	0.00308609	0.0228116		yes
MSTRG.24534|TraesCS3D02G348700		TraesCS3D02G348700		GO:0005886, GO:0019210	IPR039620						UP						-0.486222	5.45056	21.4596	0.000205734	0.00585377	-0.0292324	5.45056	0.0770827	0.784447	0.883586		yes
MSTRG.39560|TraesCS5D02G188300	0	TraesCS5D02G188300		GO:0016021, GO:0008270	IPR001841, IPR011016, IPR013083	PF13639	PF13639:Ring finger domain	IPR001841:Zinc finger, RING-type	GO:0016021		DOWN						0.415832	2.44022	21.4534	0.000206041	0.00585751	0.251332	2.44022	7.79816	0.0120086	0.0588781		yes
MSTRG.8467|TraesCS2A02G207500	0	TraesCS2A02G207500			IPR002259	PF01733	PF01733:Nucleoside transporter	IPR002259:Equilibrative nucleoside transporter	GO:0008146		UP						-0.48692	4.14255	21.4408	0.000206657	0.00587003	0.0159858	4.14255	0.0229088	0.881374	0.938372		yes
TraesCS7D02G472100		TraesCS7D02G472100									UP						-1.35096	1.05626	21.4325	0.000209711	0.00595173	0.481441	1.05626	2.90683	0.105452	0.258931		yes
TraesCS7A02G210200		TraesCS7A02G210200	Glycosyltransferase [Source:UniProtKB/TrEMBL;Acc:A0A1D6C0I4]		IPR002213, IPR035595	PF00201	PF00201:UDP-glucoronosyl and UDP-glucosyl transferase	IPR002213:UDP-glucuronosyl/UDP-glucosyltransferase	0		UP				Yes		0.79596	3.0194	21.3846	0.000209944	0.00595328	0.860469	3.0194	24.4424	0.000104416	0.00192916		yes
TraesCS3D02G368500		TraesCS3D02G368500		GO:0045892	IPR006458, IPR038933	PF04844	PF04844:Transcriptional repressor, ovate	IPR006458:Ovate protein family, C-terminal	0		UP						-0.894583	3.41608	21.4528	0.000210489	0.00596367	-0.0799208	3.41608	0.16885	0.686017	0.81981		yes
TraesCS2A02G025800		TraesCS2A02G025800			IPR005123, IPR026992, IPR027443	PF03171, PF14226	PF14226:non-haem dioxygenase in morphine synthesis N-terminal, PF03171:2OG-Fe(II) oxygenase superfamily	IPR026992:Non-haem dioxygenase N-terminal domain, IPR005123:Oxoglutarate/iron-dependent dioxygenase	GO:0055085		DOWN						1.58361	-0.00936983	21.356	0.000210867	0.00596933	1.55735	-0.00936983	18.6206	0.000414772	0.00531048		yes
TraesCS4D02G351800		TraesCS4D02G351800			IPR002347, IPR036291	PF00106	PF00106:short chain dehydrogenase	IPR002347:Short-chain dehydrogenase/reductase SDR	0		UP						-0.912926	4.38074	21.4642	0.000213018	0.0060251	-0.0704915	4.38074	0.12585	0.726948	0.846952		yes
TraesCS1A02G228500		TraesCS1A02G228500		GO:0016021	IPR001841, IPR013083	PF13639					UP						-0.787054	4.47351	21.2639	0.00021909	0.00618802	0.314394	4.47351	3.38272	0.082511	0.220232		yes
MSTRG.49480|TraesCS7A02G271200	0	TraesCS7A02G271200			IPR001128, IPR002401, IPR017972, IPR036396	PF00067	PF00067:Cytochrome P450	IPR001128:Cytochrome P450	GO:0045735		UP						-0.538895	3.94007	21.1945	0.000219148	0.00618802	-0.237401	3.94007	4.10225	0.057878	0.17479		yes
TraesCS5D02G146800		TraesCS5D02G146800			IPR038971						UP						-0.340835	4.58466	21.1878	0.000219496	0.00619261	-0.27233	4.58466	13.4673	0.00174684	0.0152333		yes
TraesCS7D02G478800		TraesCS7D02G478800	Auxin efflux carrier component [Source:UniProtKB/TrEMBL;Acc:A0A1D6CME5]		IPR004776, IPR014024, IPR033526	PF03547	PF03547:Membrane transport protein	IPR004776:Membrane transport protein	0		UP						0.611609	3.33268	21.1802	0.000219898	0.00619871	0.845129	3.33268	39.6346	6.12e-06	0.000210904		yes
MSTRG.8156|TraesCS2A02G163000	0	TraesCS2A02G163000			IPR000048, IPR002110, IPR002909, IPR005559, IPR013783, IPR014756, IPR020683, IPR027417, IPR036770	PF01833, PF03859	PF01833:IPT/TIG domain, PF00612:IQ calmodulin-binding motif, PF03859:CG-1 domain	IPR002909:IPT domain, IPR000048:IQ motif, EF-hand binding site, IPR005559:CG-1 DNA-binding domain	GO:0003700,GO:0006355,GO:0043565		DOWN						0.476103	5.20409	21.1437	0.000221828	0.00624785	0.254737	5.20409	6.06533	0.0240706	0.0952221		yes
MSTRG.340|TraesCS1A02G071800	0	TraesCS1A02G071800			IPR002524, IPR027469, IPR036837	PF01545	PF01545:Cation efflux family	IPR002524:Cation efflux protein	GO:0016758		UP						0.393656	3.17834	21.1373	0.000222167	0.00625212	0.393797	3.17834	20.9823	0.000230585	0.00345808		yes
MSTRG.47627|TraesCS6D02G274500	0	TraesCS6D02G274500	RING-type E3 ubiquitin transferase [Source:UniProtKB/TrEMBL;Acc:A0A1D6B7I0]		IPR000225, IPR003613, IPR011989, IPR013083, IPR016024	PF00514, PF04564	PF04564:U-box domain, PF00514:Armadillo/beta-catenin-like repeat	IPR003613:U box domain, IPR000225:Armadillo	GO:0045735		DOWN						0.256718	5.86977	21.1291	0.000222606	0.00625825	0.0660188	5.86977	1.40018	0.25205	0.451205		yes
TraesCS2A02G483400		TraesCS2A02G483400		GO:0016021, GO:0022857, GO:0055085	IPR005828, IPR005829, IPR020846, IPR036259	PF00083	PF00083:Sugar (and other) transporter	IPR005828:Major facilitator, sugar transporter-like	GO:0016020,GO:0016760,GO:0030244		DOWN						0.573018	4.09778	21.1262	0.000222759	0.00625825	0.318672	4.09778	6.54127	0.0197584	0.0829364		yes
TraesCS5D02G241700		TraesCS5D02G241700		GO:0004190, GO:0006508	IPR001461, IPR001969, IPR021109, IPR032799, IPR032861, IPR033121, IPR034161	PF14541, PF14543	PF14541:Xylanase inhibitor C-terminal, PF14543:Xylanase inhibitor N-terminal	IPR032799:Xylanase inhibitor, C-terminal, IPR032861:Xylanase inhibitor, N-terminal	0		DOWN						-0.676779	0.962691	21.1043	0.00022393	0.00628585	-1.13035	0.962691	55.8718	6.26e-07	3.35e-05		yes
MSTRG.47768|TraesCS6D02G297300	0	TraesCS6D02G297300			IPR000504, IPR012677, IPR035979	PF00076	PF00076:RNA recognition motif. (a.k.a. RRM, RBD, or RNP domain)	IPR000504:RNA recognition motif domain	GO:0004601,GO:0006979,GO:0020037,GO:0055114		UP						0.518877	4.55574	21.0906	0.000224665	0.00629722	0.584607	4.55574	26.396	6.85e-05	0.00140574		yes
TraesCS4D02G290100		TraesCS4D02G290100		GO:0016021, GO:0022857, GO:0055085, GO:0016020	IPR002067, IPR018108, IPR023395	PF00153	PF00153:Mitochondrial carrier protein	IPR018108:Mitochondrial substrate/solute carrier	0		UP						-0.729037	3.15329	21.0882	0.000224794	0.00629722	-0.234827	3.15329	2.15444	0.159375	0.337544		yes
TraesCS5D02G183900		TraesCS5D02G183900			IPR012552	PF08137	PF08137:DVL family	IPR012552:DVL	0		UP						-1.33673	2.11722	21.284	0.000225077	0.00629722	-0.971751	2.11722	11.16	0.0037091	0.0258852		yes
MSTRG.22864|TraesCS3D02G081100	0	TraesCS3D02G081100			IPR000109, IPR018456, IPR036259	PF00854	PF00854:POT family	IPR000109:Proton-dependent oligopeptide transporter family	GO:0003924,GO:0005525		DOWN						-1.06366	0.380242	21.0828	0.000225089	0.00629722	-2.95164	0.380242	131.472	1.02e-09	1.46e-07		yes
TraesCS5D02G203300		TraesCS5D02G203300			IPR025846, IPR026057, IPR029962	PF13839, PF14416	PF13839:GDSL/SGNH-like Acyl-Esterase family found in Pmr5 and Cas1p, PF14416:PMR5 N terminal Domain	IPR026057:PC-Esterase, IPR025846:PMR5 N-terminal domain	0		DOWN						-0.728623	0.617428	21.0218	0.000228409	0.00638473	-1.09608	0.617428	45.5321	2.5e-06	0.000104379		yes
MSTRG.25040|TraesCS3D02G447600	0	TraesCS3D02G447600	PsbP domain-containing protein 7, chloroplastic [Source:Projected from Arabidopsis thaliana (AT3G05410) UniProtKB/Swiss-Prot;Acc:F4J7A7]	GO:0005509, GO:0015979, GO:0009523, GO:0009654, GO:0019898	IPR002683, IPR016123	PF01789	PF01789:PsbP	IPR002683:PsbP, C-terminal	GO:0003824,GO:0009058		DOWN						0.535893	3.03809	21.0166	0.000228693	0.00638733	0.398961	3.03809	11.4647	0.00328337	0.0238067		yes
TraesCS4A02G494500		TraesCS4A02G494500			IPR007658, IPR025315	PF04578, PF13968	PF13968:Domain of unknown function (DUF4220), PF04578:Protein of unknown function, DUF594	IPR025315:Domain of unknown function DUF4220, IPR007658:Protein of unknown function DUF594	0		UP						-0.984497	-0.259547	21.0017	0.000229513	0.00640489	-0.653495	-0.259547	8.57672	0.00895654	0.0481053		yes
TraesCS7D02G150000		TraesCS7D02G150000			IPR014020, IPR029021	PF10409	PF10409:C2 domain of PTEN tumour-suppressor protein	IPR014020:Tensin phosphatase, C2 domain	0		DOWN						1.03434	2.80596	21.093	0.000230701	0.00643266	0.620038	2.80596	7.54097	0.0133583	0.0633837		yes
MSTRG.15721|TraesCS2D02G376100	0	TraesCS2D02G376100			IPR000425, IPR022357, IPR023271, IPR034294	PF00230	PF00230:Major intrinsic protein	IPR000425:Major intrinsic protein	GO:0005507, GO:0005507,GO:0016491,GO:0055114, GO:0055114		DOWN						1.06445	2.27981	21.0308	0.000231769	0.00645705	0.252434	2.27981	1.13467	0.300926	0.503516		yes
TraesCS6D02G070000		TraesCS6D02G070000		GO:0005524, GO:0004672, GO:0006468	IPR000719, IPR001245, IPR002912, IPR008271, IPR011009	PF07714	PF07714:Protein tyrosine kinase	IPR001245:Serine-threonine/tyrosine-protein kinase, catalytic domain	0		DOWN						0.561612	5.62194	20.8831	0.000236162	0.00657395	0.0674024	5.62194	0.305461	0.587261	0.749566		yes
MSTRG.46542|TraesCS6D02G105400	0	TraesCS6D02G105400	Glycosyltransferase [Source:UniProtKB/TrEMBL;Acc:A0A1D6BFL6]		IPR002213, IPR035595	PF00201	PF00201:UDP-glucoronosyl and UDP-glucosyl transferase	IPR002213:UDP-glucuronosyl/UDP-glucosyltransferase	GO:0046872		DOWN				Yes		0.971779	0.525439	20.8709	0.000236853	0.00658772	0.81013	0.525439	14.5249	0.00127451	0.0121848		yes
MSTRG.31044|TraesCS4D02G130700	0	TraesCS4D02G130700			IPR005804, IPR021863	PF00487, PF11960	PF11960:Domain of unknown function (DUF3474), PF00487:Fatty acid desaturase	IPR021863:Fatty acid desaturase, N-terminal, IPR005804:Fatty acid desaturase domain	GO:0003677		UP						-0.410973	3.56518	20.7983	0.000241045	0.00669874	-0.188553	3.56518	4.38463	0.0506512	0.159646		yes
TraesCS1A02G106400		TraesCS1A02G106400			IPR036638						DOWN						1.02483	2.13973	20.8477	0.00024155	0.00670718	0.49192	2.13973	4.81524	0.0416218	0.139242		yes
TraesCS6D02G303100		TraesCS6D02G303100		GO:0006351, GO:0005634, GO:0032502	IPR014977, IPR031137	PF08879	PF08879:WRC	IPR014977:WRC domain	0		DOWN						0.680734	1.7334	20.7111	0.000246183	0.00683015	0.0943117	1.7334	0.3939	0.538119	0.713703		yes
MSTRG.31900|TraesCS4D02G249700	0	TraesCS4D02G249700	Hexosyltransferase [Source:UniProtKB/TrEMBL;Acc:A0A341UMJ6]		IPR002495, IPR029044, IPR029993	PF01501	PF01501:Glycosyl transferase family 8	IPR002495:Glycosyl transferase, family 8	GO:0004601,GO:0006979,GO:0020037,GO:0055114		DOWN						0.567495	4.19287	20.7026	0.000246689	0.00683851	0.287014	4.19287	5.32389	0.0331	0.119258		yes
TraesCS2A02G217300		TraesCS2A02G217300			IPR000719, IPR001245, IPR002902, IPR011009, IPR017441, IPR020635, IPR038408, IPR008271	PF01657, PF07714	PF07714:Protein tyrosine kinase, PF01657:Salt stress response/antifungal	IPR001245:Serine-threonine/tyrosine-protein kinase, catalytic domain, IPR002902:Gnk2-homologous domain	GO:0008270, GO:0003677,GO:0008270		UP						-0.312879	4.02616	20.6674	0.000248806	0.00689148	0.13139	4.02616	3.59758	0.0739896	0.204747		yes
MSTRG.15084|TraesCS2D02G274600	0	TraesCS2D02G274600		GO:0006355, GO:0046983	IPR011598, IPR024097, IPR036638	PF00010	PF00010:Helix-loop-helix DNA-binding domain	IPR011598:Myc-type, basic helix-loop-helix (bHLH) domain	GO:0005515		UP						-0.596643	2.8831	20.646	0.000250103	0.00692166	0.451181	2.8831	11.6949	0.00304621	0.0225974		yes
MSTRG.48535|TraesCS7A02G071600	0	TraesCS7A02G071600				PF04674					DOWN						-0.830171	3.06989	20.6906	0.000250871	0.00693718	-1.31103	3.06989	50.1521	1.36e-06	6.38e-05		yes
TraesCS2A02G301600		TraesCS2A02G301600			IPR027417, IPR041677, IPR041679	PF13086, PF13087	PF13087:AAA domain, PF13086:AAA domain	IPR041679:DNA2/NAM7 helicase-like, AAA domain, IPR041677:DNA2/NAM7 helicase, AAA domain	GO:0003924,GO:0005525		DOWN						0.603139	1.02657	20.5102	0.000258496	0.00714211	-0.0515659	1.02657	0.148147	0.704812	0.832045		yes
TraesCS5A02G205800		TraesCS5A02G205800			IPR000719, IPR003613, IPR011009, IPR013083, IPR014729	PF00069, PF04564	PF00069:Protein kinase domain, PF04564:U-box domain	IPR000719:Protein kinase domain, IPR003613:U box domain	0		DOWN						0.604032	4.30181	20.4931	0.000259575	0.00716598	0.529346	4.30181	15.7543	0.000895868	0.00948491		yes
MSTRG.46740|TraesCS6D02G146200	0	TraesCS6D02G146200			IPR008889, IPR039609	PF05678	PF05678:VQ motif	IPR008889:VQ	GO:0048544		DOWN						1.08977	6.40598	20.8048	0.000260802	0.00719392	1.0478	6.40598	19.0951	0.000395166	0.00511678		yes
TraesCS6D02G248600		TraesCS6D02G248600			IPR000626, IPR019954, IPR019956, IPR029071	PF00240	PF00240:Ubiquitin family	IPR000626:Ubiquitin-like domain	0		DOWN						0.422854	2.98644	20.4583	0.000261788	0.00721517	-0.000103194	2.98644	1.21e-06	0.999135	0.999493		yes
MSTRG.50929|TraesCS7B02G000200	0	TraesCS7B02G000200			IPR003439, IPR003593, IPR013525, IPR013581, IPR027417, IPR029481, IPR034001, IPR034003	PF08370, PF14510	PF01061:ABC-2 type transporter, PF08370:Plant PDR ABC transporter associated, PF14510:ABC-transporter N-terminal, PF00005:ABC transporter	IPR013525:ABC-2 type transporter, IPR013581:Plant PDR ABC transporter associated, IPR029481:ABC-transporter N-terminal domain, IPR003439:ABC transporter-like	GO:0004298,GO:0005839,GO:0051603, GO:0004175,GO:0006511,GO:0019773		UP						1.33068	0.751981	20.3755	0.000267512	0.00736683	1.3786	0.751981	21.8474	0.000188019	0.00297833		yes
MSTRG.15947|TraesCS2D02G415500	0	TraesCS2D02G415500		GO:0009733	IPR003676	PF02519	PF02519:Auxin responsive protein	IPR003676:Small auxin-up RNA	GO:0003735,GO:0005840,GO:0006412		UP						-1.0283	1.61798	20.3521	0.000269339	0.00741103	-0.0783704	1.61798	0.11698	0.736289	0.853141		yes
TraesCS2A02G136100		TraesCS2A02G136100			IPR002921, IPR029058	PF01764	PF01764:Lipase (class 3)	IPR002921:Fungal lipase-like domain	GO:0016747		DOWN						0.795053	1.27394	20.3184	0.000270897	0.00744776	0.682699	1.27394	14.8379	0.00116347	0.0114375		yes
TraesCS5D02G236600		TraesCS5D02G236600		GO:0016021	IPR006904	PF04819	PF04819:Family of unknown function (DUF716)	IPR006904:Protein of unknown function DUF716	0		UP						1.6608	1.29058	20.4864	0.00027224	0.00747854	2.59997	1.29058	42.1657	4.54e-06	0.000165752		yes
TraesCS6D02G038500		TraesCS6D02G038500			IPR005123, IPR026992, IPR027443	PF03171, PF14226					UP						-0.650378	2.4492	20.2827	0.000273278	0.00750088	1.15676	2.4492	61.9003	3.05e-07	1.86e-05		yes
MSTRG.47615|TraesCS6D02G272000	0	TraesCS6D02G272000			IPR000047, IPR001356, IPR003106, IPR009057, IPR017970	PF00046, PF02183	PF00046:Homeodomain, PF02183:Homeobox associated leucine zipper	IPR001356:Homeobox domain, IPR003106:Leucine zipper, homeobox-associated	GO:0005515		UP						-0.43902	6.09669	20.2178	0.000277663	0.00761498	-0.0893129	6.09669	0.832104	0.373692	0.575589		yes
TraesCS7A02G103200		TraesCS7A02G103200		GO:0043531	IPR002182, IPR027417, IPR041118	PF00931, PF18052	PF00931:NB-ARC domain, PF18052:Rx N-terminal domain	IPR002182:NB-ARC, IPR041118:Rx, N-terminal	0		UP						0.825447	1.33523	20.1501	0.00028232	0.00773635	1.2954	1.33523	45.7563	2.42e-06	0.000101692		yes
TraesCS5D02G185300		TraesCS5D02G185300			IPR001471, IPR016177, IPR036955	PF00847	PF00847:AP2 domain	IPR001471:AP2/ERF domain	0		UP						-0.564036	1.22845	20.1311	0.000283649	0.0077664	-0.257183	1.22845	4.19105	0.0554841	0.169849		yes
MSTRG.49862|TraesCS7A02G325800	0	TraesCS7A02G325800			IPR001841, IPR003137, IPR013083	PF02225, PF13639	PF13639:Ring finger domain, PF02225:PA domain	IPR001841:Zinc finger, RING-type, IPR003137:PA domain	GO:0009055		UP						0.2484	3.89592	20.1193	0.000284469	0.00778246	0.493445	3.89592	78.3868	5.51e-08	4.51e-06		yes
MSTRG.48766|TraesCS7A02G134100	0	TraesCS7A02G134100	Raffinose synthase family protein [Source:Projected from Arabidopsis thaliana (AT5G20250) UniProtKB/TrEMBL;Acc:F4K470]	GO:0003824	IPR008811, IPR013785, IPR017853	PF05691	PF05691:Raffinose synthase or seed imbibition protein Sip1	IPR008811:Glycosyl hydrolases 36	GO:0016787		UP						-0.520258	4.77868	20.0781	0.000287376	0.00785556	-0.18217	4.77868	2.44529	0.135247	0.304043		yes
MSTRG.35292|TraesCS5A02G522600	0	TraesCS5A02G522600			IPR001597, IPR015421, IPR015422, IPR015424, IPR023603	PF01212	PF01212:Beta-eliminating lyase	IPR001597:Aromatic amino acid beta-eliminating lyase/threonine aldolase	GO:0005515		UP						1.63673	1.36101	20.2542	0.000287976	0.00786553	2.46881	1.36101	40.8463	5.55e-06	0.000195648		yes
TraesCS5A02G137400		TraesCS5A02G137400		GO:0020037, GO:0004497, GO:0005506, GO:0016705, GO:0055114	IPR001128, IPR002401, IPR017972, IPR036396	PF00067	PF00067:Cytochrome P450	IPR001128:Cytochrome P450	0		UP						-0.549841	3.92595	20.0635	0.000288412	0.00786757	0.385205	3.92595	9.90342	0.00556283	0.0345071		yes
TraesCS4A02G243200		TraesCS4A02G243200	RBR-type E3 ubiquitin transferase [Source:UniProtKB/TrEMBL;Acc:A0A341TX39]		IPR001841, IPR002867, IPR013083, IPR031127	PF01485	PF01485:IBR domain, a half RING-finger domain	IPR002867:IBR domain	0		DOWN						0.394244	5.24192	20.0619	0.000288521	0.00786757	0.199651	5.24192	5.13802	0.0359333	0.125978		yes
MSTRG.314|TraesCS1A02G065800		TraesCS1A02G065800									UP						-0.565494	1.50478	20.0556	0.000288976	0.00787354	-0.0142988	1.50478	0.0127166	0.91146	0.954523		yes
MSTRG.39935|TraesCS5D02G254000	0	TraesCS5D02G254000			IPR004045, IPR004046, IPR010987, IPR036249, IPR036282, IPR040079	PF00043, PF02798	PF02798:Glutathione S-transferase, N-terminal domain, PF00043:Glutathione S-transferase, C-terminal domain	IPR004045:Glutathione S-transferase, N-terminal, IPR004046:Glutathione S-transferase, C-terminal	GO:0003824,GO:0050662		UP		Yes				-0.858659	0.141838	20.0463	0.000289635	0.00788507	-0.464553	0.141838	5.7218	0.0278502	0.105597		yes
MSTRG.30501|TraesCS4D02G036000	0	TraesCS4D02G036000			IPR001046, IPR017187	PF01566	PF01566:Natural resistance-associated macrophage protein	IPR001046:NRAMP family	GO:0005525		DOWN						0.660146	6.55667	20.0339	0.000290948	0.00791434	0.172699	6.55667	1.39649	0.252664	0.452061		yes
MSTRG.13653|TraesCS2D02G000500	0	TraesCS2D02G000500	Similar to Ethylene receptor-like protein 1 [Source: Projected from Oryza sativa (Os04g0169100)]		IPR001789, IPR003018, IPR005467, IPR011006, IPR014525, IPR029016, IPR036097, IPR036890	PF00072, PF01590	PF00072:Response regulator receiver domain, PF01590:GAF domain	IPR001789:Signal transduction response regulator, receiver domain, IPR003018:GAF domain	GO:0016788		DOWN						0.387347	3.55755	19.9884	0.000293808	0.00798565	0.0961	3.55755	1.23385	0.281243	0.483388		yes	3.2.1.24
MSTRG.47706|TraesCS6D02G287100	0	TraesCS6D02G287100	Expansin [Source:UniProtKB/TrEMBL;Acc:A0A341XJ87]		IPR002963, IPR007112, IPR007117, IPR007118, IPR009009, IPR036749, IPR036908	PF01357, PF03330	PF03330:Lytic transglycolase, PF01357:Pollen allergen	IPR009009:RlpA-like protein, double-psi beta-barrel domain, IPR007117:Expansin, cellulose-binding-like domain	GO:0016758		DOWN						-0.542556	6.33193	19.9814	0.000294317	0.00799299	-0.723093	6.33193	35.4122	1.23e-05	0.000371403		yes
TraesCS2A02G344300		TraesCS2A02G344300			IPR003439, IPR003593, IPR011527, IPR017871, IPR027417, IPR036640, IPR039421	PF00005, PF00664	PF00664:ABC transporter transmembrane region, PF00005:ABC transporter	IPR011527:ABC transporter type 1, transmembrane domain, IPR003439:ABC transporter-like	GO:0043531		DOWN			Yes			-0.345663	5.28895	19.9698	0.000295165	0.00800128	-0.648211	5.28895	70.0465	1.26e-07	9.02e-06		yes	1.11.1.7
TraesCS1A02G320200		TraesCS1A02G320200			IPR004993	PF03321	PF03321:GH3 auxin-responsive promoter	IPR004993:GH3 family	GO:0004672,GO:0005524,GO:0006468		DOWN						-0.655757	8.72911	19.9672	0.000295356	0.00800128	-0.906369	8.72911	38.0935	7.85e-06	0.000258992		yes
MSTRG.10171|TraesCS2A02G487500	0	TraesCS2A02G487500	Kinesin-like calmodulin-binding protein (ZWICHEL) [Source:Projected from Arabidopsis thaliana (AT5G65930) UniProtKB/TrEMBL;Acc:F4JXM5]	GO:0016491, GO:0005524, GO:0005886, GO:0008017, GO:0003777, GO:0007018, GO:0003824, GO:0055114, GO:0010091, GO:0005856, GO:0000166, GO:0003774	IPR000299, IPR000857, IPR001752, IPR011254, IPR011993, IPR014352, IPR018979, IPR019748, IPR019749, IPR019821, IPR027417, IPR027640, IPR035963, IPR036961, IPR038185	PF00784, PF09379	PF09379:FERM N-terminal domain, PF00225:Kinesin motor domain, PF00784:MyTH4 domain, PF00373:FERM central domain	IPR018979:FERM, N-terminal, IPR001752:Kinesin motor domain, IPR000857:MyTH4 domain, IPR019748:FERM central domain	GO:0005524		DOWN						0.563774	6.22718	19.9666	0.000295396	0.00800128	0.154801	6.22718	1.52603	0.232553	0.429016		yes
MSTRG.35430										F4INW9;50;MYOB4_ARATH;Probable myosin-binding protein 4;Arabidopsis thaliana (Mouse-ear cress)	DOWN						1.18773	2.94627	20.2104	0.000295957	0.00800128	0.614008	2.94627	5.59504	0.0297488	0.110574	yes
[truncated: 78,021 more rows]

## Sheet: TopGO - single ref ids
Cloq 1hr vs DMSO 1hr UP							Cloq 6hr vs DMSO 6hr UP							Cloq 1hr vs DMSO 1hr DOWN							Cloq 6hr vs DMSO 6hr UP
GO classification	GO.ID	Term	Annotated	Significant	Expected	classicFisher	GO classification	GO.ID	Term	Annotated	Significant	Expected	classicFisher	GO classification	GO.ID	Term	Annotated	Significant	Expected	classicFisher	GO classification	GO.ID	Term	Annotated	Significant	Expected	classicFisher
Molecular function	GO:0016740	transferase activity	12465	599	440.88	1e-16	Molecular function	GO:0003824	catalytic activity	31031	2252	1834.79	< 1e-30	Molecular function	GO:0046982	protein heterodimerization activity	701	79	19.56	1.2e-25	Molecular function	GO:0005515	protein binding	16615	1018	742.72	< 1e-30
[truncated: 709 more rows]

## Sheet: TopGO - All stringtie genes
Cloq 1hr vs DMSO 1hr UP							Cloq 6hr vs DMSO 6hr UP							Cloq 1hr vs DMSO 1hr DOWN							Cloq 6hr vs DMSO 6hr DOWN
[truncated: 285 more rows]

[truncated: 1 more sheets: KEGG analysis]
